# Supplementary material for: Evolution of lysine-specific demethylase 1 and REST corepressor gene families and their molecular interaction
Source: Commun Biol. 2023 Dec 14;6:1267. doi: 10.1038/s42003-023-05652-x (PMC10721905; doi:10.1038/s42003-023-05652-x)
Supplement: Supplementary file 4 — Supplementary Data 1–6 [file 42003_2023_5652_MOESM4_ESM.xlsx]

## Sheet: S data1_RCOR_Vertebrata
	Supplementary data 1: Vertebrates RCOR proteins sequence codes
	“Not included” indicates sequences excluded from the analyses due to poor quality or low alignment
	# Sequences used to confirm the presence of RCOR1 and RCOR3 in birds but not considered for phylogenetic tree construction
	* Specie with a single copy of the RCOR gene
	Class	Order	Specie	Common name	RCOR1	RCOR2	RCOR3
	Mammalia	Primates	Microcebus murinus	Gray mouse lemur	XP_012601842.1	ENSMICG00000016903	XP_012637136.1
			Propithecus coquereli	Coquerel's sifaka	XP_012666534.1	A0A2K6FU47	XP_012493785.1/Not included
			Otolemur garnettii	Northern greater galago	H0WX14	ENSOGAT00000007113.2, ENSOGAG00000031656	XP_003800561.1
			Carlito syrichta	Philippine tarsier	XP_008047551.2/Not included	not found	XP_021567917.1
			Callithrix jacchus	Marmoset	ENSCJAG00000009784	ENSCJAG00000018326	XP_035137236.1
			Macaca mulatta	Rhesus macaque	XP_020707709.1	HH22749.1	XP_028708685.1
			Homo sapiens	Human	Q9UKL0	Q8IZ40	Q9P2K3
			Pan troglodytes	Chimpanzee	H2R956	XP_024202998.1	K7D3S1
			Nomascus leucogenys	Northern white-cheeked gibbon	ENSNLEG00000016035	G1QXQ0	XP_003273081.2
			Gorilla gorilla gorilla	Western gorilla	ENSGGOG00000005323	XP_030872355.1	XP_030871318.1
			Pongo abelii	Sumatran orangutan	H2NMB2	H2ND16	XP_024112387.1
			Papio anubis	Olive baboon	A0A096NJV2	XP_003909688.1	ENSPANG00000026077
			Chlorocebus sabaeus	Green monkey	A0A0D9RCQ2	A0A0D9R3I3	A0A0D9RS10
		Lagomorpha	Oryctolagus cuniculus	European rabbit	ENSOCUG00000003324.3	XP_008272549.1/Not included	XP_008266672.2
			Ochotona princeps	American pika	XP_004584578.1	ENSOPRG00000006408	XP_004578729.2
		Scandentia	Tupaia chinensis	Chinese tree shrews	XP_006160148.2	XP_014443797.1	XP_014437694.1/Not included
		Pilosa	Choloepus hoffmanni	Northern two-toed sloth	not found	not found	ENSCHOG00000007261
		Proboscidea	Loxodonta africana	African bush elephant	G3SWE5	G3TZI7	XP_010588590.1
		Cingulata	Dasypus novemcinctus	Nine-banded armadillo	ENSDNOG00000011108	ENSDNOG00000002038	ENSDNOG00000036780
		Carnivora	Felis catus	Cat	XP_023111849.1	XP_023095754.1	XP_003999375.1		low quality poor alignment
			Canis lupus dingo	Dingo	XP_025299850.2	XP_025302262.1/Not included	XP_025285632.1/Not included
			Canis lupus familiaris	Dog	XP_038530633.1/Not included	ENSCAFG00000014777	ENSCAFG00000012107
			Mustela putorius furo	Ferret	M3XU63	M3YPG4	XP_004775373.2/Not included
			Ailuropoda melanoleuca	Giant panda	G1MIR0	XP_002916721.4	XP_002917220.1/Not included
		Chiroptera	Pteropus vampyrus	Large flying fox	XP_023392870.1	XP_011367003.1/Not included	XP_011362789.1/Not included
			Rousettus aegyptiacus	Egyptian rousettes	XP_036095394.1/Not included	XP_015974061.2/Not included	XP_016021984.1
			Pteropus alecto	Black flying foxes	XP_024897842.1/Not included	XP_006911232.1	XP_006907759.1/Not included
		Perissodactyla	Equus caballus	Horse	ENSECAG00000012168	ENSECAG00000023033	XP_023496530.1
		Rodentia	Cavia porcellus	Guinea pig	ENSCPOG00000011410	ENSECAG00000023033	XP_003474325.3/Not included
			Ictidomys tridecemlineatus	Thirteen-lined ground squirrel	XP_021576350.1	A0A287DC71	XP_005329505.1/Not included
			Dipodomys ordii	Ord's kangaroo rat	XP_012868432.1/Not included	XP_012876426.1	ENSDORG00000012726
			Mus musculus	House mouse	Q8CFE3	AAH55719.1	NP_001333669.1
			Rattus norvegicus	Brown rat	F1LXS5-1	XP_008768833.1, NP_001014016.1	B5DFE7
		Cetartiodactyla	Ovis aries	Sheep	W5P495	XP_014958648.2	XP_014954860.2
			Sus scrofa	Wild boar	A0A4X1TQ17	XP_020938558.1	XP_020919528.1
			Bos taurus	Cattle	XP_027377778.1	E1BPL6	XP_024832074.1
			Delphinapterus leucas	Beluga whale	XP_022431745.1	XP_022447381.1/Not included	XP_022449163.1/Not included
			Tursiops truncatus	Bottlenose dolphin	XP_033706476.1/Not included	ENSTTRG00000010202	XP_033708898.1
		Didelphimorphia	Monodelphis domestica	Gray short-tailed opossum	XP_001367137.2	XP_007481403.1/Not included	F7CYC9
		Diprotodontia	Phascolarctos cinereus	Koala	XP_020826826.1	XP_020823897.1	XP_020863501.1
			Macropus eugenii	Tammar wallaby	not found	ENSMEUG00000012836	not found
			Vombatus ursinus	Wombat	XP_027705031.1	XP_027712016.1/Not included	XP_027726692.1
		Dasyuromorphia	Sarcophilus harrisii	Tasmanian devil	XP_031809073.1	XP_031797737.1/Not included	XP_031793174.1
	Amphibia	Gymnophiona	Microcaecilia unicolor	Tiny cayenne caecilian	XP_030070633.1	XP_030074783.1/Not included	XP_030051943.1/Not included
			Geotrypetes seraphini	Gaboon caecilian	XP_033809230.1	XP_033812908.1/Not included	XP_033794002.1/Not included
			Rhinatrema bivittatum	Two-lined caecilian	XP_029453850.1	XP_029470572.1/Not included	XP_029449136.1/Not included
		Anura	Nanorana parkeri	High Himalaya frog	XP_018416590.1	XP_018420557.1	XP_018429804.1
			Xenopus laevis	African clawed frog	RCOR1_XENLA, A0A1L8EZZ6	XENLA17319	XP_018120509.1
			Xenopus tropicalis	Tropical clawed frog	Q28C24	ENSXETG00000002710	XP_031757913.1
	Sauropsida	Squamata	Pseudonaja textilis	Eastern brown snake	XP_026554325.1	XP_026572285.1	XP_026551587.1/Not included
			Pantheriophis guttatus	Corn snake	XP_034274408.1	XP_034282070.1/Not found	XP_034283639.1/Not included
			Thamnophis sirtalis	Common garter snake	XP_013929508.1	XP_013916749.1	XP_013922561.1/Not included
			Protobothrops mucrosquamatus	Brown spotted pit viper	XP_015686760.1	XP_015681743.2/Not included	XP_015672699.1
			Gekko japonicus	Japanese Gecko	XP_015273955.1/Not included	XP_015276034.1	XP_015283118.1
			Paroedura picta	Ocelot gecko	not found	GCF46041.1	GCF47933.1
			Podarcis muralis	Common wall lizard	XP_028561240.1/Not included	XP_028567110.1	XP_028580553.1
			Zootoca vivipara	Viviparous lizard	XP_034961496.1/Not included	XP_034954316.1	XP_034967157.1
			Lacerta agilis	Sand lizard	XP_032995199.1/Not included	XP_033030800.1	XP_033000719.1
			Thamnophis elegans	Terrestrial garter snake	XP_032090588.1/Not included	XP_032089714.1/Not included	XP_032071591.1
		Testudines	Pelodiscus sinensis	Chinese softshell turtle	K7GC83	K7FH70	XP_006131159.1/Not included
			Chelonia mydas	Green turtle	XP_027681143.1	XP_037761579.1/Not included	XP_007058079.2
			Chrysemys picta bellii	Painted turtle	ENSCPBG00000019529.1	ENSCPBG00000023509.1	ENSCPBG00000015504.1
			Gopherus evgoodei	Thornscrub tortoise	XP_030414563.1/Not included	XP_030425321.1/Not included	XP_030413444.1
		Crocodylia	Alligator sinensis	Chinese alligator	XP_025052954.1	XP_025049041.1/Not included	XP_014377445.1
			Alligator mississippiensis	American alligator	KYO45396.1	XP_019350881.1	XP_014453624.1
			Crocodylus porosus	Saltwater crocodile	XP_019406700.1	not found	XP_019404118.1/Not included
			Gavialis gangeticus	Gharial	XP_019374081.1	not found	XP_019371953.1
		Galliformes	Gallus gallus	Chicken	XP_015143302.1	not found	XP_015139154.2
			Meleagris gallopavo	Wild turkey	XP_031409550.1	not found	XP_010705031.1
		Anseriformes	Anas platyrhynchos	Wild duck	XP_021128919.1	not found	XP_027308811.1
		Accipitriformes	Aquila chrysaetos chrysaetos	Golden eagle	ENSACCG00020000489.1#	ENSACCT00020018829.1	ENSACCT00020013491.1#
		Passeriformes	Ficedula albicollis	Collared flycatcher	U3JJC9	Not found	XP_005043166.1#
			Taeniopygia guttata	Zebra finch	H0ZRF7	ENSTGUT00000033740.1	XP_030124928.1
			Camarhynchus parvulus	Small tree finch	ENSCPVT00000018996.1#	XP_030825756.1	ENSCPVT00000017164.1#
			Corvus moneduloides	New Caledonian crow	XP_031967401.1#	XP_031950701.1	XP_031958802.1#
			Chiroxiphia lanceolata	Lance-tailed manakin	XP_032547282.1#	XP_032533629.1	XP_032538512.1/ (Not considered for phylogenetic tree)
			Molothrus ater	Brown-headed cowbird	XP_036240080.1#	XP_036261525.1	XP_036235719.1#
			Pipra filicauda	Wire-tailed manakin	XP_027586660.1#	XP_027600681.1	XP_027579492.1#
			Catharus ustulatus	Swainson's thrush	XP_032919102.1#	XP_032939384.1	XP_032910699.1#
			Pseudopodoces humilis	Ground tit	XP_005520172.1#	XP_014117628.1	XP_005523413.1#
			Nicator chloris	Yellow-spotted nicator	NXX33273.1#	NXX27500.1	NXX35436.1#
			Vidua chalybeata	Village indigobird	NXB88910.1#	NXB88857.1	NXB96901.1#
			Sturnus vulgaris	Common starling	XP_014727422.1#	XP_014748527.1	XP_014732392.1#
		Psittaciformes	Melopsittacus undulatus	Budgerigar	XP_033917772.1#	XP_033927736.1	XP_033916246.1#
			Strigops habroptila	Kakapo	XP_030337677.1#	XP_030330330.1	XP_030356076.1#
		Coelacanthiformes	Latimeria chalumnae	Coelacanth	XP_014343945.1	XP_014354515.1	H3B6Y4
	Chondrichthyes	Orectolobiformes	Rhincodon typus	Whale shark	XP_020388257.1	XP_020376387.1	XP_020382830.1/Not included
			Chiloscyllium punctatum	Brownbanded bamboo shark	GCC25364.1	GCC20643.1/Not included	GCC23481.1
		Carcharhiniformes	Scyliorhinus torazame	Cloudy catshark	GCB73786.1	not found	GCB73847.1/Not included
		Chimaeriformes	Callorhinchus milii	Elephant shark	XP_007886581.1	not found	XP_007890700.1
		Rajiformes	Amblyraja radiata	Thorny skate	XP_032882367.1	not found	XP_032881509.1
	Actinopterygii	Perciformes	Larimichthys crocea	Large yellow croaker	XP_027130763.1	XP_010728069.2	KAE8299962.1
			Lates calcarifer	Barramundi	XP_018544324.1	XP_018540441.1	XP_018545112.1
			Epinephelus lanceolatus	Giant grouper	XP_033497713.1/ Not included	XP_033465600.1/Not included	XP_033480666.1
			Cyclopterus lumpus	Lumpfish	XP_033497713.1/Not included	XP_034412602.1/Not included	XP_034417603.1
			Maylandia zebra	Zebra mbuna	XP_004569934.1	XP_012775413.1	XP_004572684.1
		Cyprinodontiformes	Kryptolebias marmoratus	Mangrove killifish	XP_024866732.1/Not included	XP_017283547.1	XP_017295484.1
			Fundulus heteroclitus	Mummichog	XP_036006688.1	XP_036002491.1	XP_012712401.1
			Cyprinodon variegatus	Sheepshead minnow	A0A3Q2CS77	A0A3Q2DWT6	XP_015247788.1
			Poecilia formosa	Amazon Molly	XP_007574980	A0A087X6L8	A0A087Y0J9
			Xiphophorus maculatus	Southern platyfish	XP_023208658.1	XP_014324457.2/Not included	M4AH74
		Gasterosteiformes	Gasterosteus aculeatus	Three-spined stickleback	XP_040055365.1/Not included	G3Q8J7	XP_040042791.1/ Not included
		Syngnathiformes	Hippocampus comes	Tiger tail seahorse	A0A3Q2X9S5	A0A3Q2X8R3	XP_019750265.1/Not included
		Characiformes	Pygocentrus nattereri	Red-bellied piranha	A0A3B4CQA2	A0A3B4E981	A0A3B4C2Q9
		Clupeiformes	Clupea harengus	Atlantic herring	XP_031435758.1	XP_031440504.1	XP_031419404.1
		Pleuronectiformes	Cynoglossus semilaevis	Tongue sole	not found	A0A3P8WHH7	XP_008314675.1
		Cichliformes	Haplochromis burtoni	Burton's mouthbrooder	A0A3Q2WTB2	A0A3Q2X7D9	XP_005941305.1
			Pundamilia nyererei		XP_005753909.1	XP_005751929.1	XP_005747169.1
			Neolamprologus brichardi	Fairy cichlid	A0A3Q4GDR5	XP_006802567.1	XP_035770720.1
			Oreochromis niloticus	Nile tilapia	I3K146	XP_019203610.1	I3KGS0
		Siluriformes	Ictalurus punctatus	Channel catfish	A0A2D0RPG2	A0A2D0RC56	A0A2D0RTQ3
		Cypriniformes	Sinocyclocheilus rhinocerous		XP_016400220.1	XP_016421571.1/Not included	XP_016425138.1/Not included
			Danio rerio	Zebrafish	Q1MTF5	DANRE38120	ENSDARG00000004502.1
		Tetraodontiformes	Tetraodon nigroviridis	Green spotted pufferfish	not found	H3D8I8	CAF93341.1/ Not included
			Takifugu rubripes	Japanese puffer	XP_003962861.3	XP_029695578.1	XP_003972311.1
		Beloniformes	Oryzias latipes	Japanese rice fish	XP_011490937.1	ENSORLG00000005662	XP_023810088.1
		Gadiformes	Gadus morhua	Atlantic cod	XP_030213188.1	XP_030193986.1	XP_030206698.1/Not included
		Semionotiformes	Lepisosteus oculatus	Spotted gar	W5MUE3	ENSLOCT00000002102.1/Not included	XP_015217890.1/Not included
	Hyperoartia	Petromyzontiformes	Petromyzon marinus	Sea lamprey	not found	not found	XP_032819776.1*
	Myxini	Myxiniformes	Eptatretus burgeri	Inshore hagfish	not found	not found	ENSEBUG00000011238.1*
	Outgroup
	Class	Order	Specie	Common name	MIDEAS
	Mammalia	Primates	Homo sapiens	Human	Q6PJG2
			Gorilla gorilla gorilla	Gorilla	ENSGGOG00000006163
		Carnivora	Mustela putorius furo	Ferret	M3YE12
		Rodentia	Mus musculus	House mouse	A0A1Y7VP67

## Sheet: S data2_RCOR_Metazoa
	Supplementary table 2: Metazoa RCOR proteins sequence codes								Supplementary table 1: Vertebrates RCOR proteins sequence codes								Supplementary table 1: Vertebrates RCOR proteins sequence codes
	“Not included” indicates sequences excluded from the analyses due to poor quality or low alignment								“Not included” indicates sequences excluded from the analyses due to poor quality or low alignment								“Not included” indicates sequences excluded from the analyses due to poor quality or low alignment
	Phylum	Species	Common name	RCOR1	RCOR2	RCOR3	Additional info.
	Chordata	Homo sapiens	Human	Q9UKL0	Q8IZ40	Q9P2K3
		Mus musculus	House mouse	Q8CFE3	AAH55719.1	NP_001333669.1
		Danio rerio	Zebrafish	A1L228	Q6P116	NP_001038494.1
		Rhincodon typus	Whale shark	XP_020388257.1	XP_020376387.1	XP_020382830.1/Not included
		Callorhinchus milii	Elephant shark	XP_007886581.1	Not found	XP_007890700.1
		Latimeria chalumnae	Coelacanth	XP_014343945.1	XP_014354515.1	H3B6Y4
				RCOR
		Eptatretus burgeri	Inshore hagfish	ENSEBUG00000011238.1
		Petromyzon marinus	Sea lamprey	XP_032819776.1
		Ciona intestinalis	Vase tunicate	XP_026695873.1
		Ciona savignyi	Pacific transparent sea squirt	AACT01012008.1			354 aa GENSCAN predicted peptide
		Phallusia mammillata	White warty sea squirt	CAB3265502.1
		Branchiostoma floridae	Florida lancelet	XP_035677868.1
		Branchiostoma belcheri	Belcher's lancelet	XP_019617510.1
	Hemichordata	Saccoglossus kowalevskii	Acorn worm	XP_006825765.1
		Ptychodera flava	Acorn worm	BCFJ01005304.1			735 aa GENSCAN predicted peptide
	Echinodermata	Acanthaster planci	Crown-of-thorns starfish	XP_022093654.1
		Asterias rubens	Common starfish	XP_033639863.1
		Strongylocentrotus purpuratus	Purple sea urchin	XP_780930.3
		Anneissia japonica	Feather star	XP_033119986.1
		Apostichopus japonicus	Japanese sea cucumber	PIK40711.1
	Annelida	Capitella teleta	Polychaete worm	ELT96716.1
		Helobdella robusta	Californian leech	XP_009027245.1
	Mollusca	Sepia pharaonis	Pharaoh cuttlefish	CAD7164616.1
		Octopus sinensis	East asian common octopus	XP_029642349.1
		Octopus bimaculoides	California two-spot octopus	XP_014784862.1
		Pomacea canaliculata	Golden apple snail	XP_025105404.1
		Biomphalaria glabrata	Bloodfluke planorb	XP_013069808.1
		Aplysia californica	California sea hare	XP_005090690.1
	Brachiopoda	Lingula anatina		XP_013401912.1
	Phoronida	Phoronis australis	Phoronid worm	NMRA01000744.1			445 aa GENSCAN predicted peptide
	Nematoda	Ancylostoma ceylanicum		EYB81051.1
		Litomosoides sigmodontis	Filarial nematode worm	VDK85154.1
		Caenorhabditis elegans		Q18919
	Arthropoda	Limulus polyphemus	Atlantic horseshoe crab	XP_022242969.1
		Ixodes scapularis	Black-legged tick	XP_029832072.1
		Centruroides sculpturatus	Bark scorpion	XP_023224361.1
		Rhipicephalus sanguineus	Brown dog tick	XP_037500164.1
		Strigamia maritima	European centipede	AFFK01018352.1			409 aa GENSCAN predicted peptide
		Daphnia magna	Water flea	XP_032790171.1
		Penaeus vannamei	Pacific white shrimp	XP_027237564.1
		Tigriopus californicus	Marine copepod	TRY72024.1
		Orchesella cincta	Springtail	ODM93366.1
		Folsomia candida	Springtail	XP_021944352.1
		Cryptotermes secundus	Drywood termite	XP_023723589.1
		Apis mellifera	Honey bee	XP_392644.3
		Wasmannia auropunctata	Little fire ant	XP_011693880.1
	Cnidaria	Hydra vulgaris	Swiftwater hydra	T2M3G8
		Actinia tenebrosa	Australian red waratah sea anemone	XP_031552842.1
		Exaiptasia diaphana	Tropical sea anemone	XP_020898688.1
		Nematostella vectensis	Starlet sea anemone	XP_032228774.1
		Acropora millepora	Staghorn coral	XP_029208356.1
	Porifera	Amphimedon queenslandica	Sponge	XP_019851528.1
	Placozoa	Trichoplax adhaerens		XP_002107862.1
	Ctenophora	Mnemiopsis leidyi	Sea walnut	AGCP01020285.1			551 aa GENSCAN predicted peptide
		Pleurobrachia bachei	Sea gooseberry	AVPN01000415.1			621 aa GENSCAN predicted peptide
	Priapulida	Priapulus caudatus	Priapulid worm	XP_014663171.1
	Xenacoelomorpha	Xenoturbella bocki	Marine worm	GGMI01112686.1			569 aa GENSCAN predicted peptide
	Nemertea	Notospermus geniculatus		GFRY01009905.1			551 aa GENSCAN predicted peptide
	Rotifera	Rotaria sp		CAF3431841.1
	Platyhelminthes	Macrostomum lignano		PAA67613.1
	Bryozoa	Bugula neritina	Brown bryozoan	KAF6027024.1
		Fredericella sultana		GHLZ01002256.1
	Tardigrada			Not found
	Kinorhyncha			Not found
	Loricifera			Not found
	Nematomorpha			Not found
	Sipuncula			Not found
	Orthonectida			Not found
	Micrognathozoa			Not found
	Rhombozoa			Not found
	Onychophora			Not found
	Gnathostomulida			Not found
	Gastrotricha			Not found
	Entoprocta			Not found
	Cycliophora			Not found
	Chaentognatha			Not found
	Acanthocephala			Not found
	Outgroup
	Class	Order	Specie	Common name	MIDEAS
	Mammalia	Primates	Homo sapiens	Human	Q6PJG2
			Gorilla gorilla gorilla	Gorilla	ENSGGOG00000006163
		Carnivora	Mustela putorius furo	Ferret	M3YE12
		Rodentia	Mus musculus	House mouse	A0A1Y7VP67

## Sheet: S data3_LSD1_Vertebrata
	Supplementary data 3: Vertebrates LSD1 and LSD2 proteins sequence codes
	“Not included” indicates sequences excluded from the analyses due to poor quality or low alignment
	Class	Order	Specie	Common name	LSD1	LSD2
	Mammalia	Primates	Microcebus murinus	Gray mouse lemur	ENSMICG00000013347	ENSMICG00000015441
			Propithecus coquereli	Coquerel's sifaka	A0A2K6G373	A0A2K6EXL8
			Otolemur garnettii	Northern greater galago	H0WK61	H0WWY7
			Carlito syrichta	Philippine tarsier	ENSTSYG00000011818	ENSTSYG00000008724/not included
			Callithrix jacchus	Marmoset	ENSCJAG00000005607	ENSCJAG00000006934
			Macaca mulatta	Rhesus macaque	ENSMMUG00000009773	ENSMMUG00000018575
			Homo sapiens	Human	O60341	ENSG00000165097.13
			Pan troglodytes	Chimpanzee	K7CVS3	A0A2I3RBB7
			Nomascus leucogenys	Northern white-cheeked gibbon	ENSNLEG00000008363	ENSNLEG00000001591
			Gorilla gorilla gorilla	Western gorilla	G3QM75	ENSGGOG00000003302
			Pongo abelii	Sumatran orangutan	XP_024106251.1	H2PI10
			Papio anubis	Olive baboon	A0A096NYI9	A0A096NL59
			Chlorocebus sabaeus	Green monkey	A0A0D9S899	A0A0D9R5M4
		Lagomorfo:	Oryctolagus cuniculus	European rabbit	ENSOCUG00000001164.3	ENSOCUG00000003859.2
		Scandentia:	Tupaia belangeri	Olive baboon	ENSTBEG00000005729	Not found
			Tupaia chinensis	Green monkey	XP_014442011.1/Not included	XP_006165569.1
		Pilosa:	Choloepus hoffmanni	Northern two-toed sloth	ENSCHOG00000012040	ENSCHOG00000009582
		Proboscidea:	Loxodonta africana	African bush elephant	G3T0Z2	G3SUB3
		Cingulata:	Dasypus novemcinctus	Nine-banded armadillo	ENSDNOG00000013361	ENSDNOG00000047547/not included
		Carnivora:	Felis catus	Cat	ENSFCAG00000013801	ENSFCAG00000004267
			Canis lupus familiaris	Dog	ENSCAFG00000013361	ENSCAFG00000010177
			Mustela erminea	Stoat	XP_032159111.1	XP_032197086.1
			Ailuropoda melanoleuca	Giant panda	G1M8R7	G1LP45
		Chiroptera:	Pteropus vampyrus	Large flying fox	ENSPVAG00000014204	ENSPVAG00000010834
		Perissodactyla:	Equus caballus	Horse	ENSECAG00000019669	ENSECAG00000000331
		Rodentia:	Cavia porcellus	Guinea pig	ENSCPOG00000010744/not included	ENSCPOG00000005298
			Ictidomys tridecemlineatus	Thirteen-lined ground squirrel	XP_021589865.1	KAG3288634.1/Not included
			Dipodomys ordii	Ord's kangaroo rat	ENSDORG00000011724/not included	ENSDORG00000004602
			Mus musculus	House mouse	G8JL40	F6V3V2
			Rattus norvegicus	Brown rat	F1MA31	D3ZP89
			Marmota flaviventris	Yellow-bellied marmot	XP_027793034.1/Not included	XP_027803979.1
		Artiodactyla:	Ovis aries	Sheep	W5PCX3	W5PLH9
			Sus scrofa	Wild boar	A0A480SQH3	ENSSSCG00000001074.3
			Bos taurus	Cattle	F1MBS5	A0A3Q1MPW5
			Tursiops truncatus	Bottlenose dolphin	ENSTTRG00000007737	ENSTTRG00000007141
		Didelphimorphia:	Monodelphis domestica	Gray short-tailed opossum	ENSMODG00000016138	ENSMODG00000011270
		Diprotodontia:	Phascolarctos cinereus	Koala	ENSPCIG00000026174.1	ENSPCIG00000029691.1
			Vombatus ursinus	Wombat	XP_027697224.1	XP_027730336.1
		Dasyuromorphia:	Sarcophilus harrisii	Tasmanian devil	G3WEV6/not included	G3WPS3
	Amphibia	Gymnophiona	Microcaecilia unicolor	Tiny cayenne caecilian	XP_030075709.1	XP_030067306.1
			Geotrypetes seraphini	Gaboon caecilian	XP_033810811.1	XP_033790471.1/Not included
			Rhinatrema bivittatum	Two-lined caecilian	XP_029475165.1	XP_029446598.1
		Anura	Xenopus laevis	African clawed frog	OCT92197.1; XP_018102254.1	A0A1L8FY30
			Xenopus tropicalis	Tropical clawed frog	ENSXETG00000003698	A0A5G3L822
	Sauropsida	Squamata:	Anolis carolinensis	Green anole	H9GNT2/not included	ENSACAG00000003284
			Python bivittatus	Burmese python	XP_025023558.1	XP_025022200.1
			Thamnophis sirtalis	Common garter snake	XP_013911512.1	XP_013916082.1
			Protobothrops mucrosquamatus	Brown spotted pit viper	XP_015672090.1/not included	XP_015670182.1
			Gekko japonicus	Japanese Gecko	XP_015274115.1	XP_015263270.1
		Testudines:	Pelodiscus sinensis	Chinese softshell turtle	K7F587	K7G358
			Chelonia mydas	Green turtle	XP_007066143.1	XP_027673065.1
			Chrysemys picta bellii	Painted turtle	ENSCPBG00000025524.1	ENSCPBG00000016750.1
		Crocodylia:	Alligator sinensis	Chinese alligator	XP_014380224.1	XP_006027302.1
			Alligator mississippiensis	American alligator	XP_014460604.1	XP_014452442.1
			Crocodylus porosus	Saltwater crocodile	XP_019403262.1	XP_019399421.1
			Gavialis gangeticus	Gharial	XP_019367739.1	XP_019378801.1
		Galliformes	Gallus gallus	Chicken	ENSGALG00000000840	ENSGALG00000012685
			Meleagris gallopavo	Wild turkey	G1MR81/not included	G1MUN3
		Anseriformes	Anas platyrhynchos	Wild duck	ENSAPLG00000011113	ENSAPLG00000006476
		Passeriformes	Taeniopygia guttata	Zebra finch	H0YT75	H0Z781
			Ficedula albicollis	Collared flycatcher	U3JED1	U3KGC9
		Coelacanthiformes	Latimeria chalumnae	Coelacanth	H3AFB2	H3AB83
	Actinopterygii	Orectolobiformes	Rhincodon typus	Whale shark	XP_020382178.1	XP_020365503.1
			Chiloscyllium punctatum	Brownbanded bamboo shark	GCC35649.1	GCC32072.1
		Chimaeriformes	Callorhinchus milii	Elephant shark	XP_007893176.1	XP_007901341.1
		Carcharhiniformes	Scyliorhinus torazame	Cloudy catshark	GCB67202.1	Not found
		Rajiformes	Amblyraja radiata	Thorny skate	XP_032900801.1	XP_032869629.1
		Perciformes	Larimichthys crocea	Large yellow croaker	XP_027130607.1	XP_019108904.1
			Lates calcarifer	Barramundi	XP_018518951.1/Not included	XP_018554723.1
			Maylandia zebra	Zebra mbuna	XP_012778549.1	XP_012779595.2
			Notothenia coriiceps	Black rockcod	XP_010795892.1	XP_010779356.1
			Gasterosteus aculeatus	Three-spined stickleback	G3P5C3	G3NC93
		Cyprinodontiformes	Kryptolebias marmoratus	Mangrove killifish	XP_024861600.1	XP_017291847.1
			Fundulus heteroclitus	Mummichog	JAR29242.1	XP_036001628.1/Not included
			Cyprinodon variegatus	Sheepshead minnow	A0A3Q2E7G6	A0A3Q2CQ87
			Poecilia formosa	Amazon Molly	A0A087XX45	A0A087XG59
			Xiphophorus maculatus	Southern platyfish	XP_023208573.1	M4AP24
			Onychostoma macrolepis	-	KAF4102281.1/Not included	KAF4100979.1
		Syngnathiformes	Hippocampus comes	Tiger tail seahorse	A0A3Q3DEZ3	A0A3Q3D6Z0
		Characiformes	Pygocentrus nattereri	Red-bellied piranha	A0A3B4ECL7	XP_017567051.1
		Clupeiformes	Clupea harengus	Atlantic herring	XP_031436126.	XP_012688807.2
		Pleuronectiformes	Cynoglossus semilaevis	Tongue sole	A0A3P8UME7	A0A3P8VET1
		Cichliformes	Haplochromis burtoni	Burton's mouthbrooder	A0A3Q2V816	A0A3Q2VUT5
			Pundamilia nyererei		XP_005723870.1	XP_013768039.1/Not included
			Neolamprologus brichardi	Fairy cichlid	A0A3Q4IGA3	A0A3Q4HN13
			Oreochromis niloticus	Nile tilapia	I3JBC0	I3K8G8
		Siluriformes	Ictalurus punctatus	Channel catfish	A0A2D0RN01	ENSIPUG00000011710.1
		Cypriniformes	Sinocyclocheilus rhinocerous		XP_016372099.1/Not included	XP_016404297.1
			Danio rerio	Zebrafish	F6NIA2	XP_017207893.2/Not included
		Tetraodontiformes	Tetraodon nigroviridis	Green spotted pufferfish	H3DIP9	H3DRG5/ not included
			Takifugu rubripes	Japanese puffer	ENSTRUG00000012344	ENSTRUG00000004004
		Beloniformes	Oryzias latipes	Japanese rice fish	H2MB66	ENSORLG00000007744
		Gadiformes	Gadus morhua	Atlantic cod	ENSGMOG00000018843	ENSGMOG00000012054
		Semionotiformes	Lepisosteus oculatus	Spotted gar	W5MAF4	W5MFG8
	Hyperoartia	Petromyzontiformes	Petromyzon marinus	Sea lamprey	PETMA01072	S4RG28
	Myxini	Myxiniformes	Eptatretus burgeri	Inshore hagfish	ENSEBUG00000014907.1	Not found
	Outgroup
	Class	Order	Specie	Common name	MAOA	MAOB
	Mammalia	Primates	Homo sapiens	Human	AOFA_HUMAN	AOFB_HUMAN
	Sauropsida	Galliformes	Gallus gallus	Chicken	A0A1D5PI43	ENSGALG00000016224
		Coelacanthiformes	Latimeria chalumnae	Coelacanth	M3XHS0	H3AIH3
	Actinopterygii	Semionotiformes	Lepisosteus oculatus	Spotted gar	W5N8N1	W5M1R1

## Sheet: S data4_LSD1_Metazoa
	Supplementary data 4: Metazoa LSD1 and LSD2 proteins sequence codes
						Additional info.
	Phylum	Specie	Common name	LSD1	LSD2	LSD1	LSD2
	Chordata	Homo sapiens	Human	O60341	Q8NB78
		Mus musculus	House mouse	A3KG93	XP_006516978.1
		Rhincodon typus	Whale shark	XP_020382178.1	XP_020365503.1
		Callorhinchus milii	Elephant shark	XP_007893176.2	XP_007901341.1
		Poecilia formosa	Amazon Molly	A0A087XX45	A0A087XG59
		Latimeria chalumnae	Coelacanth	XP_014351792.1	H3AB83
		Eptatretus burgeri	Inshore hagfish	ENSEBUG00000014907.1	Not found
		Petromyzon marinus	Sea lamprey	XP_032828498.1	XP_032826352.1
		Ciona intestinalis	Vase tunicate	XP_002131150.1	XP_026695851.1
		Phallusia mammillata	White warty sea squirt	CAB3258319.1	CAB3258325.1
		Branchiostoma floridae	Florida lancelet	XP_035685897.1	XP_035659006.1
		Branchiostoma belcheri	Belcher's lancelet	XP_019628208.1	XP_019632884.1
	Hemichordata	Saccoglossus kowalevskii	Acorn worm	XP_006824583.1	XP_006825544.1
	Echinodermata	Acanthaster planci	Crown-of-thorns starfish	XP_022111117.1	XP_022088783.1
		Asterias rubens	Common starfish	XP_033635221.1	XP_033640964.1
		Strongylocentrotus purpuratus	Purple sea urchin	XP_030850350.1	XP_030830284.1
		Anneissia japonica	Feather star	XP_033116780.1	XP_033123359.1
		Apostichopus japonicus	Japanese sea cucumber	PIK58557.1	PIK55285.1
	Annelida	Capitella teleta	Polychaete worm	ELT96770.1	ELT93319.1
		Helobdella robusta	Californian leech	XP_009031024.1	XP_009012395.1
	Mollusca	Octopus sinensis	East asian common octopus	XP_029650877.1	XP_036357524.1
		Octopus bimaculoides	California two-spot octopus	XP_014771266.1	XP_014767604.1
		Pomacea canaliculata	Golden apple snail	XP_025088904.1	XP_025090025.1
		Biomphalaria glabrata	Bloodfluke planorb	XP_013070298.1	XP_013064927.1
		Aplysia californica	California sea hare	XP_005100139.1	XP_035828739.1
		Lottia gigantea	Giant owl limpet	XP_009060394.1	XP_009055219.1
		Elysiachlorotica	Eastern emerald elysia	RUS71766.1	RUS72504.1
	Brachiopoda	Lingula anatina		XP_013406438.1	XP_013400926.1
	Phoronida	Phoronis australis	Phoronid worm	GFSC01063484.1	GFSC01050624.1	789 aa Genscan predicted peptide	810 aa Genscan predicted peptide
	Nematoda	Ancylostoma ceylanicum		EPB72675.1	Not found
		Steinernema carpocapsae	Entomopathogenic nematode	TKR94120.1	TKR71681.1
		Pristionchus pacificus	Parasitic nematode	KAF8366201.1	KAF8384418.1
	Arthropoda	Limulus polyphemus	Atlantic horseshoe crab	XP_013779750.1	XP_022252437.1
		Ixodes scapularis	Black-legged tick	XP_002407003.2	XP_029845981.1
		Centruroides sculpturatus	Bark scorpion	XP_023240468.1	XP_023231104.1
		Rhipicephalus sanguineus	Brown dog tick	XP_037502609.1	XP_037508089.1
		Penaeus vannamei	Pacific white shrimp	XP_027214242.1	Not found
		Araneus ventricosus	Orbweaver spider	GBM16625.1	GBN18839.1
		Camponotus floridanus	Florida carpenter ant	XP_025271422.1	Not found
		Apis dorsata	Giant honeybee	XP_006613908.1	Not found
		Zootermopsis nevadensis	Dampwood termite	XP_021923462.1	Not found
		Thrips palmi	Melon thrips	XP_034252853.1	Not found
		Armadillidium nasatum		KAB7494577.1	Not found
		Hyalella azteca	Amphipod	XP_018006397.1	Not found
		Micruropus wahlii		GEQP01065413.1	GEQP01037762.1	609 aa Genscan predicted peptide	791 aa Genscaon predicted peptide
		Orchesella cincta	Springtail	ODN03220.1	Not found
		Folsomia candida	Springtail	XP_021958033.1	Not found
	Cnidaria	Nematostella vectensis	Starlet sea anemone	XP_032238152.1	XP_032226240.1
		Stylophora pistillata	Smooth cauliflower coral	XP_022804817.1	XP_022799675.1
		Dendronephthya gigantea	Coral	XP_028411081.1	XP_028404189.1
		Pocillopora damicornis	Cauliflower coral	XP_027048387.1	XP_027039226
	Porifera	Amphimedon queenslandica	Sponge	XP_019848757.1	XP_019850257.1
	Placozoa	Trichoplax adhaerens		XP_002118392.1	Not found
	Ctenophora	Mnemiopsis leidyi	Sea walnut	GFAT01110131.1	GFAT01124381.1	1207 aa Genscan predicted peptide	807 aa Genscan predicted peptide
		Hormiphora californensis	Sea gooseberry	GGLO01038607.1	GGLO01034037.1	1093 aa Genscan predicted peptide	790 aa Genscan predicted peptide
	Priapulida	Priapulus caudatus	Priapulid worm	XP_014665183.1	XP_014681007.1
	Xenacoelomorpha	Hofstenia miamia	Three-banded panther worm	GFSA01044939.1	GHHH01001991.1
		Isodiametra pulchra	Acoelomorph flatworm	GGBV01163560.1	GGBV01090929.1
	Nemertea	Notospermus geniculatus		GFRY01038801.1	GFRY01089761.1	833 aa Genscan predicted peptide	826 aa Genscan predicted peptide
	Rotifera	Brachionus koreanus		QDF21451.1	Not found
		Rotaria magnacalcarata		CAF1070962.1	Not found
	Platyhelminthes	Macrostomum lignano		PAA53180.1	Not found
	Bryozoa	Bugula neritina	Brown bryozoan	KAF6035600.1	KAF6040381.1
	Tardigrada	Ramazzottius varieornatus		GAV02234.1	Not found
		Hypsibius dujardini		OWA54114.1	Not found
	Rhombozoa	Dicyema japonicum		GHAB01042028.1	Not found	677 aa Genscan predicted peptide
	Acanthocephala	Pomphorhynchus laevis		GIBA01012671.1	Not found	630 aa Genscan predicted peptide
	Kinorhyncha			Not found	Not found
	Loricifera			Not found	Not found
	Nematomorpha			Not found	Not found
	Sipuncula			Not found	Not found
	Orthonectida			Not found	Not found
	Micrognathozoa			Not found	Not found
	Onychophora			Not found	Not found
	Gnathostomulida			Not found	Not found
	Gastrotricha			Not found	Not found
	Entoprocta			Not found	Not found
	Cycliophora			Not found	Not found
	Chaetognatha			Not found	Not found
	Outgroup
	Class	Order	Specie	Common name	MAOA	MAOB
	Mammalia	Primates	Homo sapiens	Human	AOFA_HUMAN	AOFB_HUMAN
	Sauropsida	Galliformes	Gallus gallus	Chicken	A0A1D5PI43	ENSGALG00000016224
		Coelacanthiformes	Latimeria chalumnae	Coelacanth	M3XHS0	H3AIH3
	Actinopterygii	Semionotiformes	Lepisosteus oculatus	Spotted gar	W5N8N1	W5M1R1

## Sheet: S data5_LSD1_8a
	Supplementary data 5: LSD1 alternative exon annotation
	CLASS	ORDER	SPECIES	E8a DNA Sequence	E8a aminoacidic sequence	Intron length	Prescence of the regulatory sequences
	Mammalia	Primates	Homo sapiens	GACACTGTCAAG	DTVK	9371	YES
			Propithecus coquereli	GACACTGTCAAG	DTVK	9024	YES
		Rodentia	Heterocephalus_glaber	GACACTGTCAAG	DTVK	8535	YES
			Mus musculus	GACACTGTCAAG	DTVK	7411	YES
			Rattus rattus	GACACTGTCAAG	DTVK	7459	YES
			Ictidomys tridecemlineatus	GACACTGTCAAG	DTVK	8582	YES
			Marmota marmota marmotA	GACACTGTCAAG	DTVK	8777	YES
			Urocitellus parryii	GACACTGTCAAG	DTVK	8819	YES
		Lagomorpha	Oryctolagus cuniculus	GACACTGTCAAG	DTVK	12054	YES
		Artiodactyla	Sus scrofa	GACACTGTCAAG	DTVK	10631	YES
		Perissodactyla	Equus caballus	GACACTGTCAAG	DTVK	8885	YES
		Carnivora	Mustela erminea	GACACTGTCAAG	DTVK	9740	YES
		Chiroptera	Rhinolophus ferrumequinum	GACACTGTCAAG	DTVK	9089	YES
		Cingulata	Dasypus novemcinctus	GACACTGTCAAG	DTVK	10301	YES
		Didelphimorphia	Monodelphis domestica	GACACTGTCAAG	DTVK	13249	YES
	Aves	Struthioniformes	Struthio camelus australis	Not found	-	2025	NO
		Apterygiformes	Apteryx owenii	Not found	-	1877	NO
		Tinamiformes	Nothoprocta perdicaria	Not found	-	1381	NO
		Galliformes	Gallus gallus	Not found	-	1606	NO
			Meleagris gallopavo	Not found	-	1610	NO
			Phasianus colchicus	Not found	-	1638	NO
		Anseriformes	Anas platyrhynchos	Not found	-	3963	NO
			Anser cygnoides	Not found	-	3993	NO
		Apodiformes	Chaetura pelagica	Not found	-	3933	NO
			Calypte anna	Not found	-	615	NO
		Columbiformes	Columba livia	Not found	-	1200	NO
		Otidiformes	Chlamydotis macqueenii	Not found	-	995	NO
		Mesitornithiformes	Mesitornis unicolor	Not found	-	3628	NO
		Charadriiformes	Charadrius vociferus	Not found	-	5378	NO
			Calidris pugnax	Not found	-	4998	NO
		Eurypygiformes	Eurypyga helias	Not found	-	2857	NO
		Phaethontiformes	Phaethon_lepturus	GACACTGTCAAG	DTVK	7636	NO
		Gaviiformes	Gavia stellata	GACACTGTTGAG	DTVE	7732	NO
		Pelecaniformes	Egretta garzetta	Not found	-	7445	NO
			Nipponia nippon	Not found	-	5766	NO
		Suliformes	Phalacrocorax carbo	Not found	-	6431	NO
		Opisthocomiformes	Opisthocomus hoazin	GACACTGTCAAG	DTVK	6362	NO
		Accipitriformes	Aquila chrysaetos chrysaetos	GACACTGTCAAG	DTVK	5930	NO
			Haliaeetus leucocephalus	GACACTGTCAAG	DTVK	6288	NO
		Strigiformes	Strix occidentalis caurina	Not found	-	8109	NO
			Bubo bubo	Not found	-	7733	NO
			Athene cunicularia	Not found	-	8002	NO
		Coraciiformes	Merops nubicus	Not found	-	4266	NO
		Leptosomiformes	Leptosomus discolor	Not found	-	1088	NO
		Falconiformes	Falco tinnunculus	Not found	-	2093	NO
			Falco peregrinus	Not found	-	2069	NO
		Psittaciformes	Strigops habroptilus	Not found	-	1121	NO
			Melopsittacus undulatus	Not found	-	1080	NO
		Paseriformes	Taeniopygia guttata	Not found	-	847	NO
			Bengalese finch	Not found	-	837	NO
			Cyanistes caeruleus	Not found	-	837	NO
			Corvus moneduloides	Not found	-	4692	NO
	Sauropsida	Crocodilia	Crocodylus porosus	Not found	-	687	NO
			Alligator mississippiensis	Not found	-	682	NO
		Squamata	Podarcis muralis	Not found	-	276	NO
			Salvator merianae	Not found	-	3365	NO
			Laticauda laticaudata	Not found	-	462	NO
			Thamnophis sirtalis	Not found	-	467	NO
		Sphenodontia	Sphenodon punctatus	Not found	-	892	NO
		Testudines	Gopherus evgoodei	GACACTGTCAAG	DTVK	11756	YES
			Chelydra serpentina	GACACTGTCAAG	DTVK	7800	YES
			Terrapene carolina triunguis	GACACTGTCAAG	DTVK	10651	YES
			Chrysemys picta bellii	GACACTGTCAAG	DTVK	10022	YES
	Amphibia	Anura	Xenopus tropicalis	Not found	-	485	NO
			Leptobrachium leishanense	Not found	-	499	NO
		Gymnophiona	Microcaecilia unicolor	Not found	-	5131	NO
			Geotrypetes seraphini	Not found	-	3967	NO
	Actinopterygii	Lepisosteiformes	Lepisosteus oculatus	GGCGAAAGATGCACCAGC	GERCTS	681	NO
		Cypriniformes	Danio rerio	GGCGAAAGATGCACCAGC	GERCTS	1248	NO
		Beloniformes	Oryzias latipes	GGCGAAAGATGCACCAGC	GERCTS	1641	NO
	Chondrichthyes	Orectolobiformes	Rhincodon typus	GGAGAAAGATGCACAAAC	GERCTN	8819	NO
		Chimaeriformes	Callorhinchus milii	GGAGAAAGATGCACAAAC	GERCTN	2835	NO
	Sarcopterygii	Coelacanthiformes	Latimeria chalumnae	GGAGAGAGATGCAACAAC	GERCNN	5175	NO
	Hyperoartia	Petromyzontiformes	Petromyzon marinus	GGAGAAAGATGCACTAAC	GERCTN	7114	NO
	Myxini	Myxiniformes	Eptatretus burgeri	GGGGAGAGATGCACGAAT	GERCTN	992	NO

## Sheet: S data6_Ancestral_reconstructio
	Supplementary data 6: Sequences used for ancestral resonctruction
					LSD1		RCOR1		RCOR2		RCOR3
	Class	Order	Specie	Common name	Protein	Transcript	Protein	Transcript	Protein	Transcript	Protein	Transcript
	Mammalia	Primates	Propithecus coquereli	Coquerel's sifaka	O60341	CCDS53278.1	-	-	-	-	-	-
			Homo sapiens	Human	A0A2K6G378	ENSPCOT00000031333.1	Q9UKL0	ENST00000262241.7	NP_775858.2	NM_173587.4	Q9P2K3-3	ENST00000419091.7
			Microcebus murinus	Gray mouse lemur	-	-	ENSMICT00000030966.2	ENSMICT00000030966.2	XP_012633326.1	XM_012777872.1	XP_012637136.1	XM_012781682.1
		Lagomorfo:	Oryctolagus cuniculus	European rabbit	XP_008263926.2	XM_008265704.2	XP_017193207.1	XM_017337718.1	XP_051689049.1	XM_051833089.1	XP_008266672.2	XM_008268450.2
		Pilosa	Choloepus didactylus	Linnaeus's two-toed sloth	-	-	-	-	XP_037694886.1	XM_037838958.1	-	-
		Cingulata:	Dasypus novemcinctus	Nine-banded armadillo	ENSDNOT00000013367.3	ENSDNOT00000013367.3	XP_023441876.1	XM_023586108.1	-	-	XP_004450591.1	XM_004450534.3
		Canivora	Mustela erminea	Stoat	XP_032159111.1	XM_032303220.1	XP_032201246.1	XM_032345355.1	XP_032213042.1	XM_032357151.1	XP_032173732.1	XM_032317841.1
		Chiroptera:	Rousettus aegyptiacus	Egyptian rousettes	-	-	XP_036095393.1	XM_036239500.1	XP_015974061.2	XM_016118575.2	XP_016021984.1	XM_016166498.2
			Rhinolophus ferrumequinum	Greater horseshoe ba	XP_032971867.1	XM_033115976.1	-	-	-	-	-	-
		Perissodactyla:	Equus caballus	Horse	F7DIL5	ENSECAT00000021147.3	XP_023484208.1	XM_023628440.1	XP_023510041.1	XM_023654273.1	XP_023496530.1	XM_023640762.1
		Rodentia	Heterocephalus_glaber	Naked Mole-rat	XP_004850598.1	XM_004850541.2	-		XP_004852620.1	XM_004852563.2	-	-
			Urocitellus parryii	Arctic Ground Squirrel	XP_026259394.1	XM_026403609.1	XP_026261299.1	XM_026405514.1	XP_026270204.1	XM_026414421.1	XP_026243147.1	XM_026387362.1
			Chinchilla lanigera	long-tailed chinchilla	-	-	XP_013363336.1	XM_013507882.1			XP_013359940	XM_013504486.1
			Mus musculus	House mouse	XP_006539392.1	XM_006539329.5	-		NP_001307483.1	NM_001320554.1	NP_001333669.1	NM_001346740.1
			Rattus norvegicus	Brown rat	XP_032751874.1	XM_032895983.1	-		XP_032752349.1	XM_032896458.1	NP_001128457.1	NM_001134985.1
			Marmota flaviventris	Yellow bellied marmot	-	-	XP_027802463.2	XM_027946662.2	XP_027800042.1	XM_027944241.1	XP_027790518.1	XM_027934717.1
			Marmota marmota marmotA	alpine marmot	XP_015341027.1	XM_015485541.1	-				-	-
		Artiodactyla	Sus scrofa	Wild boar	XP_020948857.1	XM_021093198.1	XP_001927812.4	XM_001927777.6	XP_020938558.1	XM_021082899.1	XP_020919528.1	XM_021063869.1
			Tursiops truncatus	Bottlenose dolphin	-	-	-				-	-
		Didelphimorphia:	Monodelphis domestica	Gray short-tailed opossum	XP_007491263.1	XM_007491201.2	XP_001367137.2	XM_001367100.3			XP_007481403.1	XM_007481341.2
		Diprotodontia	Vombatus ursinus	Wombat	-	-	-	-	XP_027712016.1	XM_027856215.1	-	-
	Amphibia	Gymnophiona	Geotrypetes seraphini	Gaboon caecilian	-	-	-	-	XP_033812909.1	XM_033957018.1	-	-
			Microcaecilia unicolor	Tiny cayenne caecilian	XP_030075709.1	XM_030219849.1	-		XP_030074783.1	XM_030218923.1	-	-
		Anura	Nanorana parkeri	High Himalaya frog	-	-	XP_018416590.1	XM_018561088.1			XP_018429804	XM_018574302.1
			Xenopus tropicalis	Tropical clawed frog	XP_002936640.1	XM_002936594.5	ENSXETT00000088346.1	ENSXETT00000088346.1			XP_002932445.2	XM_002932399.5
	Sauropsida	Squamata	Thamnophis sirtalis	Common garter snake	XP_013911512.1	XM_014056037.1	-		XP_013916749.1	XM_014061274.1	-	-
			Pantherophis guttatus	Corn snakes	-	-	XP_034274408.1	XM_034418517.1			-	-
			Gekko japonicus	Japanese Gecko	-	-	-				XP_015283118.1	XM_015427632.1
		Testudines	Gopherus evgoodei	Goode's Thornscrub Tortoise	XP_030395285.1	XM_030539425.1	XP_030414563.1	XM_030558703.1	XP_030425321.1	XM_030569461.1	XP_030413444.1	XM_030557584.1
		Crocodylia	Alligator mississippiensis	American alligator	-	-	XP_014451933.1	XM_014596447.2	XP_019350881.2	XM_019495336.2	-	-
			Crocodylus porosus	Saltwater crocodile	XP_019403262.1	XM_019547717.1	-				ENSCPRT00005026301.1	ENSCPRT00005026301.1
		Accipitriformes	Aquila chrysaetos chrysaetos	Golden eagle
		Galliformes	Gallus gallus	Chicken	XP_417719.5	XM_417719.6	XP_015143302.1	XM_015287816.2			XP_015139157.2	XM_015283671.2
		Coelacanthiformes	Latimeria chalumnae	Coelacanth	XP_014351792.1	XM_014496306.1	H3AQU9	ENSLACT00000012111.1	XP_014354515.1	XM_014499029.1	XP_014345369.1	XM_014489883.1
	Actinopterygii	Orectolobiformes	Rhincodon typus	Whale shark	XP_020382178.1	XM_020526589.1	XP_020388258.1	XM_020532669.1			-	-
		Chimaeriformes	Callorhinchus milii	Elephant shark	XP_007893176.1	XM_007894985.1	-				XP_007890700.1	XM_007892509.1
		Carcharhiniformes	Scyliorhinus canicula	small-spotted catshark	-	-	XP_038633211.1	XM_038777283.1			XP_038668070.1	XM_038812142.1
		Rajiformes	Amblyraja radiata	Thorny skate	-	-	XP_032882367.1	XM_033026476.1			XP_032881509.1	XM_033025618.1
		Cypriniformes	Carassius auratus	Golden fish	-	-	XP_026119273.1	XM_026263488.1			-	-
			Danio rerio	Zebrafish	F6NIA2	ENSDART00000085758.6	A1L228	NM_001080041.1	NP_991201.1	XM_005172263.4	NP_001038494.1	NM_001045029.1
		Beloniformes	Oryzias latipes	Japanese rice fish	A0A3P9LBI8	ENSORLT00020026702.1	-		XP_011485711.1	XM_011487409.3	XP_023810088.1	XM_023954320.1
		Semionotiformes	Lepisosteus oculatus	Spotted gar	XP_015204266.1	XM_015348780.1	W5MUE3	ENSLOCT00000012023.1			XP_015217890.1	XM_015362404.1
	Outgroup				LSD1		RCOR
	Class	Order	Specie	Common name	Protein	Transcript	Protein	Transcript
	Hyperoartia	Petromyzontiformes	Petromyzon marinus	Sea lamprey	XP_032828498.1	XM_032972607.1	XP_032819776.1	XM_032963885.1
	Myxini	Myxiniformes	Eptatretus burgeri	Inshore hagfish	ENSEBUG00000014907.1	ENSEBUT00000024774.1	ENSEBUT00000018555.1	ENSEBUT00000018555.1
	Leptocardii	Amphioxiformes	Branchiostoma_belcheri	Belcher's lancelet	XP_019628208.1	XM_019772649.1	XP_019617510.1	XM_019761951.1
	Ascidiacea	Enterogona	Phallusia mammillata	White warty sea squirt	CAB3258319.1	LR786153.1	-	-
	Echinoidea	Echinoida	Strongylocentrotus_purpuratus	Purple sea urchin	XP_030850350.1	XM_030994490.1	-	-
	Ascidiacea	Stolidobranchia	Styela clava		-	-	XP_039254302.1	XM_039398368.1
		Enterogona	Ciona intestinalis		-	-	XP_026695873.1	XM_026840072.1
