# Supplementary material for: Evolution of lysine-specific demethylase 1 and REST corepressor gene families and their molecular interaction
Source: Commun Biol. 2023 Dec 14;6:1267. doi: 10.1038/s42003-023-05652-x (PMC10721905; doi:10.1038/s42003-023-05652-x)
Supplement: Supplementary file 5 — Supplementary Data 7 [file 42003_2023_5652_MOESM5_ESM.zip]

Archive with 50 entries (45 files):
- Trees suporting data/
- __MACOSX/._Trees suporting data
- Trees suporting data/RCOR metazoa/
- __MACOSX/Trees suporting data/._RCOR metazoa
- Trees suporting data/LSD vertebrata/
- __MACOSX/Trees suporting data/._LSD vertebrata
- Trees suporting data/LSD metazoa/
- __MACOSX/Trees suporting data/._LSD metazoa
- Trees suporting data/RCOR vertebrata/
- __MACOSX/Trees suporting data/._RCOR vertebrata
- Trees suporting data/RCOR metazoa/.DS_Store
- __MACOSX/Trees suporting data/RCOR metazoa/._.DS_Store
- Trees suporting data/RCOR metazoa/Log_ModelFinder.log
- __MACOSX/Trees suporting data/RCOR metazoa/._Log_ModelFinder.log
- Trees suporting data/RCOR metazoa/RCOR_metazoa.fasta
- __MACOSX/Trees suporting data/RCOR metazoa/._RCOR_metazoa.fasta
- Trees suporting data/RCOR metazoa/RCOR_metazoa.treefile
- __MACOSX/Trees suporting data/RCOR metazoa/._RCOR_metazoa.treefile
- Trees suporting data/RCOR metazoa/Log_Tree.log
- __MACOSX/Trees suporting data/RCOR metazoa/._Log_Tree.log
- Trees suporting data/LSD vertebrata/.DS_Store
- __MACOSX/Trees suporting data/LSD vertebrata/._.DS_Store
- Trees suporting data/LSD vertebrata/Log_ModelFinder.log
- __MACOSX/Trees suporting data/LSD vertebrata/._Log_ModelFinder.log
- Trees suporting data/LSD vertebrata/LSD_vertebrata.treefile
- __MACOSX/Trees suporting data/LSD vertebrata/._LSD_vertebrata.treefile
- Trees suporting data/LSD vertebrata/Log_Tree.log
- __MACOSX/Trees suporting data/LSD vertebrata/._Log_Tree.log
- Trees suporting data/LSD vertebrata/LSD_vertebrata.fasta
- __MACOSX/Trees suporting data/LSD vertebrata/._LSD_vertebrata.fasta
- Trees suporting data/LSD metazoa/.DS_Store
- __MACOSX/Trees suporting data/LSD metazoa/._.DS_Store
- Trees suporting data/LSD metazoa/Log_ModelFinder.log
- __MACOSX/Trees suporting data/LSD metazoa/._Log_ModelFinder.log
- Trees suporting data/LSD metazoa/LSD_metazoa.treefile
- __MACOSX/Trees suporting data/LSD metazoa/._LSD_metazoa.treefile
- Trees suporting data/LSD metazoa/Log_Tree.log
- __MACOSX/Trees suporting data/LSD metazoa/._Log_Tree.log
- Trees suporting data/LSD metazoa/LSD_metazoa.fasta
- __MACOSX/Trees suporting data/LSD metazoa/._LSD_metazoa.fasta
- Trees suporting data/RCOR vertebrata/RCOR_vertebrata.fasta
- __MACOSX/Trees suporting data/RCOR vertebrata/._RCOR_vertebrata.fasta
- Trees suporting data/RCOR vertebrata/.DS_Store
- __MACOSX/Trees suporting data/RCOR vertebrata/._.DS_Store
- Trees suporting data/RCOR vertebrata/Log_ModelFinder.log
- __MACOSX/Trees suporting data/RCOR vertebrata/._Log_ModelFinder.log
- Trees suporting data/RCOR vertebrata/RCOR_vertebrata.treefile
- __MACOSX/Trees suporting data/RCOR vertebrata/._RCOR_vertebrata.treefile
- Trees suporting data/RCOR vertebrata/Log_Tree.fasta.log
- __MACOSX/Trees suporting data/RCOR vertebrata/._Log_Tree.fasta.log
