# Supplementary material for: Evolution of lysine-specific demethylase 1 and REST corepressor gene families and their molecular interaction
Source: Commun Biol. 2023 Dec 14;6:1267. doi: 10.1038/s42003-023-05652-x (PMC10721905; doi:10.1038/s42003-023-05652-x)
Supplement: Supplementary file 5 — Supplementary Data 7 [file 42003_2023_5652_MOESM5_ESM.zip › Trees suporting data/RCOR metazoa/Log_ModelFinder.log]

IQ-TREE multicore version 1.6.12 for Mac OS X 64-bit built Aug 15 2019
Developed by Bui Quang Minh, Nguyen Lam Tung, Olga Chernomor,
Heiko Schmidt, Dominik Schrempf, Michael Woodhams.

Host:    dyn-160-39-252-97.dyn.columbia.edu (AVX2, FMA3, 16 GB RAM)
Command: ./iqtree -s AlineamientoRCORmetazoa.fasta -st AA -m TESTONLY -nt 2
Seed:    596757 (Using SPRNG - Scalable Parallel Random Number Generator)
Time:    Wed Jun 30 17:08:38 2021
Kernel:  AVX+FMA - 2 threads (16 CPU cores detected)

Reading alignment file AlineamientoRCORmetazoa.fasta ... Fasta format detected
Alignment most likely contains protein sequences
WARNING: 3 sites contain only gaps or ambiguous characters.
Alignment has 76 sequences with 1915 columns, 1470 distinct patterns
745 parsimony-informative, 488 singleton sites, 682 constant sites
WARNING: Some sequence names are changed as follows:
Xenoturbella_bocki|GENSCAN_predicted_peptide_1|569_aa -> Xenoturbella_bocki_GENSCAN_predicted_peptide_1_569_aa

                                                       Gap/Ambiguity  Composition  p-value
   1  MIDEAS_Homo                                             42.61%    failed      0.00%
   2  MIDEAS_Gorilla                                          45.33%    failed      0.00%
   3  MIDEAS_Mustela                                          42.14%    failed      0.00%
   4  MIDEAS_Mus                                              44.07%    failed      0.00%
   5  RCOR1_Homo_sapiens                                      74.67%    failed      0.02%
   6  RCOR1_Mus_musculus                                      74.93%    failed      0.03%
   7  RCOR1_Latimeria_chalumnae                               82.35%    passed     18.96%
   8  RCOR1_Rhincodon_typus                                   76.71%    passed     19.22%
   9  RCOR1_Callorhinchus_milii                               79.74%    passed     18.99%
  10  RCOR1_Danio_rerio                                       76.08%    passed      8.43%
  11  RCOR2_Homo                                              72.69%    failed      0.01%
  12  RCOR2_Mus                                               72.69%    failed      0.05%
  13  RCOR2_Latimeria                                         72.32%    passed     44.38%
  14  RCOR2_Rhincodon_typus                                   70.55%    passed     47.15%
  15  RCOR3_Homo                                              71.12%    passed     78.16%
  16  RCOR3_Mus                                               71.23%    passed     67.51%
  17  RCOR3_Latimeria                                         76.40%    passed     43.03%
  18  RCOR3_Callorhinchus                                     72.64%    passed     70.99%
  19  RCOR3_Danio                                             71.54%    passed     87.37%
  20  RCOR2_Danio_rerio                                       72.01%    passed     41.42%
  21  RCOR3_Eptatretus_burgeri                                71.85%    failed      2.57%
  22  RCOR3_Petromyzon_marinus                                69.56%    failed      0.00%
  23  C_Saccoglossus_kowalevskii                              70.29%    passed     72.78%
  24  Ptychodera_flava                                        61.62%    passed      7.80%
  25  C3_Acanthaster_planci                                   71.80%    passed     98.08%
  26  C3_Asterias_rubens                                      71.85%    passed     99.72%
  27  C1_Strongylocentrotus_purpuratus                        71.12%    passed     53.09%
  28  C1_Apostichopus_japonicus                               82.45%    passed     57.19%
  29  C3_Anneissia_japonica                                   78.17%    passed     27.66%
  30  Capitella_teleta                                        77.96%    passed     67.28%
  31  Sepia_pharaonis                                         71.80%    passed     92.34%
  32  Octopus_sinensis                                        71.07%    passed     97.56%
  33  Octopus_bimaculoides                                    71.07%    passed     97.81%
  34  Lingula_anatina                                         73.58%    passed     95.92%
  35  Notospermus                                             71.28%    passed     99.72%
  36  Phoronis_australis                                      76.76%    passed     98.99%
  37  Pomacea_canaliculata                                    71.59%    passed     99.86%
  38  Biomphalaria_glabrata                                   73.26%    passed     14.90%
  39  Aplysia_californica                                     73.16%    failed      2.31%
  40  Limulus_polyphemus                                      72.32%    passed     99.07%
  41  Ixodes_scapularis                                       71.70%    passed     23.43%
  42  Rhipicephalus_sanguineus                                70.08%    passed      6.04%
  43  Centruroides_sculpturatus                               75.77%    passed     27.86%
  44  Strigamia_maritima                                      78.64%    passed     71.32%
  45  Daphnia_magna                                           75.25%    passed     75.09%
  46  Penaeus_vannamei                                        78.02%    passed     84.35%
  47  Cryptotermes_secundus                                   73.73%    passed     84.57%
  48  Apis_mellifera                                          75.35%    passed     89.51%
  49  Wasmannia_auropunctata                                  75.35%    passed     86.44%
  50  Branchiostoma_floridae                                  66.06%    passed      5.50%
  51  Branchiostoma_belcheri                                  73.00%    passed     74.62%
  52  Priapulus_caudatus                                      67.26%    passed     22.36%
  53  Xenoturbella_bocki_GENSCAN_predicted_peptide_1_569_aa   70.29%    passed     56.50%
  54  Actinia_tenebrosa                                       71.85%    passed     53.11%
  55  Exaiptasia_diaphana                                     71.80%    passed     61.23%
  56  Nematostella_vectensis                                  72.38%    passed     88.64%
  57  Acropora_millepora                                      68.93%    passed     10.69%
  58  Tigriopus_californicus                                  68.93%    failed      1.10%
  59  Hydra_vulgaris                                          75.51%    failed      2.81%
  60  Helobdella_robusta                                      77.55%    failed      0.37%
  61  Trichoplax_adhaerens                                    74.26%    passed      5.67%
  62  Fredericella                                            72.17%    failed      0.04%
  63  Orchesella_cincta                                       72.74%    passed      5.37%
  64  Folsomia_candida                                        67.62%    passed     90.50%
  65  Ciona_intestinalis                                      81.20%    failed      0.36%
  66  C.savignyi                                              81.51%    failed      3.16%
  67  Phallusia_mammillata                                    83.66%    passed     11.53%
  68  KAF6027024.1                                            74.88%    passed     45.57%
  69  Macrostomum                                             77.02%    failed      0.68%
  70  Amphimedon_queenslandica                                77.13%    failed      0.22%
  71  Rotaria                                                 75.82%    failed      0.00%
  72  Mnemiopsis_leidyi                                       71.23%    failed      0.00%
  73  Pleurobrachia_bachei                                    67.57%    failed      0.00%
  74  Ancylostoma_ceylanicum                                  71.38%    failed      0.00%
  75  Litomosoides_sigmodontis                                72.22%    failed      0.00%
  76  Caenorhabditis_elegans                                  70.86%    failed      0.00%
WARNING: 72 sequences contain more than 50% gaps/ambiguity
****  TOTAL                                                   71.88%  25 sequences failed composition chi2 test (p-value<5%; df=19)


Create initial parsimony tree by phylogenetic likelihood library (PLL)... 0.034 seconds
NOTE: ModelFinder requires 70 MB RAM!
ModelFinder will test 168 protein models (sample size: 1915) ...
 No. Model         -LnL         df  AIC          AICc         BIC
  1  Dayhoff       57328.863    149 114955.727   114981.053   115783.790
  2  Dayhoff+I     57249.474    150 114798.948   114824.628   115632.568
  3  Dayhoff+G4    55298.260    150 110896.521   110922.201   111730.142
  4  Dayhoff+I+G4  55294.268    151 110890.536   110916.573   111729.714
  5  Dayhoff+F     57411.091    168 115158.182   115190.704   116091.837
  6  Dayhoff+F+I   57324.956    169 114987.912   115020.841   115927.125
  7  Dayhoff+F+G4  55242.575    169 110823.149   110856.078   111762.362
  8  Dayhoff+F+I+G4 55237.336    170 110814.671   110848.008   111759.441
  9  mtMAM         62664.436    149 125626.873   125652.198   126454.936
 10  mtMAM+I       62487.950    150 125275.900   125301.581   126109.521
 11  mtMAM+G4      58769.793    150 117839.585   117865.266   118673.206
 12  mtMAM+I+G4    58756.716    151 117815.431   117841.469   118654.610
 13  mtMAM+F       59419.023    168 119174.045   119206.568   120107.701
 14  mtMAM+F+I     59280.625    169 118899.251   118932.179   119838.464
 15  mtMAM+F+G4    56325.503    169 112989.006   113021.934   113928.219
 16  mtMAM+F+I+G4  56320.985    170 112981.970   113015.307   113926.740
 17  JTT           56979.315    149 114256.630   114281.956   115084.693
 18  JTT+I         56867.874    150 114035.749   114061.429   114869.370
 19  JTT+G4        54837.015    150 109974.030   109999.710   110807.651
 20  JTT+I+G4      54829.543    151 109961.086   109987.123   110800.264
 21  JTT+F         57043.720    168 114423.441   114455.963   115357.096
 22  JTT+F+I       56934.968    169 114207.936   114240.865   115147.149
 23  JTT+F+G4      54852.201    169 110042.401   110075.330   110981.614
 24  JTT+F+I+G4    54844.475    170 110028.949   110062.286   110973.720
 25  WAG           57286.121    149 114870.242   114895.568   115698.306
 26  WAG+I         57157.997    150 114615.994   114641.674   115449.615
 27  WAG+G4        55205.915    150 110711.829   110737.510   111545.450
 28  WAG+I+G4      55194.391    151 110690.783   110716.820   111529.961
 29  WAG+F         57477.766    168 115291.532   115324.054   116225.187
 30  WAG+F+I       57349.786    169 115037.572   115070.500   115976.785
 31  WAG+F+G4      55294.880    169 110927.760   110960.689   111866.973
 32  WAG+F+I+G4    55283.092    170 110906.184   110939.521   111850.955
 33  cpREV         58004.599    149 116307.199   116332.524   117135.262
 34  cpREV+I       57860.268    150 116020.537   116046.217   116854.157
 35  cpREV+G4      55735.966    150 111771.933   111797.613   112605.554
 36  cpREV+I+G4    55714.436    151 111730.872   111756.910   112570.051
 37  cpREV+F       58061.448    168 116458.895   116491.418   117392.551
 38  cpREV+F+I     57924.520    169 116187.040   116219.968   117126.253
 39  cpREV+F+G4    55608.716    169 111555.431   111588.359   112494.644
 40  cpREV+F+I+G4  55585.473    170 111510.946   111544.283   112455.716
 41  mtREV         60686.699    149 121671.397   121696.723   122499.461
 42  mtREV+I       60535.634    150 121371.268   121396.948   122204.889
 43  mtREV+G4      57857.933    150 116015.865   116041.545   116849.486
 44  mtREV+I+G4    57844.993    151 115991.987   116018.024   116831.165
 45  mtREV+F       58207.080    168 116750.160   116782.682   117683.815
 46  mtREV+F+I     58079.901    169 116497.803   116530.731   117437.015
 47  mtREV+F+G4    55701.293    169 111740.585   111773.513   112679.798
 48  mtREV+F+I+G4  55688.015    170 111716.029   111749.367   112660.800
 49  rtREV         57752.042    149 115802.083   115827.409   116630.146
 50  rtREV+I       57619.641    150 115539.281   115564.962   116372.902
 51  rtREV+G4      55516.050    150 111332.100   111357.780   112165.721
 52  rtREV+I+G4    55503.508    151 111309.015   111335.053   112148.194
 53  rtREV+F       57387.249    168 115110.498   115143.020   116044.153
 54  rtREV+F+I     57259.968    169 114857.937   114890.865   115797.150
 55  rtREV+F+G4    55098.619    169 110535.237   110568.166   111474.450
 56  rtREV+F+I+G4  55087.468    170 110514.936   110548.273   111459.706
 57  mtART         61848.917    149 123995.835   124021.161   124823.898
 58  mtART+I       61648.990    150 123597.979   123623.659   124431.600
 59  mtART+G4      57968.543    150 116237.085   116262.765   117070.706
 60  mtART+I+G4    57947.392    151 116196.784   116222.821   117035.962
 61  mtART+F       58616.670    168 117569.340   117601.862   118502.995
 62  mtART+F+I     58476.188    169 117290.376   117323.304   118229.589
 63  mtART+F+G4    55560.977    169 111459.954   111492.882   112399.167
 64  mtART+F+I+G4  55551.771    170 111443.542   111476.879   112388.312
 65  mtZOA         60110.778    149 120519.557   120544.883   121347.620
 66  mtZOA+I       59953.468    150 120206.935   120232.615   121040.556
 67  mtZOA+G4      56839.760    150 113979.520   114005.200   114813.141
 68  mtZOA+I+G4    56828.709    151 113959.418   113985.455   114798.596
 69  mtZOA+F       57870.178    168 116076.356   116108.878   117010.011
 70  mtZOA+F+I     57755.634    169 115849.268   115882.196   116788.480
 71  mtZOA+F+G4    55156.396    169 110650.791   110683.720   111590.004
 72  mtZOA+F+I+G4  55150.645    170 110641.290   110674.627   111586.061
 73  VT            57158.322    149 114614.644   114639.969   115442.707
 74  VT+I          57028.056    150 114356.112   114381.793   115189.733
 75  VT+G4         55181.888    150 110663.776   110689.456   111497.397
 76  VT+I+G4       55169.126    151 110640.251   110666.288   111479.429
 77  VT+F          57212.350    168 114760.700   114793.223   115694.356
 78  VT+F+I        57087.916    169 114513.831   114546.760   115453.044
 79  VT+F+G4       55213.145    169 110764.289   110797.217   111703.502
 80  VT+F+I+G4     55201.375    170 110742.750   110776.088   111687.521
 81  LG            57418.420    149 115134.839   115160.165   115962.903
 82  LG+I          57275.123    150 114850.246   114875.927   115683.867
 83  LG+G4         55053.286    150 110406.572   110432.252   111240.193
 84  LG+I+G4       55041.469    151 110384.938   110410.976   111224.117
 85  LG+F          57261.797    168 114859.594   114892.117   115793.250
 86  LG+F+I        57130.895    169 114599.791   114632.719   115539.004
 87  LG+F+G4       54924.143    169 110186.286   110219.215   111125.499
 88  LG+F+I+G4     54913.948    170 110167.895   110201.233   111112.666
 89  DCMut         57326.339    149 114950.679   114976.004   115778.742
 90  DCMut+I       57246.789    150 114793.578   114819.258   115627.199
 91  DCMut+G4      55300.716    150 110901.431   110927.112   111735.052
 92  DCMut+I+G4    55296.613    151 110895.226   110921.264   111734.405
 93  DCMut+F       57406.752    168 115149.505   115182.027   116083.160
 94  DCMut+F+I     57320.454    169 114978.909   115011.837   115918.122
 95  DCMut+F+G4    55243.650    169 110825.300   110858.229   111764.513
 96  DCMut+F+I+G4  55238.361    170 110816.723   110850.060   111761.493
 97  PMB           57805.592    149 115909.184   115934.510   116737.247
 98  PMB+I         57649.289    150 115598.579   115624.259   116432.200
 99  PMB+G4        55813.306    150 111926.612   111952.292   112760.232
100  PMB+I+G4      55794.155    151 111890.310   111916.347   112729.488
101  PMB+F         57714.144    168 115764.289   115796.811   116697.944
102  PMB+F+I       57569.592    169 115477.185   115510.113   116416.398
103  PMB+F+G4      55681.791    169 111701.581   111734.510   112640.794
104  PMB+F+I+G4    55664.961    170 111669.922   111703.259   112614.692
105  HIVb          58906.063    149 118110.125   118135.451   118938.189
106  HIVb+I        58728.799    150 117757.597   117783.278   118591.218
107  HIVb+G4       56131.963    150 112563.926   112589.606   113397.546
108  HIVb+I+G4     56107.640    151 112517.279   112543.317   113356.458
109  HIVb+F        58472.907    168 117281.814   117314.337   118215.470
110  HIVb+F+I      58317.744    169 116973.487   117006.416   117912.700
111  HIVb+F+G4     55639.312    169 111616.624   111649.552   112555.837
112  HIVb+F+I+G4   55615.275    170 111570.550   111603.887   112515.320
113  HIVw          61221.129    149 122740.258   122765.584   123568.322
114  HIVw+I        61075.740    150 122451.479   122477.160   123285.100
115  HIVw+G4       58294.573    150 116889.146   116914.827   117722.767
116  HIVw+I+G4     58274.170    151 116850.341   116876.378   117689.519
117  HIVw+F        60084.593    168 120505.186   120537.708   121438.841
118  HIVw+F+I      59931.474    169 120200.948   120233.876   121140.161
119  HIVw+F+G4     57092.943    169 114523.887   114556.815   115463.100
120  HIVw+F+I+G4   57073.718    170 114487.437   114520.774   115432.207
121  JTTDCMut      56984.292    149 114266.583   114291.909   115094.647
122  JTTDCMut+I    56873.288    150 114046.575   114072.256   114880.196
123  JTTDCMut+G4   54849.503    150 109999.005   110024.686   110832.626
124  JTTDCMut+I+G4 54841.932    151 109985.864   110011.902   110825.043
125  JTTDCMut+F    57048.512    168 114433.023   114465.546   115366.679
126  JTTDCMut+F+I  56939.725    169 114217.450   114250.379   115156.663
127  JTTDCMut+F+G4 54858.762    169 110055.524   110088.453   110994.737
128  JTTDCMut+F+I+G4 54850.903    170 110041.806   110075.143   110986.576
129  FLU           58628.742    149 117555.484   117580.809   118383.547
130  FLU+I         58474.442    150 117248.884   117274.564   118082.505
131  FLU+G4        55790.141    150 111880.283   111905.963   112713.904
132  FLU+I+G4      55773.083    151 111848.166   111874.203   112687.344
133  FLU+F         58383.502    168 117103.004   117135.526   118036.659
134  FLU+F+I       58226.653    169 116791.306   116824.234   117730.519
135  FLU+F+G4      55516.090    169 111370.181   111403.109   112309.394
136  FLU+F+I+G4    55494.832    170 111329.665   111363.002   112274.435
137  Blosum62      57910.341    149 116118.682   116144.008   116946.746
138  Blosum62+I    57764.181    150 115828.361   115854.042   116661.982
139  Blosum62+G4   55929.662    150 112159.324   112185.004   112992.945
140  Blosum62+I+G4 55912.090    151 112126.179   112152.216   112965.357
141  Blosum62+F    57759.638    168 115855.276   115887.798   116788.932
142  Blosum62+F+I  57621.891    169 115581.782   115614.710   116520.995
143  Blosum62+F+G4 55710.671    169 111759.342   111792.271   112698.555
144  Blosum62+F+I+G4 55695.097    170 111730.193   111763.531   112674.964
145  mtMet         60672.119    149 121642.239   121667.564   122470.302
146  mtMet+I       60521.732    150 121343.465   121369.145   122177.086
147  mtMet+G4      57726.917    150 115753.834   115779.514   116587.455
148  mtMet+I+G4    57716.420    151 115734.840   115760.878   116574.019
149  mtMet+F       57763.989    168 115863.978   115896.501   116797.634
150  mtMet+F+I     57657.908    169 115653.817   115686.745   116593.030
151  mtMet+F+G4    55277.565    169 110893.130   110926.058   111832.342
152  mtMet+F+I+G4  55273.203    170 110886.406   110919.743   111831.177
153  mtVer         61309.990    149 122917.980   122943.306   123746.043
154  mtVer+I       61163.974    150 122627.948   122653.628   123461.569
155  mtVer+G4      58128.894    150 116557.788   116583.468   117391.409
156  mtVer+I+G4    58122.028    151 116546.056   116572.093   117385.234
157  mtVer+F       58814.739    168 117965.477   117998.000   118899.133
158  mtVer+F+I     58697.255    169 117732.511   117765.439   118671.724
159  mtVer+F+G4    56034.069    169 112406.138   112439.066   113345.351
160  mtVer+F+I+G4  56027.729    170 112395.458   112428.795   113340.228
161  mtInv         60887.380    149 122072.760   122098.086   122900.824
162  mtInv+I       60727.862    150 121755.724   121781.405   122589.345
163  mtInv+G4      58165.012    150 116630.025   116655.705   117463.646
164  mtInv+I+G4    58149.862    151 116601.723   116627.761   117440.902
165  mtInv+F       57375.040    168 115086.080   115118.603   116019.736
166  mtInv+F+I     57268.852    169 114875.704   114908.633   115814.917
167  mtInv+F+G4    55054.299    169 110446.598   110479.526   111385.811
168  mtInv+F+I+G4  55048.315    170 110436.630   110469.968   111381.401
Akaike Information Criterion:           JTT+I+G4
Corrected Akaike Information Criterion: JTT+I+G4
Bayesian Information Criterion:         JTT+I+G4
Best-fit model: JTT+I+G4 chosen according to BIC

All model information printed to AlineamientoRCORmetazoa.fasta.model.gz
CPU time for ModelFinder: 216.958 seconds (0h:3m:36s)
Wall-clock time for ModelFinder: 109.525 seconds (0h:1m:49s)

NOTE: 70 MB RAM (0 GB) is required!
Estimate model parameters (epsilon = 0.010)
Thoroughly optimizing +I+G parameters from 10 start values...
Init pinv, alpha: 0.000, 1.000 / Estimate: 0.006, 1.159 / LogL: -54829.537
Init pinv, alpha: 0.040, 1.000 / Estimate: 0.007, 1.160 / LogL: -54829.537
Init pinv, alpha: 0.079, 1.000 / Estimate: 0.007, 1.161 / LogL: -54829.537
Init pinv, alpha: 0.119, 1.000 / Estimate: 0.007, 1.161 / LogL: -54829.536
Init pinv, alpha: 0.158, 1.000 / Estimate: 0.007, 1.160 / LogL: -54829.538
Init pinv, alpha: 0.198, 1.000 / Estimate: 0.007, 1.161 / LogL: -54829.540
Init pinv, alpha: 0.237, 1.000 / Estimate: 0.007, 1.160 / LogL: -54829.537
Init pinv, alpha: 0.277, 1.000 / Estimate: 0.007, 1.161 / LogL: -54829.538
Init pinv, alpha: 0.317, 1.000 / Estimate: 0.007, 1.161 / LogL: -54829.540
Init pinv, alpha: 0.356, 1.000 / Estimate: 0.007, 1.160 / LogL: -54829.542
Optimal pinv,alpha: 0.007, 1.161 / LogL: -54829.536

Parameters optimization took 29.447 sec
BEST SCORE FOUND : -54829.536
Total tree length: 47.951

Total number of iterations: 0
CPU time used for tree search: 0.000 sec (0h:0m:0s)
Wall-clock time used for tree search: 0.000 sec (0h:0m:0s)
Total CPU time used: 58.590 sec (0h:0m:58s)
Total wall-clock time used: 29.454 sec (0h:0m:29s)

Analysis results written to: 
  IQ-TREE report:                AlineamientoRCORmetazoa.fasta.iqtree
  Tree used for ModelFinder:     AlineamientoRCORmetazoa.fasta.treefile
  Screen log file:               AlineamientoRCORmetazoa.fasta.log

Date and Time: Wed Jun 30 17:10:57 2021
