# Supplementary material for: Evolution of lysine-specific demethylase 1 and REST corepressor gene families and their molecular interaction
Source: Commun Biol. 2023 Dec 14;6:1267. doi: 10.1038/s42003-023-05652-x (PMC10721905; doi:10.1038/s42003-023-05652-x)
Supplement: Supplementary file 5 — Supplementary Data 7 [file 42003_2023_5652_MOESM5_ESM.zip › Trees suporting data/RCOR metazoa/RCOR_metazoa.fasta]

>MIDEAS_Homo sapiens
MNLQAQPKAQNKRKRCLFGGQEPAPKEQPPPLQPPQ------QSIRVKEEQYLGHEGPGG
AVSTSQPVELPPPSSLALLNSVVYGPERT---------SAAMLSQ------QVASVKWPN
SVMAPGRGPERGGGGGVSDSSWQQQP--GQPPPHSTWNCHSLSLYSATKGSPHPGVGVPT
YYNHPEALKREKAGGPQLDRY---VRPMMPQKVQLEVGRPQAPLN---------------
-----------SFHAAKKPPNQSLPLQPFQLAFGHQVNRQVFRQGPP---PPNPVAAFPP
QKQQQQQQPQQQQQ------QQQAALPQMPLFENFYSMPQQPSQQPQDFGLQPAGPLGQS
HLAHHSMAPYPFPPNPDMNPEL--RKALLQD-----------SAPQ-PALPQVQIPFP--
----------------RR-SRRLSKEG----ILPPSALDGAGTQPGQEATGNLFLHHWPL
QQPPPGSL---GQPHPEALGFPLELRESQL---LPDGERLAPNG--REREAPAMGSEEGM
RAVSTGDCGQVLRGGVIQSTRRRRRASQEANLLTLAQKAVELASLQ-NAKDGSGSEEKRK
-SVLASTTKCGVEFSEPSLATKRAREDSGMVPLIIPVSVPVRTVDPTEAAQAGGLDEDGK
GPEQNPAEHKPSVIVTRRRSTRIPGTDAQAQAEDMNVKLEGEPSVRKPKQRPRPEPLIIP
TKAGTFIAPPVYSNITPYQSHLRSPVRLADHPSERSFELPPYTPPPILSPVREGSGLYFN
AIISTSTIPAPPPITPKSAHRTLLRTNSAEVTPPVLSVMGEATPVSIEPRI-NVGSRFQA
E---IPLMRD--------------------------------------------------
------R--------ALAAADPHKADLVWQP--WED-LESSREK---QRQVEDLLTAACS
SIFPGAGTNQELALHCLHESRGDILETLNKLLLKKPLRPHNHPLATYHYTGSDQWKMAER
KLFNKGIAIYKKDFFLVQKLIQTKTVAQCVEFYYTYKKQVK-------------------
----------------------------I-------------------------GRNGTL
TF-GD-VDT----------------------SDEKS------------------------
--------------------AQEEVE----VDIKTSQKFP--------------------
------------RV--------------PLP-----RRESP--------SEERLEPKREV
KEPRKEGEEEVPEIQEK-------------------------------------------
--E-----EQEEGR---ERSRRAAAVKATQT-------LQANESASDI------------
-------------------------LILRSHE------------------------SNAP
GS---------------A---GGQASEKPRE-----GTGKSRRALPFSEKKKKTETFS--
-------KTQNQENTFPCKKCGRVFYKVKSRSAHMKSHAEQEKKAAALRLKEKEAA----
---AAAAAA-------------------------------------------------HQ
------------------------------------------------------------
-------------------------------------QA----LREESG-----------
------------------------------------------------------------
-----------------------AGDKG---------------------------
>MIDEAS_Gorilla gorilla
MNLQAQPKAQNKRKRCLFGGQEPAPKEQPPPLQPPQ------QSIRVKEEQYIGHEGPGG
AVSTSQPVELPPPSSLALLNSVVYGPERT---------SAAMLSQ------QVASVKWPN
SVMAPGRGPERGGGGGVSDSSWQQQP--GQPPPHSTWNCHSLSLYSATKGSPHPGVGVPT
YYNHPEALKREKAGGPQLDRY---VRPMMPQKVQLEVGRPQAPLN---------------
-----------SFHAAKKPPNQSLPLQPFQLAFGHQVNRQVFRQGPP---PPNPVAAFPP
QKQQQQQQPQQQQQXXXXAAQQQAALPQMPLFENFYSMPQQPSQQPQDFGLQPAGPLGQS
HLAHHSMAPYPFPPNPDMNPEL--RKALLQD-----------SAPQ-PALPQVQIPFP--
----------------RR-SRRLSKEG----ILPPSALDGAGTQPGQEPTGNLFLHHWPL
QQPPPGSL---GQPHPEALGFPLELRESQL---LPDGERLAPNG--REREAPAMGSEEGM
RAVSTGDCGQVLRGGVIQSTRRRRRASQEANLLTLAQKAVELASLQ-NAKDGSGSEEKRK
-SVLASTTKCGVEFSEPSLATKRAREDSGMVPLIIPVSVPVRTVDPTEAAQAGGLDEDGK
GPEQNPAEHKPSVIVTRRRSTRIPGTDAPAQAEDMNVKLEGEPSVRKPKQRPRPEPLIIP
TKAGTFIAPPVYSNITPYQSHLRSPVRLADHPSERSFELPPYTPPPILSPVREGSGLYFN
AIISTSTIPAPPPITPKSAHRTLLRTNSAEVTPPVLSVMGEATPVSIEPRI-NVGSRFQA
E---IPLMRD--------------------------------------------------
------R--------ALAAADPHKADLVWQP--WED-LESSREK---QRQVEDLLTAACS
SIFPGAGTNQELALHCLHESRGDILETLNKLLLKKPLRPHNHPLATYHYTGSDQWKMAER
KLFNKGIAIYKKDFFLVQKLIQTKTVAQCVEFYYTYKKQVK-------------------
----------------------------I-------------------------GRNGTL
TF-GD-VDT----------------------SDEKS------------------------
--------------------AQEEVE----VDIKTSQKFP--------------------
------------RV--------------PLP-----RRESP--------SEERLEPKREV
KEPRKEGEEEVPEIQEK-------------------------------------------
--E-----EQEEGR---ERSRRAAAVKATQT-------LQANESASDI------------
-------------------------LILRSHE------------------------SNAP
GS---------------A---GGQASEKPRE-----GTGKSRRALPFSEKKKKTETFS--
-------KTQNQENTFPCKKCGR-------------------------------------
------------------------------------------------------------
------------------------------------------------------------
------------------------------------------------------------
------------------------------------------------------------
-------------------------------------------------------
>MIDEAS_Mustela putorius
MNLQAQPKAQNKRKRCLFGDQEPAPKEQPPPLQAPQQPPAPPQSTRVKEEPYFGHEGPAG
AAPVSQPVELPPPNSLALLNSVVYGPERT---------TAAMLSQ------QVGSVKWPN
SVMAPGRGPERGGGGGVSDSGWQQQP--GQPPPPTTWNRHSLPLYSGPKGSPHPGMGVST
YYSHPEALKRDKGAGPQLDRYGNAVRPMMPQKVQLEVGRPQAPLN---------------
-----------SFHVAKKPPNQTLPLQPFQLAFGHQVNRQVFRQGPP---PPNPVAAFPP
QKQQQQQPP-----------APQAALPQMPLFENFYPMQQPPSQQPQDFGLQPAGPLGQS
HLAHHSMAPYPFPPNPDMNPEL--RKALLQE-----------SAPQ-PVLPQSQIAFP--
----------------RR-SRRLSKEG----VLPPAPLDVAGTQPGQEPTSNLFLHHWPP
QQPPPGPL---GQPHPEALGFPLELRESQL---LSDGERLAPNG--REREAPAMGSEEGV
RAVGTGDCGQVLRGGVIQSTRRRRRASQEANLLTLAQKAVELASLQ-NAKDASGSEEKRK
-SVLASTTKCGVEFSEPSLAAKRAREDSGMVPLIIPVSVPVRTMDPTEAAQAGGVDEDGK
GPEQNPTEHKPSVIVTRRRSTRIPGADAPAQAEDMNVKLEGDTSVRKPKQRPRPEPLIIP
TKAGTFIAPPVYSNITPYQSHLRSPVRLADHPSERSFELPPYTPPPILSPVREGSGLYFN
AIMSTSSIPAPPPITPKSAHRTLLRSNSAEVTPPVLSVMGEATPVSIEPRI-NVGSRFQA
E---IPSMRD--------------------------------------------------
------R--------ALAAADPHKADLVWQP--WEN-LESSREK---QRQVEDLLTAACS
SIFPGAGTNQELALHCLHESRGDILETLNKLLLKKPLRPHNHPLATYHYTGSDQWKMAER
KLFNKGIAIYKKDFFLVQKLIQTKTVAQCVEFYYTYKKQVK-------------------
----------------------------I-------------------------GRNGTL
TF-GD-VDI----------------------SDEKS------------------------
--------------------AQEEVE----VDIKTSQKFP--------------------
------------RV--------------PPP-----RRESP--------GEERLEPKREV
KETRKEGEEQVPETPEK-------------------------------------------
--G-----EQEEGR---ERSRRAAAVKATQT-------LQANESANDV------------
-------------------------LILRSHE------------------------SNAP
GS---------------A---GGQASEKPRE-----GAGKSRRALPFSEKKKKTETFN--
-------KTQNQENTFPCKKCGRVFYKVKSRSAHMKSHAEQEKKAAALRQKEKEAA----
---AAAATA--------------------------------------------ASNSPHQ
------------------------------------------------------------
-------------------------------------PA----LREESG-----------
------------------------------------------------------------
-----------------------AGERG---------------------------
>MIDEAS_Mus musculus
MNLQAQSKAQSKRKRCPFGDQEPAAKEQPPPLQSP------PQSLRAKEEQYGAHEGPTG
VASTTQPVELSPPNNLALLNSVVYGSERT---------TAAMLSQ----QAQVSSVKWPS
SVMAPGRGLERGGGGGISDSGWQQQP--GQPPPHSTWN--HLPLYGGPKGSPHPGVGVPP
YYNHPEALKGNKPGGPQLDHYGNAVQPMVPQKVQLEVGRPQAPLN---------------
-----------SFHAAKKPPNQTLPLQPFQLAFGHQVNRQVFRQGPQ---PSNPTASFPP
QKQQQQQQP--------------AALPQMQLFENYYPMHQLPSQQHQDFGLAPGGPLGQT
HLAHRSMAPYPFSHNPDMNPEL--RKALLQD-----------PASQ-PVLPQPQMAFP--
----------------RR-SRRLSKEG----ILPSNSLDGAGTQPGQEPASNLFLHHWSL
PQPPPGTL---GQPHSEALGFPLELRESQM---LADGDRLAPNG--REREPPAMGNEEVM
RAGGLGDCGQMIRSGVIQSTKRRRRVSQEANLLTLAQKAVELASMQ----DANGSEEKRK
-SVLATTSRCGVEFSEPALAAKRAREESGMVPLIIPVSVPVRTVGPTEVAQVGGADEDGT
GLEQYPTEHKPSVIVTRRRSTRVPGTDAAAQAEDLNVKLEGEPSMRKPKQRPRPEPLIIP
TKAGTFIAPPVYSNITPYQSHLRSPVRLADHPSERSFEPPPYTPPPILSPVREGSGLYFN
AIISTSNIPAPPPITPKSAHRTLLRSNSSEVTPPVLSVMGEATPVSIEPRI-NVGTRFQA
E---IPMMRD--------------------------------------------------
------R--------ALAAFDPHKADLVWQP--WEH-LESSWEK---QRQVDDLLTAACS
SIFPGAGTNQELALHYLHESRGDILEALNKLLLRKPLRPHNHPLATYHYTGSDQWKTAER
KLFNKGIAIYKKDFFLVQKLIQTKTVAQCVEFYYTYKKQVK-------------------
----------------------------I-------------------------GRNGTL
TF-GD-LDI----------------------GDEKS------------------------
--------------------GQEEVE----VDVKTSQKFP--------------------
------------RV--------------PPP-----RRESP--------SEERLEPKREV
TEPRKEGEEEVPDTQEK-------------------------------------------
--G-----EQEEGR---ERCRRAAAVKATQT-------LQANEAANDV------------
-------------------------LILRSHE------------------------PNAP
GS---------------A---GIQTSEKPRE-----GPGKSRRALPFTEKKKKAEAFN--
-------KTQNQENTFPCKKCGRVFYKVKSRSAHMKSHAEQEKKAAALRLKEKEAA----
---A--------------------------------------------------------
------------------------------------------------------------
------------------------------------------------------------
------------------------------------------------------------
-------------------------------------------------------
>RCOR1_Homo_sapiens
------------------------------------------------------------
-----------------------------------------MPA----------------
------------------------------------------------------------
------------------------------------------------------------
--------------MVEKG-----------------------------------------
------------------------------------------------------------
---------------PEVS-GK--RRG---------------------------------
----------------RN-NAA------------------------ASASAAAASAAASA
ACASPAATAASGAAASSASAAAASAAAAPNNGQNKSLAAAAPNG--NSS-----------
-------------------S-----NSWE---------------------EGSSG-----
----------------------------------------------S-SSD----EEHG-
------------------------------------------------------------
------------------------------------------------------------
-----------------------------------------------GGGM-RVGPQYQA
V---VPDFDPA-------------------------------------------------
------KLARR------SQERDNLGMLVWSP--NQN-LSEAK--------LDEYIAIAKE
K----HGYNMEQALGMLFWHKHNIEKSLADLPNFTPF--------------PDEWTVEDK
VLFEQAFSFHGKTFHRIQQMLPDKSIASLVKFYYSWKKTRTKTSVMDRHARKQ--K-RE-
REE--------------------------SEDELEE------------------ANGNNP
ID-IE-VDQ-----------------------NKESK----------KEV----------
-------------------------------PPTETVP----------------------
------------------------------Q-V---KKEKHS---TQAK----NRAKRKP
PKGMFLSQEDVEAVSAN-------------------------------------------
A-------TAATTV---LRQLDMELVSVKRQ-------IQNIKQTNSA---------LKE
-KLD-GG--------------------IEPYR---------------------------L
PE---------------V---IQKCN--AR-------WTTEEQLLAVQAIRKYGRDFQAI
SDVIGN-KSVVQVKNF--------FVNYRRRFNIDEVLQEWEAEHGKEETNGPS------
---NQK-------PVKSPDNSIKM--PEEE--------DE--------------------
------------------------------------------------------------
------------------------------------------------------------
---------------------APVL--------DVRYASAS-------------------
-------------------------------------------------------
>RCOR1_Mus_musculus
------------------------------------------------------------
-----------------------------------------MPA----------------
------------------------------------------------------------
------------------------------------------------------------
--------------MVEKG-----------------------------------------
------------------------------------------------------------
---------------PEVS-GK--RRG---------------------------------
----------------RN-TAA------------------------SAASAAASAASAAA
SAAASAGT------ASASAAAAASAAAAPNNGQNKSLAAAAPNG--NSG-----------
-------------------S-----NSWE---------------------EGSSG-----
----------------------------------------------S-SSD----EEHG-
------------------------------------------------------------
------------------------------------------------------------
-----------------------------------------------GGGM-RVGPQYQA
A---VPDFDPA-------------------------------------------------
------KLARR------SQERDNLGMLVWSP--NQS-LSEAK--------LDEYIAIAKE
K----HGYNMEQALGMLFWHKHNIEKSLADLPNFTPF--------------PDEWTVEDK
VLFEQAFSFHGKTFHRIQQMLPDKSIASLVKFYYSWKKTRTKTSVMDRHARKQ--K-RE-
REE--------------------------SEDELEE------------------TNGSNP
VD-IE-IDP-----------------------NKESK----------KEV----------
-------------------------------PPTETVP----------------------
------------------------------Q-V---KKEKHS---TQAK----NRAKRKP
PKGMFLSQEDVEAVSAN-------------------------------------------
A-------TAATTV---LRQLDMELVSIKRQ-------IQNIKQTNSA---------LKE
-KLD-GG--------------------IEPYR---------------------------L
PE---------------V---IQKCN--AR-------WTTEEQLLAVQAIRKYGRDFQAI
SDVIGN-KSVVQVKNF--------FVNYRRRFNIDEVLQEWEAEHGKDETNGPA------
---NQK-------PVKSPESSIKI--PEEE--------DEA-------------------
------------------------------------------------------------
------------------------------------------------------------
---------------------ASVL--------DVRYASAS-------------------
-------------------------------------------------------
>RCOR1_Latimeria_chalumnae
------------------------------------------------------------
------------------------------------------------------------
------------------------------------------------------------
------------------------------------------------------------
------------------------------------------------------------
------------------------------------------------------------
------------------------------------------------------------
------------------------------------------------------------
------------------------------------------------------------
------------------------------------------------------------
------------------------------------------------------------
------------------------------------------------------------
------------------------------------------------------------
--------------------------------------------------M-RVGSQYQA
V---VPDYDP--------------------------------------------------
------EVAKW------CQERENLGMLVWSP--NQN-ISEAK--------LDEYIAIAKE
K----HGYNMEQALGMLFWHKHNIEKSLADLPNFTPF--------------PDEWTVEDK
VLFEQAFSFHGKTFHRIQQMLPDKSIASLVKFYYSWKKTRTKTSVMDRHARKQKRE-RE-
ERD-TSATAALSQT---------LG--GTSEDETEE------------------AIVNNP
SD-IE-NDS-----------------------KKESK----------KE-----------
------------------------------------------------------------
---------------GIANES-------TTQ-V---KKETPT---TQGK----HRAKRKP
PKGMYLSQEDVEAISAN-------------------------------------------
S-------TAASTV---LRQLDMELVSIKRQ-------IQNIKQINSA---------LKE
-KLE-GG--------------------IEQYR---------------------------L
PE---------------V---NQKFN--AR-------WTTEEQLLAVQGWNQVFK--LKI
TDYHLN-ENVSSV-----------------------------------------------
------------------------------------------------------------
------------------------------------------------------------
------------------------------------------------------------
------------------------L--------DVRYPAAS-------------------
-------------------------------------------------------
>RCOR1_Rhincodon_typus
------------------------------------------------------------
-----------------------------------------MPT----------------
------------------------------------------------------------
------------------------------------------------------------
--------------MIEKG-----------------------------------------
------------------------------------------------------------
---------------PEVS-GK--RRG---------------------------------
----------------R--NGA------------------------KSFPAA--------
-------------------AAAAAPAAAP--------AVAATNG--N-------------
-------------------------NSWE---------------------EA--------
----------------------------------------------S-SGS----EDEH-
------------------------------------------------------------
------------------------------------------------------------
-----------------------------------------------GGGM-RVGSQYQA
V---VPDYDP--------------------------------------------------
------EVAKH------CQERENLGMLVWSP--NQN-ISESK--------LDEYISIAKE
K----HGYNMEQALGMLFWHKHNIEKSLADLPNFTPF--------------PDEWTVEDR
VLFEQAFSFHGKTFHRIQQMLPDKSIASLVKFYYSWKKTRTKTSVMDRHARKQMK--RD-
KEG--------------------------SGDEIEE------SN----------VNAASI
LD-SE-IEP-----------------------SKEAK----------KE-----------
-------------------------------QGSQTVK----------------------
----------------------------SVP-P---KKDMRT---VQGK----QRISQKP
PRGMFLIQEDLDALSAS-------------------------------------------
S-------GAASTV---LRQLDMELVSLKRQ-------IQNVKQINGA---------LKQ
-KLD-GG--------------------IEEFK---------------------------P
PE---------------A---NQKIN--AR-------WTTEEQLLAVQAIRKYGRDFQAI
SDVIGN-KTVVQVKNF--------FVNYRRRFNLEEVLQEWEAEHGSREESANI------
---ADK-------PQNSPDV-MKL--SEEE--------EET-------------------
------------------------------------------------------------
------------------------------------------------------------
---------------------RSVL--------DVRYHSAS-------------------
-------------------------------------------------------
>RCOR1_Callorhinchus_milii
------------------------------------------------------------
-----------------------------------------MAL----------------
------------------------------------------------------------
------------------------------------------------------------
------------------------------------------------------------
------------------------------------------------------------
--------------------DI--KGG---------------------------------
------------------------------------------------------------
------------------------------------------------------------
------------------------------------------------------------
------------------------------------------------------------
------------------------------------------------------------
------------------------------------------------------------
----------------------------------------------------KVCIRRQQ
------------------------------------------------------------
------EVAKH------SQERENLGMLVWSP--NQN-VSESK--------LDEYIAIAKE
K----HGYNMEQALGMLFWHKHNIEKSLADLPNFTPF--------------PDEWTVEDR
VLFEQAFSFHGKTFHRIQQMLPDKSIASLVKFYYSWKKTRTKTSVMDRHARKQMK--RD-
KEE--------------------------SGDEIEEPPTNTSTT----------TNANNV
ID-SE-VDP-----------------------SKEAK----------KE-----------
-------------------------------QASQTVK----------------------
----------------------------SVP-P---KKETRT---IQGKQ---QRISQKP
PRGMFLAQEDLDSLSSS-------------------------------------------
S-------NAATTV---LRQLDMELVSLKRQ-------IQNVKQINGA---------LKQ
-KLD-GG--------------------IEEFR---------------------------P
SE---------------T---TQKIN--PR-------WTTEEQLLAVQAIRKYGRDFQAI
SDVIGN-KTVVQVKNF--------FVNYRRRFNLEEVLQEWEAEHG--EANGSI------
---SDK-------PQNSPDIATKL--SEEE--------E---------------------
------------------------------------------------------------
------------------------------------------------------------
---------------------SPVL--------DVRYHSGS-------------------
-------------------------------------------------------
>RCOR1_Danio_rerio
------------------------------------------------------------
-----------------------------------------MPA----------------
------------------------------------------------------------
------------------------------------------------------------
--------------MLEKG-T---------------------------------------
------------------------------------------------------------
---------------TEIS-GK--RRG---------------------------------
----------------RN-SV---------------------NNPTKSFTS---------
----------------------------------------NGNS----------------
-------------------NNSWEEGS-S---------------------GS--------
----------------------------------------------S--SD----DEHG-
------------------------------------------------------------
------------------------------------------------------------
-----------------------------------------------AGGM-RVGPQYQA
V---VPDYDP--------------------------------------------------
------EVAKA------SHERENLGMLVWIP--KTS-IPEAK--------LDEYIAIAKE
K----HGYNMEQALGMLFWHKHNIEKSLADLPNFTPF--------------PDEWTVEDK
VLFEQGFSFHGKTFHRIQQMLPDKSIASLVRFYYSWKKTRSKTSVMDRHARKQ--K-RE-
REE--------------------------SDEE-EE------------------NGSTSP
GD-TE-LEP-----------------------NKEEK----------KEGTSG-------
------------------------------TEKQESKPAV--------------------
---VQ-------KP-AILAEK-------PMH-V---KKEAQG---LAGRNL--NRAKKKP
PKGMYLSADDVTAMSSS-------------------------------------------
G-------PAAVSV---LRGLDMELIAIKRQ-------IQSIKQHNSA---------LRE
-KLD-TG--------------------VDDFR---------------------------P
SE---------------S---NQKFN--TR-------WTTEEQLLAVQAIRKYGRDFQAI
SDVIGN-KSVVQVKNF--------FVNYRRRFNLDEVLQEWEAEHGVEERKGLD------
---EEK-------MEVSSEDGTTSGPAENQ--------TEE-------------------
------------------------------------------------------------
------------------------------------------------------------
---------------------QTPM--------ETQNPSVS-------------------
-------------------------------------------------------
>RCOR2_Homo sapiens
------------------------------------------------------------
-----------------------------------------MPS----------------
------------------------------------------------------------
------------------------------------------------------------
--------------VMEKP-----------------------------------------
------------------------------------------------------------
--------------------SA--GSG---------------------------------
-------------ILSR--SRA------------------------KTVP----------
----------------------------------------NGGQ--P-------------
-------------------------HS-E---------------------DD--------
----------------------------------------------S--SE----EEHS-
------------------------------------------------------------
------------------------------------------------------------
----------------------------------------------HDSMI-RVGTNYQA
V---IPECKP--------------------------------------------------
------ESPAR------YSNKELKGMLVWSP--NHC-VSDAK--------LDKYIAMAKE
K----HGYNIEQALGMLLWHKHDVEKSLADLANFTPF--------------PDEWTVEDK
VLFEQAFGFHGKCFQRIQQMLPDKLIPSLVKYYYSWKKTRSRTSVMDRQARRLGGR-KD-
KED---------------------------SDELEE------------------GRGG-V
SE-GE-PDPA--------------------DPKREPLP----------------------
-------------------------------SRPLNAR----------------------
----------------------------PGP-G---KKEVQV---SQYRHHP-LRTRRRP
PKGMYLSPEGLTAVSGS-------------------------------------------
P-------DLANLT---LRGLDSQLISLKRQ-------VQSMKQTNSS---------LRQ
-ALE-GG--------------------IDPLR---------------------------P
PE---------------A---NTKFN--SR-------WTTDEQLLAVQAIRRYGKDFGAI
AEVIGN-KTLTQVKTF--------FVSYRRRFNLEEVLQEWEAEQDGAPGAPVP------
---MEE---AR--RGAPLPAPA----LEED--------DEV-QITS-----V-STSVPRS
V--PPAP-----------------------------------PPPPPPTSLSQPPP----
----LLR-PP------LP---TA-PTL-----LR-QPPP----LQQ-----------GRF
---LQ--PRLA-PNQ-----PPPPL---------IRPALAA---------PRHSARP---
--------------GPQPPPTL-IGT------PL-EPPAPSL-------------
>RCOR2_Mus musculus 
------------------------------------------------------------
-----------------------------------------MPS----------------
------------------------------------------------------------
------------------------------------------------------------
--------------VMEKP-----------------------------------------
------------------------------------------------------------
--------------------SA--GSG---------------------------------
-------------ILSR--SRA------------------------KTAP----------
----------------------------------------NGGQ--P-------------
-------------------------HS-E---------------------DD--------
----------------------------------------------S--SE----EEHS-
------------------------------------------------------------
------------------------------------------------------------
----------------------------------------------HDSMI-RVGTNYQA
V---IPECKP--------------------------------------------------
------ESPAR------YSNKELKGMLVWSP--NHC-VSDAK--------LDKYIAMAKE
K----HGYNIEQALGMLLWHKHDVEKSLADLANFTPF--------------PDEWTVEDK
VLFEQAFGFHGKCFQRIQQMLPDKVIPSLVKYYYSWKKTRSRTSVMDRQARRLGGR-KD-
KED---------------------------SDELEE------------------GRGA-V
SE-GE-PDTG--------------------DPKREPLP----------------------
-------------------------------SRPLNAR----------------------
----------------------------PGP-G---KKEVQI---SQYRHHP-LRTRRRP
PKGMYLSPEGLTAVSGS-------------------------------------------
P-------DLANLT---LRGLDSQLISLKRQ-------VQSMKQTNSS---------LRQ
-ALE-GG--------------------IDPLR---------------------------P
PE---------------A---NTKFN--SR-------WTTDEQLLAVQAIRRYGKDFGAI
AEVIGN-KTLTQVKTF--------FVSYRRRFNLEEVLQEWEAEQDGAPAAPVP------
---TEE---AR--RGAPVPATA----LEED--------DEV-QITS-----V-STSVPRS
V--PPAP-----------------------------------PPPPPPTSLSQPPP----
----LLR-PP------LP---TA-PTL-----LR-QPPP----LQQ-----------GRF
---LQ--PRLA-PNQ-----PPPPL---------IRPALAA---------SRHSARP---
--------------GPQPPPTL-VGA------PL-EPPAPSL-------------
>RCOR2_Latimeria chalumnae
M-----------------------------------------------------------
-----------------------------------------MPA----------------
------------------------------------------------------------
------------------------------------------------------------
--------------VMERT-G---------------------------------------
------------------------------------------------------------
------------------T-GT--ASG---------------------------------
-------------ILSR--SRA------------------------KTAS----------
----------------------------------------NGSS--Y-------------
-------------------------PS-E---------------------DE--------
----------------------------------------------S--SE----EEHS-
------------------------------------------------------------
------------------------------------------------------------
----------------------------------------------HDSMI-RVGADYQA
V---IPDCKPA-------------------------------------------------
------DSPTR------YSEKEQRGMLVWSP--NHN-VSDTK--------LDEYVAMAKE
K----HGYNIEQALGMLLWHKHDVERSLADLANFTPF--------------PDEWTVEDK
VLFEQAFSFHGKCFQRIQQMLPDKLIPSLVKYYYSWKKTRSRTSVMDRQARKLIRK-KD-
KDD--------------------------SHDEMEE------------------GHAG--
SD-SD-FDLT--------------------DPKKELSD----------------------
-------------------------------QKQVSSK----------------------
----------------------------PGP-T---KRETQL---SQYRHHP-LRSRRRP
PKGMYLSQEDIAAMSVS-------------------------------------------
P-------ETAMLT---LRQLDSQLISLKRQ-------VQNIKQMNSS---------LKY
-KLD-SG--------------------IDKMR---------------------------P
VE---------------A---NPKFN--SR-------WTTDEQLLAVQAIRKYGKDFQAI
AEVIGN-KTLVQVKTF--------FVSYRRRFNLEEVLQEWESEREVQGGSSNL------
---STA--EES--KGSNPSLAS----SEEE--------DEV-QITG-----V-STSSH--
----PTPVS---------------------------------APPSNPATLSQPPP----
----LLR-PT------LP---TA-PTL-----HR-QPPP----LQQ-----------GRF
---LQ--ARPS-LNQ-----LPPPL---------IRPATVS----------RHNARPMLP
------------TYSNQHLPTL-LGV------QG-EPPPT-GH------------
>RCOR2_Rhincodon_typus
------------------------------------------------------------
-----------------------------------------MPV----------------
------------------------------------------------------------
------------------------------------------------------------
--------------MMEKS-G---------------------------------------
------------------------------------------------------------
------------------------SAG---------------------------------
-------------ILSRG-TRM------------------------KSINN---------
--------------------------GS-----------NNGNQ--H-------------
-----------------------PRHS-E---------------------EE--------
----------------------------------------------S--SD----EERSH
GTMSAVS-----------------------------------------------------
------------------------------------------------------------
-----------------------------------IEWKKRDQHSLHDSMI-RVGSDYQA
V---VPECHP--------------------------------------------------
------DSASR------FSEKDTKGMLVWSP--NHN-ISDAK--------LDEYIAMAKE
K----HGYNIEQALGMLLWHKHDVDKSLADLANFTPF--------------PDEWTVEDK
VLFEQAFSFHGKSFQRIQQMLPDKLISSLVKYYYSWKKTRTRTSVMDRQARKLVHK-KE-
RED--------------------------SNDEAEE------------------VTVQIA
DD-SD-YEP---------------------DVKRERS----------GE-----------
-------------------------------QKPTNGK----------------------
----------------------------SVS-V---KRESQS---IQYRHHP-PRSKRRP
PKDMYLSQDEVAGVSAN-------------------------------------------
P-------NAATIS---LRQLDSQLISIKRQ-------VQTIKQINSS---------LKQ
-TLD-GG--------------------IDKLR---------------------------P
PE---------------S---NLKLN--SR-------WTTEEQLLAVQGIRKYGRNFQAI
AEVIGN-KTLTQVKTF--------FISYRRRFNLEEILQEWEAEQEVQGNAGTL------
---SGL--DDG--GACNPSLASSEEEAEEE--------AEV-QVTP-----VLAAPAP--
----PTPTPA--------------------------------AAPVTPATLSQPPP----
----LLR-PS------LP---AA-PAL-----HR-QPPP----LQQ-----------GRF
---LL--SRPP-LNQ-----PPPPL---------IRPAVAL----PPG--ARQNPRPILS
------------SVSSQHLPSL-IGI------QL-ESPSSSAH------------
>RCOR3_Homo sapiens
------------------------------------------------------------
-----------------------------------------MPG----------------
------------------------------------------------------------
------------------------------------------------------------
--------------MMEKG-P---------------------------------------
------------------------------------------------------------
------------------E-LL--GKN---------------------------------
----------------RSANGS-----------------------AKSPAGG--------
-----------------------GGSGA-----------SSTNGGLH-------------
-------------------------YS-EP--------------------ES--------
----------------------------------------------GCSSD----DEH--
------------------------------------------------------------
------------------------------------------------------------
-----------------------------------------------DVGM-RVGAEYQA
R---IPEFDP--------------------------------------------------
-------GATK------YTDKDNGGMLVWSP--YHS-IPDAK--------LDEYIAIAKE
K----HGYNVEQALGMLFWHKHNIEKSLADLPNFTPF--------------PDEWTVEDK
VLFEQAFSFHGKSFHRIQQMLPDKTIASLVKYYYSWKKTRSRTSLMDRQARKLANR-HN-
QGD--------------------------SDDDVEE------------------THPMDG
ND-SD-YDP-----------------------KKEAK----------KEGNTE-------
-------------------------------QPVQTSK----------------------
----------------------------IGL-G---RREYQS---LQHRHHS-QRSKCRP
PKGMYLTQEDVVAVSCS-------------------------------------------
P-------NAANTI---LRQLDMELISLKRQ-------VQNAKQVNSA---------LKQ
-KME-GG--------------------IEEFK---------------------------P
PE---------------S---NQKIN--AR-------WTTEEQLLAVQGVRKYGKDFQAI
ADVIGN-KTVGQVKNF--------FVNYRRRFNLEEVLQEWEAEQGTQASNGDA------
---STLGEETK--SASNVPS-GKS--TDEE--------EEA-QTPQA--PRT-LGPSP--
----PAPSSTP-------------------------------TPTAPIATLNQPPP----
----LLR-PT------LP---AA-PAL-----HR-QPPP----LQQQ----------ARF
---IQ--PRPT-LNQ-----PPPPL---------IRPANSM----PP----RLNPRPVLS
------------TVGGQQPPSL-IGI------QT-DSQSS-LH------------
>RCOR3_Mus musculus
------------------------------------------------------------
-----------------------------------------MPG----------------
------------------------------------------------------------
------------------------------------------------------------
--------------MMEKG-P---------------------------------------
------------------------------------------------------------
------------------E-LL--GKS---------------------------------
----------------RSANGG-----------------------AKSPAGG--------
-----------------------GG--------------SSANGGLH-------------
-------------------------FS-EP--------------------ES--------
----------------------------------------------GCSSD----DEHG-
------------------------------------------------------------
------------------------------------------------------------
-----------------------------------------------DVGM-RVGAEYQA
R---IPEFDP--------------------------------------------------
-------GATK------YTDKDNGGMLVWSP--YHS-IPDAK--------LDEYIAIAKE
K----HGYNVEQALGMLFWHKHNIEKSLADLPNFTPF--------------PDEWTVEDK
VLFEQAFSFHGKSFHRIQQMLPDKTIASLVKYYYSWKKTRSRTSLMDRQARKLANR-HN-
QGD--------------------------SDDDVEE------------------AHPMDG
ND-SD-YDP-----------------------KKEAK----------REGNAD-------
-------------------------------QPVQTSK----------------------
----------------------------IGL-G---RREYQS---LQHRHHS-QRSKCRP
PKGMYLTQEDVVAVSCS-------------------------------------------
P-------NAANTI---LRQLDMELISLKRQ-------VQNAKQVNSA---------LKQ
-KME-GG--------------------IEEFK---------------------------P
PE---------------S---NQKIN--AR-------WTTEEQLLAVQGVRKYGKDFQAI
ADVIGN-KTVGQVKNF--------FVNYRRRFNLEEVLQEWEAEQGTQASNADA------
---SALGEETQ--SASKVPS-GKS--TDEE--------AEA-QTPQA--PRT-LGPSP--
----PAPSSTP-------------------------------TPTVPIATLNQPPP----
----LLR-PT------LP---AA-PAL-----HR-QPPP----LQQQ----------ARF
---IQ--PRPT-LNQ-----PPPPL---------IRPANSM----PP----RLNPRPVLT
------------TVGGQQPPSL-IGI------QT-DSQPS-LH------------
>RCOR3_Latimeria chalumnae
------------------------------------------------------------
------------------------------------------------------------
------------------------------------------------------------
------------------------------------------------------------
------------------------------------------------------------
------------------------------------------------------------
------------------------------------------------------------
------------------------------------------------------------
------------------------------------------------------------
------------------------------------------------------------
------------------------------------------------------------
------------------------------------------------------------
------------------------------------------------------------
------------------------------------------------------------
------------------------------------------------------------
--------------------------------------------------VDEYIAIAKE
K----HGYNVEQALGMLFWHKHNIEKSLADLPNFTPF--------------PDEWTVEDK
VLFEQAFSFHGKSFHRIQQMLPDKSIASLVKYYYSWKKTRCRTSLMDRQARKLANR-SN-
PDD--------------------------SDDEMEE------------------ANPNDG
ND-SD-YDP-----------------------TKEAK----------KEGNAE-------
-------------------------------QPPAATK----------------------
----------------------------VGL-G---RREYQS---LQHRYHP-QRSKCRP
PKGMYLTQEDVVAVSCS-------------------------------------------
P-------NAANTI---LRQLDMELISLKRQ-------VQNAKQVNSA---------LKQ
-KLE-GG--------------------IEECR---------------------------P
SE---------------S---NQKIN--AR-------WTTEEQLLAVQGVRKYGKDFQAI
ADVIGN-KTLGQVKNF--------FVNYRRRFNLEEVLQEWEAEQGTQASNGDT------
---STTGEDGK--NASSTPS-GKS--TDEE--------EEV-QTLP-----V-LGPTPL-
---VQVSVSAP-------------------------------APAAPIATLNQPPP----
----LLR-PT------LP---AA-PAL-----HR-QPPP----LQQQ----------ARF
---LQ--PRAT-LNQ-----PPPPL---------IRPANSM----PP----RLNPRPVLP
------------TVGGQQPPSL-IGI------QA-ESQSS-LH------------
>RCOR3_Callorhinchus milii
------------------------------------------------------------
-----------------------------------------MPG----------------
------------------------------------------------------------
------------------------------------------------------------
--------------MMDRG-S---------------------------------------
------------------------------------------------------------
------------------E-HV--GKG---------------------------------
----------------RS-NGT------------------------RSPAG---------
---------------------------------------ASSNG--H-------------
-------------------------YS-E---------------------DS--------
----------------------------------------------G--SD----DERC-
------------------------------------------------------------
------------------------------------------------------------
-----------------------------------------------EM----INSSF--
-------LHT--------------------------------------------------
-------GATK------HSDKETGGMLVWSP--FHI-IPDMK--------LDEYVAVAKE
K----HGYNVEQALGMLFWHKHNIEKSLADLPNFTPF--------------PDEWTVEDK
VLFEQAFSFHGKSFHRIQQMLPDKSIASLVKYYYSWKKTRSRTSLMDRQARKLTNR-NN-
QNE--------------------------SDNEMEE------------------GTVHNI
HD-RD-YDP-----------------------TKEAK----------KEGNPD-------
-------------------------------PPVQISR----------------------
----------------------------VGS-V---RREHPS---LQHRHHP-LRSKCRP
PKGMYLSQEDVGAVSCS-------------------------------------------
P-------NAASTI---LRQLDMELISLKRQ-------VQNAKQVNSA---------LKQ
-KLE-GG--------------------IEEFR---------------------------P
PE---------------S---AQKIN--AR-------WTTEEQLLAVQGVRKYGKDFQAI
ADVIGN-KTIVQVKNF--------FVNYRRRFNLEEVLQEWEAEQGTQESNGVS------
---PTSGKEAK--PASNPPS-TKS--VDEE--------EQV-QPPP-----A-AAP----
----PAATTPL------------------------------TVAVACIATLNQPPP----
----LLR-PS------LP---TA-PAL-----HR-QPPP----LQQQ----------THF
---LQ--PRPT-LNQ-----PPPPL---------IRPNNPI----PP----RLNSRPAL-
----------------QQPPSL-IGV------QP-ESQSSSLH------------
>RCOR3_Danio rerio 
------------------------------------------------------------
-----------------------------------------MPG----------------
------------------------------------------------------------
------------------------------------------------------------
--------------MMDKG-S---------------------------------------
------------------------------------------------------------
------------------E-YL--GKG---------------------------------
----------------RS-NGT------------------------KSPSN---------
----------------------------------------ASNG--H-------------
-------------------------FS-D---------------------ES--------
----------------------------------------------G--SD----DEH--
------------------------------------------------------------
------------------------------------------------------------
-----------------------------------------------DVGM-RVGSDYQA
N---IPEFDP--------------------------------------------------
-------GSSK------YSDKDSGGMLVWSP--HHT-ILDSK--------LDEYIAIAKE
K----HGYNVEQALGMLFWHKHNIEKSLADLPNFTPF--------------PDEWTVEDK
VLFEQAFSFHGKSFHRIQQMLPDKSISSLVKYYYSWKKTRSRTSLMDRQARKLANR-NN-
QDE--------------------------SEEEMEE------------------ANPVEA
ND-SD-YDP-----------------------TKEAK----------KETPAE-------
-------------------------------PQTLSSK----------------------
----------------------------IGM-G---RRDHQT---LQHRHHT-QRSKCRP
PKGMYLTQEDVVAISCS-------------------------------------------
S-------SAANSV---LRQLDMELVSLKRQ-------VQNAKQLNSG---------LKQ
-KIE-DG--------------------IDELR---------------------------L
PE---------------C---TQKIN--AR-------WTTDEQLLAVQGVRKYGKDFQAI
ADVIGN-KTVGQVKNF--------FVNYRRRFNLDEVLQEWEAEQGTRTPNGDG------
---ANSGEDGK---TSNASS-GKS--TDEE--------EEEGQVSL-----A-CGPSP--
----VVSSSSS-------------------------------CPPSSSSSLQQPPP----
----LLR-PS------LP---AT-PAL-----HR-QPPP----LQQQ----------ARF
---LQ--PRPA-LHQ------PPPL---------IRPSNPV----PP----RLNPRPAAP
L---APST-ANTPAAGQQPPAL-LGI------QSAETPSSSLH------------
>RCOR2_Danio_rerio
------------------------------------------------------------
------------------------------------------------------------
------------------------------------------------------------
------------------------------------------------------------
---------------MERS-----------------------------------------
------------------------------------------------------------
------------------------GSG---------------------------------
-------------VLSR--SRA------------------------KTVT----------
----------------------------------------NGNS--Q-------------
-------------------------HS-E---------------------EE--------
----------------------------------------------S--SD----EEHP-
------------------------------------------------------------
------------------------------------------------------------
----------------------------------------------NDSMI-RVGGDYQA
Q---IPEFKP--------------------------------------------------
------DCASR------YGEKDQRSMLVWSP--NSQ-VSDAM--------LDEYILMAKE
K----HGYNMEQALGMLLWHKHDVEKSLADLANFTPF--------------PDEWTVEDK
VLFEQAFSFHGKSFHRIQQMLPDKMITSLVKYYYSWKKTRTRTSVMDRQARKLLSK-RE-
KNE--------------------------SNDEIEE------------------GDPG--
SD-SD-FEI---------------------NAKKESA----------KQNSGN-------
---------------------------GG-GNEKGPSK----------------------
----------------------------SCL-T---RKENQS---AQYRHHP-LRARRRP
PKGMHLEQEDIVALSAS-------------------------------------------
T-------DSGAVT---IRQLDTQLVSLKRQ-------VQKIKQTNSV---------LRN
-NLG-DG--------------------IEDMR---------------------------P
RE---------------P---NQKIN--SR-------WTTEEQLLAVQAVRRYGKDFAAI
ADVIGN-KTVAQVSSF--------FVSYRRRFNLEEVLREWQAEQEVQGSSGRT------
---VNTELNGS----------AEL--EDDE--------VKMDGISPP------HSDSPL-
----PSSEGSAS---------------------------GNHSSAQSSPPLTQPPP----
----LLR-PA------PP---SAPPSL-----LR-QPPP----LQTRP------------
---LQ--NRTP-HNH-----PPPPL---------IRPAIAS----TLHQGALRNSLSSSS
------------SSAGQLPPSL-VGL------KV-ESPQS--H------------
>RCOR3_Eptatretus_burgeri
------------------------------------------------------------
-----------------------------------------MPS----------------
------------------------------------------------------------
------------------------------------------------------------
--------------VMDKG-G---------------------------------------
------------------------------------------------------------
------------------E-LL--RCG---------------------------------
----------------RA-GGG-----------------------TKSFTG---------
-----------------------G----------------DANG--H-------------
-------------------------LS-E---------------------ES--------
----------------------------------------------S-SSD----EERG-
------------------------------------------------------------
------------------------------------------------------------
-----------------------------------------------GGGM-RVGLDYQA
I---VSEYHP--------------------------------------------------
------N----------TVVKEHPAMLVWSP--YHD-LPECK--------LDEYVAIAKE
K----HGYNMEQALGMLFWHKHNIEKALADLPNFTPF--------------PDEWTVEDK
VLFEQAFSFHGKSFHRIQQMLPDKSIGSLVRYYYSWKKTRTRISVMDRQARRLAGK-RE-
HGD--------------------------SDDDSEE------------------GNEHDG
ND-SD-FDP-----------------------SQEGV----------KEDQHR-------
-------------THHHQ--QRHQQQ-----QQHFSMHGS--T-----------------
----------------------------AGP-M---KRESQV---SQYRHHP-LKSKRRP
PRGMYLNRDDLLVISAN-------------------------------------------
P-------SAAGTL---LRQQDMELISLKRQ-------VQNAKQLNST---------MKQ
-KME-VG--------------------ISQFR---------------------------P
GE---------------V---NPRIS--AR-------WSTEEQLLAVQGVRKYGKDFRAI
ADVIGT-KSVAQIKNF--------FISYRRRFSLDEVLQEWESEQGVTGITTRH------
---HRD-DGTK--SSSNSSS-AKN--SDDD--------DEV-QPVM-----M-PDPAP--
-------------------------------------------PPPVSVSLNPPPP----
----LLR-PP------LP---SG-PSL-----HH-QPPP----LQPQH---------PRF
---IH--GGPP-TQ-------PPPL---------IRPTPNP---------PRLNPRPLLA
----------------SHPPSL-LQG------NS-SSSSNSSYLY----------
>RCOR3_Petromyzon_marinus
------------------------------------------------------------
-----------------------------------------MPI----------------
------------------------------------------------------------
------------------------------------------------------------
--------------MMERG-S---------------------------------------
------------------------------------------------------------
--------------------ES--ARG---------------------------------
----------------RA-TGA------------------------KSPSGA--------
-------------------AAAAAAAAA-----------AAANG--H-------------
-------------------------HS-E---------------------ES--------
----------------------------------------------S-SSE----DERT-
------------------------------------------------------------
------------------------------------------------------------
-----------------------------------------------GGGI-RVGSSYQV
V---IPPFNPGAM-----------------------------------------------
----QCEAAER------EREREHAGMLVWSP--NHN-IPEPR--------LDEYIAIAKE
K----YGYNMEQALGMLFWHKHNIEKSLADLPNFTPF--------------PDEWTVEDK
VLFEQAFSFHGKSFHRIQQMLPDKSIGSLVRYYYAWKKTRTRTSVMDRQARKLAGK-RE-
HDE---------------------------SDESDD------------------GNRAEG
RE-GD-AEA-----------------------KKEPK----------KEVDGR-------
-------------------------------VVGQPPPKP--MEPPVQQPSR--------
----------------------------AGP-I---RREGQG---PQHRHHM-LRNKRRP
PRGMFLSWDDLVVVSAC-------------------------------------------
P-------TAASTV---LRQLDMEIVSLKRQ-------VQSAKQQSGS---------LKQ
-MLD-GG--------------------ISAFR---------------------------P
TE---------------S---NPRVS--VR-------WSTEEQLLAVQGIRRYGRDFQAI
ADVLGT-KTVAQIRNF--------FVSYRRRFNLEEVLQEWEAEQGVTGGGAGAGGASGG
GVASGDGDSSC-KSSSNASS-GKNSDDEEN--------DEV-QPMD-----V-SHTAAA-
---------------------------------------VTTEHPGSGSLLHPPPP----
----LLR-PP------LP--SSA-PPL-----HR-QPPP----LQPQRP-------GPGA
---VL--ARPA--TQ------PPPL---------IRPAPGA----PP----RLNPRPPGS
--------------ALAQLPSLVQGGGGVGGGSTGEAGTPSSH------------
>C_Saccoglossus_kowalevskii
------------------------------------------------------------
-----------------------------------------MVM----------------
------------------------------------------------------------
------------------------------------------------------------
---------------ADRN-G---------------------------------------
------------------------------------------------------------
------------------D-SE--MST---------------------------------
----------------RN-NG-------------------------SHVAG---------
----------------------------------------ASNG--H-------------
-------------------------MS-D---------------------DSA-------
----------------------------------------------S-SSS----DDEH-
------------------------------------------------------------
------------------------------------------------------------
-----------------------------------------------EPGM-RVGEDYQA
P---IPEMANG-------------------------------------------------
------DIPPG-----QRGDGRPEALLVWAP--TTD-IGDEK--------LDEYIKVAKE
K----YGYNTEQALGMLFWHRHDVDKSLADLPNFTPF--------------PDEWTVEDK
VLFEQAFSFHGKSFHRIRQMLPDKSISCLVRYYYSWKKTRTRTSLMDRQAKKLTVG-QK-
ENS-------------------------GSEEPPSD------------------EENV--
VD-SD-FDP-----------------------EGHR-----------GDGRDK-------
-------------HTCSN--CQTSSS-----QVHSTPKGS--LCNACYSYWR--------
------------RT-GVMRTN-------IGP-I---KNETP----RPDRHNP-LKSRRKP
PRGMYLDKDDLLALNS--------------------------------------------
--------PQGDSF---LKQLDTELISLKKQ-------MQLNKQILSK---------QKD
-KCE-FN--------------------LEEYK---------------------------I
LD---------------N---GQRIN--AR-------WTNDELLIAVQAVRKYGRDSQAI
ADVVGN-KNTSQVRSF--------FVNYRRRFNLDQVLEEYEAEYGHTKQDYKI------
---FDEER------------------INGQ-------------------NVA-HSATPV-
--------------------------------------VTQVPPTSGNSTNAPPPP----
----LLRGPSTSS-PSAP--ATA-PPTQPQVVHR-PPPP----LQQP----------SRF
---LQ-PPRSVPIQ-------PPPL---------IRPSTAP----SMM-AGMTRGRPHIM
----GP--------LG-TPPQL-VGS------QR-DTPPHSTQQIKSEITY----
>Ptychodera_flava
M-----PDVNG-----INGDEEEDK------------------------------AGLVF
TLNLSVKGEYR----YIELGKVMNEREKT------VKNKSKLVFF---EKYQVVS-----
--------EETGRALRV-GVQSCERAFFSE------------------------NAGVC-
---------------------GEPIRPNI-SFTNANSVQVR--VDS---VCCRVRNFAVQ
GHLCVVEREENTTYRNDRN-G---------------------------------------
------------------------------------------------------------
------------------D-SE--IST---------------------------------
----------------RN-NG-------------------------SHIGG---------
----------------------------------------ASNG--H-------------
-------------------------MS-D---------------------DSA-------
----------------------------------------------S-SSS----DDEH-
------------------------------------------------------------
------------------------------------------------------------
-----------------------------------------------EPGM-RVGEEYQA
C---VPEVINGTINFFVSYGCLYSSTDLEKICINFMDFFREQRPSAIRPQFSLFTSAISN
ILSSKMDVTPG-----HRGEGRPEALLVWAP--TGE-IADEK--------LDEYIKVAKE
K----HGYNTEQALGMLFWHRHDIEKSLSDLPNFTPF--------------PDEWTVEDK
VLFEQAFSFHGKSFHRIRQMLPDKSISCLVKYYYSWKKTRTRTSLMDRQARKLAGG-QK-
ENS-------------------------GSDDPSD-------------------EENV--
VD-SD-FDP-----------------------EHRGD-------------RDK-------
-------------HTCSN--CQTPSS-----QIHSTPKGS--LCNACYSYWR--------
------------RT-GVMRTN-------IGP-M---KNETP----RPDRHNP-VKSKRKP
PRGMYLDKEDLIAVTNV-------------------------------------------
SS------QGGDVL---LKHLDTELVSLKKK-------VQLNKQILSQ---------QKD
-KFD-LG--------------------VDDLK---------------------------S
AE---------------N---GQRNN--AR-------WTNDELLIAVQAVRKYGRNYQAI
ADVVGN-KTVPQVRSF--------FVNYRRRFNLDQVIEEYEAEHGVSKDSRNS------
---DDE--------------------VNGQ-----------------------SNASPI-
----PA---------------------------------SQTPPIGVNSQSNVPPP----
----LLRGPT----------------TQPQPVQR-PPPP----LQQP----------TRF
---LQ-VPRSTPIQQ------PPPL---------IRPTTAP----STV-NTMSRGRPPIM
----AP--------LAIPPPQL-VGS------QR-ETPPHTSQ------------
>C3_Acanthaster_planci
------------------------------------------------------------
-----------------------------------------MVV----------------
------------------------------------------------------------
------------------------------------------------------------
---------------MDRN-G---------------------------------------
------------------------------------------------------------
------------------N-SD--SNH---------------------------------
----------------RQ-NGA------------------------SSAGG---------
---------------------------------------SSNNS--N-------------
-------------------------PS-D---------------------DS--------
----------------------------------------------S-SSS----EDEH-
------------------------------------------------------------
------------------------------------------------------------
-----------------------------------------------EPGM-RVGADYQA
E---IPEMIT--------------------------------------------------
------DVPAV-----RRGDSRQEALLVWLP--NGD-ISDAK--------LDEYILLAKE
R----YGYNTEQALGMLFWHKHNVDKSLADLPNFTPF--------------PDEWSVEDK
VLFEQAFSFHGKSFHRIRQMLPDKSISCLVKYYYQWKKTRTSTSLMDRQARKLAGG-QK-
ENE--------------------------SEVSDAEEK----------------TDEK--
MD-ET-FDP-----------------------EKESK-------TPQTEASTK-------
-------------SICSN--CASTVS-----QLHTTPKGL--LCNACYSFWR--------
------------RT-GVMRTH-------VGP-V---RNET-----TSHRHHP-FRTKKKP
PKGMYLDHDDLMAMTT--------------------------------------------
--------NQGDSI---FKALDAEIINLKRQ-------IQLNKQFLGQ---------QRS
-KLF--D--------------------LNDYR---------------------------L
TD---------------A---APRNN--SR-------WTSEEQLIAVQAIRKYGRDYQAI
ADVVGN-KNAAQCRSF--------MVNFRRRFDLDKVLEEWEADNSAQLKELKS------
---KEE--------------------AEQQ-----------------------TDSAPS-
--------------------------------------VTTSTTQTVGSSNNAPPP----
----LLR-PAG----------QS-PSI--------RPPP----LQAQ----------QRF
---VS--PRVS-LQQ------PPPL---------IRPSVAP----PS--GPLARSRPPMM
----GP--------LSGPPPQL-VGS------QA-ESTSQ---------------
>C3_Asterias_rubens
------------------------------------------------------------
-----------------------------------------MVV----------------
------------------------------------------------------------
------------------------------------------------------------
---------------MERN-G---------------------------------------
------------------------------------------------------------
------------------N-SD--TNH---------------------------------
----------------RP-NGA------------------------SSGGG---------
---------------------------------------SSNNS--N-------------
-------------------------PS-D---------------------DS--------
----------------------------------------------S-SSS----EDEH-
------------------------------------------------------------
------------------------------------------------------------
-----------------------------------------------EPGM-RVGADYQA
E---IPEVIA--------------------------------------------------
------DIPVG-----RRGDSRQEALLVWLP--NGD-VSDAK--------LDEYICLAKE
R----YGYNTEQALGMLFWHKHNVDKSLADLPNFTPF--------------PDEWSVEDK
VLFEQAFSFHGKSFHRIRQMLPDKSISCLVKYYYQWKKTRTSTSLMDRQARKLAAG-QK-
DNE--------------------------SEGSETEEK----------------VKEK--
ED-QT-FDP-----------------------EKDSK-------IVPVEGATK-------
-------------SICSN--CASTVS-----QLHTTQKGL--LCNACYSFWR--------
------------RT-GVMRTH-------VGP-V---RNES-----SSHRHHP-FRTKKKP
PKGMYLDYEDLMALTS--------------------------------------------
--------NQGDAI---FKALDTDIVNLKRQ-------IQLNKQFLGT---------QRV
-KLF--D--------------------LGDFR---------------------------L
TE---------------N---AARNN--SR-------WTSEEQLLAVQAIRKYGRDYDAI
ADVVGN-KNAAQCRSF--------MVNFRRRFNLDQVMEEWEADNKAQLKEVKT------
---KEE--------------------AEQQ-----------------------TDNPAT-
--------------------------------------VTTSTTQTVGALNNAPPP----
----LLR-PAS----------QS-PAI--------RPPP----LQAQ----------RFV
---PP--PRIS-L-Q------PPPL---------IRPSNAQ----PT--GPLARSRPPMM
----GP--------LSGPPPQL-VGS------QA-EPPTQ---------------
>C1_Strongylocentrotus_purpuratus
------------------------------------------------------------
-----------------------------------------MGV----------------
------------------------------------------------------------
------------------------------------------------------------
---------------VDKN-SNS-------------------------------------
------------------------------------------------------------
------------------N-SE--HNH---------------------------------
----------------RS-NG-------------------------SNSGG---------
---------------------------------------ANSNG--H-------------
-------------------------PS-E---------------------ESGT------
----------------------------------------------S-SSG----EDDN-
------------------------------------------------------------
------------------------------------------------------------
-----------------------------------------------EPGM-RVGSEYQA
T---VPELQP--------------------------------------------------
------DVPVG-----RRGDSRPEALLVWTP--SPE-IPDPK--------LDEYISVAKE
K----FGYNTEQALGMLFWHKHSVEKSLADLPNFTPF--------------PDEWTVEDR
VLFEQAFSFHGKSFHRIRQMLPDKSISSLVRYYYQWKKTRTRTSLMDKKIGKSSAA-PT-
TLK---------------------------EGGTGG------------------GDEE--
PP-KE-AEP---------------------AESMETDKPAEAVKDAAGGTSSK-------
-------------SVCGN--CASSVT-----QLHTTPKGQ--LCNACYSYWR--------
------------RT-GVMRTH-------VGP-V---RNEIQ----THHRHHP-MRMKKKP
PRGMYVDRDDLLAMAT--------------------------------------------
--------TQADAI---FKGLDADIVNLKRQ-------LQGNKQMVGQ---------QKE
-KMI--D--------------------IDTLR---------------------------P
PE---------------P---AQRNK--SS-------WTNDEQLLAVQAIRKYGQDFEAV
ADVIGN-KNAAQCRAF--------MVTFRRRFNLDKVLEEYDAERKARGDTTES------
-PVSSA--------------------ITQP-----------------------SVVAPL-
---------------------------------------------AVPVISSAPPP----
----LHR-PTAAP---APVVAQA-PASQ-------KPPP----LQTQ----------PRF
---LH--PRSA-LQQ------PPPL----------RPSITAIS------GPLARSRPPIM
----GP--------LSGHPPTLGAAT------QR-EPSPQ---------------
>C1_Apostichopus_japonicus
------------------------------------------------------------
------------------------------------------------------------
------------------------------------------------------------
------------------------------------------------------------
------------------------------------------------------------
------------------------------------------------------------
------------------------------------------------------------
------------------------------------------------------------
------------------------------------------------------------
------------------------------------------------------------
------------------------------------------------------------
------------------------------------------------------------
------------------------------------------------------------
------------------------------------------------------------
------------------------------------------------------------
------------------------------------------------------------
---------------MLFWHKHNVEKSLADLPNFTPF--------------PDEWTVEDR
VLFEQAFSFHGKA-----SIVSVK--CSLVKYYYQWKKNRTRTSLMDRQAKKLASG-GK-
EEG--------------------------------------------------ETEQA--
MD-TT-ENP-----------------------PKEGEAAAEKSAVAASDPASK-------
-------------GACNN--CAASVS-----QLHTTPKGS--LCNPCYSYWR--------
------------RT-GVMRQH-------VGP-V---KNESQ-----SNRHHPGGKMPKKP
PKGMYIDKEDLLTVSN--------------------------------------------
--------NQGDAV---FKALDNDIVNAKRQ-------IQYNKQWLAY---------QQD
-KVT--S--------------------IEAMQ---------------------------P
PE---------------L---NQKNS--SR-------WTNEEQLIAVQAIRKYGRNHQAI
ADVVGN-KTVLQCRSF--------MMNFRRRFNLDKVLEEYEAEQVSLYKEKAK------
---TEV--------------------SSSS------------------------------
------------------------------------------------------------
----RLR--------------IA-------------------LVSCS-------------
------------LEE---------------------------------------------
-------------------------------------------------------
>C3_Anneissia_japonica
------------------------------------------------------------
------------------------------------------------------------
------------------------------------------------------------
------------------------------------------------------------
------------------------------------------------------------
------------------------------------------------------------
------------------------------------------------------------
------------------------------------------------------------
------------------------------------------------------------
------------------------------------------------------------
------------------------------------------------------------
------------------------------------------------------------
------------------------------------------------------------
------------------------------------------------------------
------------------------------------------------------------
------------------------------------------------------------
---------------MLFWHKYNVAKSLADLPNFTPF--------------PSEWTVEDK
VLFEQAFSFHGKSFHRIRQMLPDKSISTLVRYYYQWKKTRTRTSLMDRHVRKLTSA-QK-
DND---------------------------ENES--------------------GENS--
ND-SD-FDP-----------------------DKETQ----------KGDGSK-------
-------------SGCSN--CAATMS-----QLHTTPKGQ--FCNQCYSYWR--------
------------RT-GVMRVH-------TGP-V---RNES-----HSLRHHP-VRTRKKP
PKGMYINADDLMVMTNA-------------------------------------------
--------AQSEII---FKELDTEMTNKKRE-------VQYNKQLLSQ---------QRN
-SMT-DK--------------------FEEYR---------------------------P
QV---------------S---TQRNN--VR-------WTNDELLLAVQAVRKYGKDYQAI
ADVVGN-KNIQQCSSF--------LVNYRRRFNLDQVLEEYEADQAASNDHKNT------
---ESV--------------------LSEK-----------------------QLPLPS-
--------------------------------------------QVTGMVANVPPP----
----LLR-PSH------------------------QPSP-KTSVSAQ----------SRF
---LQ-PPRSA-LQQ-----LPPPL---------IRPASNL----PPS---QHRAHPAIT
----GP--------LS-RPPQL-VGN------QN-PQESPVSQ------------
>Capitella_teleta
------------------------------------------------------------
------------------------------------------------------------
------------------------------------------------------------
------------------------------------------------------------
------------------------------------------------------------
------------------------------------------------------------
------------------------------------------------------------
------------------------------------------------------------
------------------------------------------------------------
------------------------------------------------------------
------------------------------------------------------------
------------------------------------------------------------
------------------------------------------------------------
--------------------------------------------------M-RVGDDYQV
R---VPAFHA--------------------------------------------------
------GWWK-------QIDAKAEAMLVWAP--HRE-VGDVK--------LDEYIHVAKE
K----HGYNVEQALGMLFWHKHSVDKALTDLANFTPF--------------PDDWTVEDK
VLFEQAFSFHGKSFHRIRQMLPDKSIASLVKYYYSWKKTRSRTSLMDRQARKLTNN-KE-
ESD---------------------------EEAG--------------------GSGN--
SD-SD-MDS-----------------------IKENGT------------QQK-------
-------------EEAKA--LSTSSS-----SVRTVKK----------------------
---------------------------------------------ADGSHL--RMRKAQT
PRGMFLQYDDLIAIATG-------------------------------------------
PP------GQGEAL---LKQLDTELVTLKRQ-------VQNNKQLLGM---------NKQ
-KTN-AG--------------------VDVLR---------------------------P
TE---------------G---PSKIN--HR-------WSNEELLLAVQGVRRYGKNFKAI
AEVIGN-KSEAHVRSF--------FVNHRRRYNLDEVLAEYEKEYGTQPTSRTE------
---EEM-----------------EIDIKED--------DAVVPVTNG---ES-KSDSPS-
--------------------------------------------PVTDSKGAPPPP----
----LLK-QS------PP---SK-----------------ITDLAVP-------------
-------TTSSNGQT------MPPL---------VRHA----------------------
-------------------------------------------------------
>Sepia_pharaonis
------------------------------------------------------------
-----------------------------------------MVL----------------
------------------------------------------------------------
------------------------------------------------------------
---------------ADKT-S---------------------------------------
------------------------------------------------------------
------------------D-DI--RNG---------------------------------
----------------RR-SRC------------------------GSP-----------
------------------------------------------NG--Q-------------
-------------------------IS-D---------------------DS--------
----------------------------------------------S-AAD----DSDH-
------------------------------------------------------------
------------------------------------------------------------
-----------------------------------------------ESGM-RVGEEYQA
R---IPDSCT--------------------------------------------------
------PDM--------KNDVRTDAMLVWAP--NAD-LCESR--------IDDYVTIAKE
K----HGYNMEQALGMLFWHKHNIEKALADLPNFTPF--------------PDEWTVEDK
VLFEQAFSFHGKSFQRIRQMLPDKSIASLVKYYYSWKKTRSRTSLMDRQAKKLAGH-PR-
DGD--------------------------SDGASDE------------------GSRN--
SD-SD-VEN-----------------------NKENGT---------SR-EDG-------
-------------KGCSN--CGMHSS-----QLHSTPKGA--LCNSCYQYWR--------
------------RT-GVMRSS-------AGP-M---KRREQQH--SQHRHNP-MRHKRKP
PRGMYLSEEDLRLMLTG-------------------------------------------
PP------QQAEQI---LKSLDMDLISLKRQ-------VQNNKQIISM---------QKH
-RTG-TG--------------------IDEWK---------------------------P
PE---------------T---TQRIN--SR-------WTNEELLLAVQGVRRYGKDFKAI
AEVIGN-KLEAHVRNF--------FINYRRRYNLDEVLAEYESEHGTDTVKEED------
----ED---------DEKKD-SDKMDVESK---------STEG-------VA-ASSSPP-
----PIKQEPTSTLPAS---------------------------------VHPPPP----
----LLK-QPQ-----VP--ITK-------GNNS-QSSQ-----------------HPRY
RL-LP-QPKTI-LQQ-----PPPPL---------IRPMSGK----QPV------------
--------------SSVVPAQM-PAAGGRE-------------------------
>Octopus_sinensis
------------------------------------------------------------
-----------------------------------------MVL----------------
------------------------------------------------------------
------------------------------------------------------------
---------------ADKS-S---------------------------------------
------------------------------------------------------------
------------------D-DI--RNG---------------------------------
----------------RR-SRC------------------------GSP-----------
------------------------------------------NG--Q-------------
-------------------------IS-D---------------------DS--------
----------------------------------------------S-AAD----DSDH-
------------------------------------------------------------
------------------------------------------------------------
-----------------------------------------------ESGM-RVGEEYQA
R---IPDSCI--------------------------------------------------
------SDG--------KNDVRTDAMLVWAP--NAD-LCESR--------IDDYVTIAKE
K----HGYNMEQALGMLFWHKHNIEKALADLPNFTPF--------------PDEWTVEDK
VLFEQAFSFHGKSFQRIRQMLPDKSIASLVKYYYSWKKTRSRTSLMDRQAKKLAGH-PR-
DGD--------------------------SDGASDE------------------GSRN--
SD-SD-VEN-----------------------NKENGT---------SRGEDS-------
-------------KSCTN--CGMHSS-----QLHSTAKGS--LCNSCNQYLR--------
------------RT-GVMKSS-------TGP-T---KRREQQH--SQHRHNP-MRHKRKP
PRGMYLNEDDLRLMLTG-------------------------------------------
PL------QQAEQI---LKSLDAELVSLKRQ-------VQNNKQIISM---------QKH
-KTS-SG--------------------IDEWR---------------------------P
PE---------------T---TQRIN--SR-------WTNDELLLAVQGVRRYGKDFKAI
AEVIGN-KLEAHVRNF--------FINYRRRYNLDEVLAEYESEHGTDSVKEEE------
---EEE---------EEKKD-IEKMDVDGK--------SSTDG-------AA-ASSSPP-
----PINQESVANLPAS----------------------GSGNATPTAAGTPAPPP----
----LLK-QPQ-----VP--ITK-------GNNS-QASQ-----------------HPRY
RL-LP-QPKTI-LQQ-----PPPPL---------IRPMSGK----QPV------------
--------------STVVPAQM-PAAGGRD-------------------------
>Octopus_bimaculoides
------------------------------------------------------------
-----------------------------------------MVL----------------
------------------------------------------------------------
------------------------------------------------------------
---------------ADKS-S---------------------------------------
------------------------------------------------------------
------------------D-DI--RNG---------------------------------
----------------RR-SRC------------------------GSP-----------
------------------------------------------NG--Q-------------
-------------------------IS-D---------------------DS--------
----------------------------------------------S-AAD----DSDH-
------------------------------------------------------------
------------------------------------------------------------
-----------------------------------------------ESGM-RVGEEYQA
R---IPDSCI--------------------------------------------------
------SDG--------KNDVRTDAMLVWAP--NAD-LCESR--------IDDYVTIAKE
K----HGYNMEQALGMLFWHKHNIEKALADLPNFTPF--------------PDEWTVEDK
VLFEQAFSFHGKSFQRIRQMLPDKSIASLVKYYYSWKKTRSRTSLMDRQAKKLAGH-PR-
DGD--------------------------SDGASDE------------------GSRN--
SD-SD-VEN-----------------------NKENGT---------SRGEDS-------
-------------KSCTN--CGMHSS-----QLHSTAKGS--LCNSCNQYLR--------
------------RT-GVMKSS-------TGP-T---KRREQQH--SQHRHNP-MRHKRKP
PRGMYLNEDDLRLMLTG-------------------------------------------
PL------QQAEQI---LKSLDAELVSLKRQ-------VQNNKQIISM---------QKH
-KTS-SG--------------------IDEWR---------------------------P
PE---------------T---TQRIN--SR-------WTNDELLLAVQGVRRYGKDFKAI
AEVIGN-KLEAHVRNF--------FINYRRRYNLDEVLAEYESEHGTDSVKEEE------
---EEE---------EEKKD-IEKMDVDGK--------SSTDG-------AA-ASSSPP-
----PINQESVANLPAS----------------------GSGNATPTAAGTPAPPP----
----LLK-QPQ-----VP--ITK-------GNNS-QTSQ-----------------HPRY
RL-LP-QPKTI-LQQ-----PPPPL---------IRPMPGK----QHV------------
--------------STVVPAQM-PAAGGRD-------------------------
>Lingula_anatina
------------------------------------------------------------
-----------------------------------------MVM----------------
------------------------------------------------------------
------------------------------------------------------------
---------------ADRQ-S---------------------------------------
------------------------------------------------------------
------------------E-EL--RNG---------------------------------
----------------RR-SRG------------------------PSP-----------
------------------------------------------NG--N-------------
-------------------------FNDD---------------------DS--------
----------------------------------------------S-AAE----DSDQ-
------------------------------------------------------------
------------------------------------------------------------
-----------------------------------------------DNGM-RIGEEFQA
N---IVQYNP--------------------------------------------------
------DAYK-------QESRPEGAMLVWSP--NQD-VLDSK--------VDEYIHIAKE
K----HGYNTEQALGMLFWHKHVVDKALADLANFTPF--------------PDEWTVEDK
VLFEQAFSFHGKSFHRIRQMLPDKSIASLVKYYYSWKKTRSRTSLMDRQARKLANH-RD-
DSD------------------------------EDL------------------GSS---
SD-SD-FEK-----------------------NKENGKTT-------VSADGK-------
-------------TICTN--CEITCT-----QLHSTPKGN--LCSSCYQYWR--------
------------RT-GVMRTA-------MGK-----RD-------LQSRHHP-YKNKRKP
PRGMYLEQDDLIALATG-------------------------------------------
PA------GQGDAL---LKNLEAELVSLKRQ-------VQNNKQMLSL---------QKH
-KTI-GG--------------------IDDLR---------------------------I
PE---------------G---NQRIN--AR-------WTNEELLLAVQGVRKYGKNFRAI
AETIGN-KTEAHVRTF--------FINFRRRYNLDEVLAEYEKEHGSDGTKYEE------
---DLNGV-------------EEKMELEDD-----------------------KQTAPS-
----------------------------------------------VGPNVGAPPP----
----LLK-QGQ-----SP--VKS------------------TYLQQP----------ARS
N------NRPI-LQQ------PPPL---------IRPSNTT----PVP------------
----------------PKPPKL-TSVD-KD-------------------------
>Notospermus geniculatus|GENSCAN_predicted_peptide_1|551_aa
-------------------------------------------------------XNQAL
TASIDRRGRLR---NFLRVG---------------------MVT----------------
------------------------------------------------------------
------------------------------------------------------------
---------------AERN-F---------------------------------------
------------------------------------------------------------
------------------E-EG--KNG---------------------------------
----------------RR-SRG------------------------PSP-----------
------------------------------------------NG--H-------------
-------------------------LS-D---------------------DS--------
----------------------------------------------S-ATD----DSDS-
------------------------------------------------------------
------------------------------------------------------------
-----------------------------------------------ENGM-RVGQDYQA
F---VPEFNA--------------------------------------------------
------EQARI------EYSTKQDAMLVWAP--SPD-LPDSK--------LDEYTTIAKE
R----HGYNTEQALGMLFWHKHNVEKALGDLANFTPF--------------PDEWTVEDK
VLFEQAFSFHGKSFHRIRQMLPDKSIPSLVRYYYSWKKTRSRTSLMDRQAKKLANH-RE-
EDS---------------------------EGGSD-------------------GSG---
SE-SD-FEH-----------------------SKENG----------KSEEGK-------
-------------NSCSN--CAMNVS-----QLHSTPKGS--LCNSCYQYWR--------
------------RT-GLMRSN-------VGP-R---KHESQ----HAGRHNP-IKSRRKP
PRGMYLNHDDFMAMATG-------------------------------------------
PL------TQGDAI---LKQLDVEIVSLKRQ-------VRNNKQVISQ---------CLQ
-NTA-VG--------------------IDSLR---------------------------P
PE---------------I---NNRIN--AR-------WTNEELLLAVQGVRKYGKDFKAI
AEVIGN-KTEAHVRSF--------FVNYRRRYNLDEVLAAYEAEHGPDESSMDI------
--GDDK-----------------KSEGDKS--------EKC------------ESPTPV-
----ITNGNGKDQQCPA----------------------ASTSVPPPPVTTTAPPP----
----LLK-QG------QP---SI------------QPPP----LRPP---------QPRL
-------PLPS-LHR-----APPPL---------IRPHSTP----YLM------------
---------------QKQPPSG--------QAQS---------------------
>Phoronis_australis
------------------------------------------------------------
------------------------------------------------------------
------------------------------------------------------------
------------------------------------------------------------
------------------------------------------------------------
------------------------------------------------------------
------------------------------------------------------------
------------------------------------------------------------
------------------------------------------------------------
------------------------------------------------------------
------------------------------------------------------------
------------------------------------------------------------
------------------------------------------------------------
------------------------------------------------------------
------------------------------------------------------------
-------------------------MLVWAP--SRS-LPESR--------IDQYIQHAKE
K----HNYNMEQSLGMLFWHRHDIEKALSDLSNFTPF--------------PDEWTVEDK
VLFEQAFSFHGKSFHRIRQMLPDKSIASLVKYYYSWKKTRSRTSLMDRQARRFNSQ-ED-
ADS---------------------------DDSD--------------------GSGA--
ND-SD-FDN-----------------------SKEN-----------GKAEKK-------
-------------ETCAN--CGVASS-----QQHSTTKGN--LCSTCYQYWR--------
------------RT-GLMRPN-------VGP-R---KEGAVGHSASHGRHNP-IKNRRKP
PRGMYMNAEDLHMIASG-------------------------------------------
PT------GQGEQV---LKGLDAELVQLKRQ-------VQNNKQMLSV---------VKH
-RTL-DG--------------------IDACR---------------------------A
PE---------------A---NQKVN--PR-------WTNEELLLAVQGVRKYGKNFRAI
AETIGN-KTEGHVRNF--------FVSYRTRYSLDECLREYEAENGTQEDMDIK------
---ELD-----------------KMDTDEKPV----VVATE------------RSDMPT-
----PTLID---------------------------------TKPVPVDSKAGPPP----
----LLK-QP-------P---GS-P----------QKSP----IAPR--------QQKRL
RK-LR-------IKKC-VDTTKKHLSG------VVSKA----------------------
-------------------------------------------------------
>Pomacea_canaliculata
------------------------------------------------------------
-----------------------------------------MVM----------------
------------------------------------------------------------
------------------------------------------------------------
---------------ADKN-S---------------------------------------
------------------------------------------------------------
------------------E-EL--RNG---------------------------------
----------------RR-SRG------------------------ASP-----------
------------------------------------------------------------
-------------------------RS-E---------------------DS--------
----------------------------------------------S-GGE----DSDQ-
------------------------------------------------------------
------------------------------------------------------------
-----------------------------------------------DGGM-RVGDDYQA
E---IPPFNP--------------------------------------------------
------DQ---------KIEGGVDAMLVWAP--NNE-MSDAK--------VDEYINIAKE
K----HGYNTEQALGMLFWHKHNIERALADLANFTPF--------------PDEWTVEDK
VLFEQAFSFHGKSFHRIRQMLPDKSISSLVKYFYSWKKTRSRTSLMDRHAKKRATH-RL-
DRC-STLLDICRDN-------------FACEGGSDQ------------------GSSN--
SD-ED-AEV--------------------------------------KDKEEK-------
-------------NQCTN--CGLSTT-----QLHVSAKGS--LCSSCYQYWR--------
------------RT-GEMRS--------AGP-K---RHESQ----QAGRHNP-MKHKRRP
PKGMYLDQEDLMAMVSG-------------------------------------------
PP------GQAEAI---LKALDSEIVSLKRQ-------VQNNKQLLSL---------QKH
-KLG-NG--------------------VDSFK---------------------------P
PE---------------P---PLRIN--SR-------WTNEELLLAVQGVRKYGKDFQAI
AEVIGN-KLEPHVRSF--------FVNFRRRYNLDEVLAEYEAEHGTQMQPDEE------
---------------------AVIAEMGDN--------ASG------------REAKPSE
LE-KAEGGETADTEKMASQT------------------QTNGSSVTSTAVVSAPPP----
----LLK-QP-------P---TALSGGRS---GT-TPHA------------------SRL
---LP--QKTI-LQQ------PPPL---------IKPASSP----SAA------------
--Q-----------SVVKVPIT------KD-AKE---------------------
>Biomphalaria_glabrata
------------------------------------------------------------
-----------------------------------------M------------------
------------------------------------------------------------
------------------------------------------------------------
---------------SDKN-G---------------------------------------
------------------------------------------------------------
------------------D-NF--RNG---------------------------------
----------------RR-SRD------------------------ASS-----------
------------------------------------------------------------
-------------------------QS-D---------------------DS--------
----------------------------------------------S---D----DSDQ-
------------------------------------------------------------
------------------------------------------------------------
-----------------------------------------------DNGM-RIGEEYQA
V---IPEYTP--------------------------------------------------
------DA---------KYDGKPEAMLVWAP--SNN-LSDAK--------VDEYIRIAKD
L----HDYNMEQALGMLFWHKHNIDRALSDLPNFTPF--------------PDEWSVEDK
VLFEQAFGFHGKSFHRIKQMLPDKPISALVKYFYSWKRTRSRSSVMDRQAKRLGNG-GE-
SEE---------------------------------------------------GSGNS-
SN-SD---------------------------EEEKS----------KENKDK-------
-------------NGCIN--CGVITS-----QLHVTPKGS--LCHSCYQYWR--------
------------RT-GVMRS--------AGP-K---RHDSQ----TTGRHNA-IKHKRKP
PKGMYLDQNDLLAMVSG-------------------------------------------
PP------NQPEAI---LKSLDSELISLKRM-------VQNNKQMLSQ---------QKH
-KLS-SG--------------------LDDFK---------------------------P
PE---------------S---GFRIN--AR-------WTNEELLLAVQGVRKYGKDFKAI
AEVIGN-KTEAHVRSF--------FVNFRRRYNLDEVLGEYEAEHGKSDWSKNEKGK---
---DEE--------DDVKEA-EMKMDVDAS--------ESL-----A---MG-KASTPP-
---DKTIVDNHNVL--------------------------KSSNAGMKDSGDGPVP----
---------------------ASVSKNTVD-----QPEA----VDAT----LVTMVTESE
SS-LATAAQSLTVTSGAIH-----------------------------------------
-------------------------------------------------------
>Aplysia_californica
------------------------------------------------------------
-----------------------------------------ML-----------------
------------------------------------------------------------
------------------------------------------------------------
---------------SDKN-G---------------------------------------
------------------------------------------------------------
------------------E-NY--RNG---------------------------------
----------------RP-SRD------------------------ASS-----------
------------------------------------------------------------
-------------------------QS-D---------------------DS--------
----------------------------------------------S---D----ESDQ-
------------------------------------------------------------
------------------------------------------------------------
-----------------------------------------------ESGM-RIGDEYQA
D---IPECTP--------------------------------------------------
------ES---------KYDGKPEAMLVWAP--SPN-LSDAK--------VDEYIRIAKD
L----HDYNMEQALGMLFWHKHNIDRALSDLPNFTPF--------------PDEWSVEDK
VLFEQAFGFHGKSFHRIKQMLPDKPISALVKYFYSWKRTRSRSSVMDRQAKRLGSG-GD-
SDD---------------------------------------------------GSGNT-
SN-SD---------------------------EEDKN----------KDSKDK-------
-------------NRCVN--CGVGTS-----QLHVTPKGS--LCHSCYQYWR--------
------------RT-GVMRS--------AGP-K---RHDSQ----STGRHNP-IKHKRKP
PKGMYLDQNDLLAMVSG-------------------------------------------
PP------NQPEVI---LKALDSELISLKRM-------VQNNKQLLSQ---------QKH
-KMG-TG--------------------VDDYK---------------------------P
PE---------------S---GFRVN--AR-------WTNEELLLAVQGVRKYGKDFKAI
AEVIGN-KTEAHVRSF--------FVNFRRRYNLDEVFEEYEQEHGTSNGSKSDI-K---
---EEE--------DDVKEA-EVKMEVDSE--------AAVNGHTG-----S-ETSKPS-
---EGSSAKKPDV---------------------------------ASDGGDGVKP----
---------------------GSSAS-----------------VSSTSKGS----SDPSG
SS-LSSSSASVPLSA----TTPKPAA-------VAGPVPVT----TVA------------
-------------------------------------------------------
>Limulus_polyphemus
------------------------------------------------------------
-----------------------------------------MVL----------------
------------------------------------------------------------
------------------------------------------------------------
---------------AERN-G---------------------------------------
------------------------------------------------------------
------------------D-ELTTRNG---------------------------------
----------------RR-SRG------------------------ASP-----------
---------------------------------------ATNNG--H-------------
-------------------------FS-D---------------------ED--------
----------------------------------------------S-TTD----ESEH-
------------------------------------------------------------
------------------------------------------------------------
---------------------------------------------GIDSGM-RVGEDYQA
Y---VPDFPI--------------------------------------------------
------SIGPC------PEFAPERALLVWSP--CPE-ISDNK--------LDEYIILAKE
K----YGYNAEQALGMLFWHKYDLEKALADLPNFTPF--------------PDEWTVEDK
VLFEQAFQFHGKSFHKIRQMLPDKSISSLVKYYYSWKKTRTRTSLMDRQARKMSGH-QN-
ENS---------------------------DAGSEP------------------ASE---
ND-SD-IET-----------------------ENGE-----------GKEESP-------
-------------KSCSN--CGACYS-----QLFTTSKGI--LCNGCYQYWR--------
------------RT-GMMRSA-------GGP-M---KKHES----TSARHNP-MRSKRKP
PRGMYLSHEDLVTIATG-------------------------------------------
PP------NQAENI---LRSLDLEIVSLKRQ-------VQNNKQIVSQ---------LKH
-KTF-AG--------------------INEFK---------------------------P
NE---------------V---GNRMN--AR-------WTHEELLLAVQGVRKYGKDFKAI
AEVIGN-KNEAHVRNF--------FANYRRRFNLDAVIKEYEAEHGIISDDQDK------
---DE------------------KMDIEQK--------GTT------------SPDLPV-
----------------------------------------QTPPTNNGAISGPPPP----
----LVR-PSELLAPVQP---VS------------KPYL-SSIPQLP----------PRS
TP-----PKNV-LHQ------PPPL---------VRPATTP----TKL-TLHTKVESQMS
K------------------------------------------------------
>Ixodes_scapularis
------------------------------------------------------------
-----------------------------------------MVL----------------
------------------------------------------------------------
------------------------------------------------------------
---------------ADRH-----------------------------------------
------------------------------------------------------------
------------------D-DS--RIG---------------------------------
----------------RR-SRT------------------------ASP-----------
------------------------------------------NG--H-------------
-------------------------LT-D---------------------DG--------
----------------------------------------------S-ATD----DSEH-
------------------------------------------------------------
------------------------------------------------------------
-----------------------------------------------DHGM-RVGNDYQA
S---VPDIIS--------------------------------------------------
------ATEPC------PEFTPERALLVWSP--CSD-ISDMK--------LDEYITLAKE
K----YGYNAEQALGMLFWHKYDLEKAVADLANFTPF--------------PDEWTVEDK
VLFEQAFQFHGKNFHKIRQMLPDKTIPSLVKYYYSWKKTRTRTSLMDRQARKLAGA-RE-
EGS---------------------------DGGSEA------------------GSE---
NE-SD-MEV-----------------------DNAENK---------EESMGK-------
-------------GPCSN--CNAPSS-----QVYSSSKGN--LCSSCYQYWK--------
------------RT-GLSKGGPLG-GVGGGL-L---RGKHE----APSRHLA-RGNKRRP
PRGMCLQYEDLVAMATG-------------------------------------------
PS------GQGDAI---LRAMDSELVALKRQ-------VQNNKQMISQ---------LRH
-KTS-MG--------------------IENLR---------------------------P
AE---------------G---NGRVN--AR-------WTNDELLIAVQGIRKYGRDFKAI
AEVIGN-KTEAHVRSF--------FVNYRRRYNLDAVLQEFEAEHGITSTDDKP------
---SSL-----------------GADAESA--------AAKEAGVGD---GS-RPGSPL-
----ASSLHGSN------------------------------GTPAANGAAGNPPP----
----LLR-PP-------P---GS-PSQHA---KA-SPAP----LQQG----------PRS
G------SWSI-LQQ------PPPL---------IRPSPNM----AAG-TVH-KSQQLHN
N-------------------AL---------------------------------
>Rhipicephalus_sanguineus
------------------------------------------------------------
-----------------------------------------MVL----------------
------------------------------------------------------------
------------------------------------------------------------
---------------ADRN-----------------------------------------
------------------------------------------------------------
------------------D-DS--RIG---------------------------------
----------------RR-SHT------------------------SSP-----------
------------------------------------------NG--H-------------
-------------------------LT-D---------------------EG--------
----------------------------------------------S-ATD----ESEQ-
------------------------------------------------------------
------------------------------------------------------------
-----------------------------------------------DHGM-RVGHDFQA
V---IPDIIS--------------------------------------------------
------ATEPC------PEFTPERALLVWSP--CPD-ISDSK--------LDEYMTHAKE
K----FSYNAEQALGMLFWHKYDLEKAVADLANFTPF--------------PDEWTVEDK
VLFEQAFQFHGKNFHKIRQMLPDKTIPSLVKYYYSWKKTRTRTSLMDRQARRLAGS-RE-
DGR-WETMHRCRPSACLLRSSVIVAAPSQHDGASDA------------------GSE---
ND-SD-MEV-----------------------DNAENK---------EEASAG-------
-------------GPCSS--CGSPMT-----QAYTSSKGS--LCASCYQHWK--------
------------RS-GGCKGAL----APGGR-K---HHERQ----PPIRGGGVAANRRRP
PRGMCLQYQDLVSMATG-------------------------------------------
PP------GQGDAI---LRAMDSELVALKRQ-------VQNNKQMISQ---------LRH
-KTA-MG--------------------IENLR---------------------------P
PE---------------A---NARVN--AR-------WTNDELLIAVQGIRKYGRDFKAI
AEVIGN-KTEAHVRSF--------FVNYRRRYNLDAVLQEFEAEHGITPGTDDT------
---KPA-----------------GETEPAA--------AAKEAG-GP---NS-RPGSPC-
----AVTATSGAAM--------------------------LANGSGGPVGAGNPPP----
----LLR-PP-------P---GS-PSSQP---LT-VPKGPTQLAQAA----------PRS
G------NWSI-LQQ------PPPL---------IRPTAAS----TTT-TVHTKPTQMHN
--------------------AL---------------------------------
>Centruroides_sculpturatus
------------------------------------------------------------
-----------------------------------------MVL----------------
------------------------------------------------------------
------------------------------------------------------------
---------------AERSAA---------------------------------------
------------------------------------------------------------
------------------E-DI--RNG---------------------------------
----------------RR-SRA------------------------SSP-----------
------------------------------------------NG--H-------------
-------------------------LS-D---------------------DS--------
----------------------------------------------S-ATD----DS---
------------------------------------------------------------
------------------------------------------------------------
-----------------------------------------------EHGM-RIGDEYQA
V---VPDLIS--------------------------------------------------
-------SEAC------PSGLPEKALLVWSP--NHN-ISESK--------LDEYITVAKE
K----HGYNAEQALGMLFWHKFDLEAATADLPNFVPF--------------PDEWTVEDK
VLFEQAFQFYGKSFHRIKHMLPDKSMASLVKYYYSWKKTRCRTSLMDRQARKLSTH----
-----------------------------SDSGSEA------------------GSE---
ND-SD-FES-----------------------TNKDAQK--------GHNMTK-------
-------------QSCST--CKKPSS-----HLTLTATGN--LCSSCYHYWR--------
------------RT-GLNRT--------GGT-F---KKHES----TSARHNP-AKNRRKP
PRGMFLNYDDLVDVATG-------------------------------------------
PQ------GHGDNI---LRKKDAEIVSLKRQ-------IQNNKQIISQ---------LRQ
-KLS-SG--------------------VDAFR---------------------------G
SE---------------G---KNRIS--AR-------WANEELLLAIQGIRKYGRDFKAV
AEVIGT-KTEAHVRSF--------FITYRRRYNLDSVLQEYEAEHGIANEDTKD------
---------------------ELQIEIDSG--------ASS------------HSGSPS-
----------------------------------------------ITVAGSTSPT----
----SFR-SG------DP--S----------------------IQTS-------------
------------CPQ---------------------------------------------
-------------------------------------------------------
>Strigamia_maritima
------------------------------------------------------------
-----------------------------------------M------------------
------------------------------------------------------------
------------------------------------------------------------
------------------------------------------------------------
------------------------------------------------------------
------------------------------------------------------------
------------------------------------------------------------
------------------------------------------------------------
----------------------------E---------------------EK--------
----------------------------------------------T-------LLSVS-
------------------------------------------------------------
------------------------------------------------------------
-----------------------------------------------DNGM-RVGADFQA
A---IPELVA--------------------------------------------------
------NSENY------ADYSPERALLVWLP--SGE-IPETK--------LDEFVTIAKE
K----FGYNAEQALGMLFWHKHDLEKAIADLPNFTPF--------------PDDWSVEDK
VLFEQAFQFHGKSFHRIRQMLPDKTIASLVKYYYSWKKTRSRTSLMDRQARKLATQ-RE-
EG----------------------------------------------------------
------------------------------------------------------------
---------------------------------------------------R--------
------------RT-GMARPA-------SGQ-T---KNIDSK---HDHRYNS-IKSKRKP
PRGMYLSYDDLLTVATG-------------------------------------------
PP------GQGDAI---LKAMDSEIVSLKRQ-----------------------------
------------------------------------------------------------
-----------------A---NTRIV--AR-------WTNEELLLAVQGVRKYGKDFKAI
AEVIGN-KTEGHIRSF--------FVNYRRRYNLDAVLEEYEAENGPIPEEDKE------
----------------------EKMEVDSN--------SSK----------S-NSTTPT-
-----------------------------------------PPVLVTSSGSAPPPP----
----LLK-PVQ----------TS-------NINS-KPPP----LQQS----------ARI
PI-----TRTTPQQQ------PPPL---------IRPNAVP----IMA------------
--------------PKSQPPQL-TSR------NS---------------------
>Daphnia_magna
------------------------------------------------------------
-----------------------------------------MVS----------------
------------------------------------------------------------
------------------------------------------------------------
---------------AETE-G---------------------------------------
------------------------------------------------------------
------------------R-AI--GN----------------------------------
----------------KR-SRG------------------------ASP-----------
-----------------------------------------NNG--H-------------
-------------------------YS-G---------------------ES--------
----------------------------------------------E-EDE----REGG-
------------------------------------------------------------
------------------------------------------------------------
-----------------------------------------------NGGM-RVGRDYQA
Q---IPLLTP--------------------------------------------------
------IADRK------PDQYSERALLVWSP--TND-ILDAK--------LEDYISVAKE
K----YGYNSEQALGMLFWHKHDLEKALIDLSNFTPF--------------PDEWSVEDK
VLFEQAFQFHGKSFHRIRQMLPDKSIAALVRYYYSWKKTRARSSLMDRQVRRMVTQ-RT-
GED---------------------------SNSVEAIEP--------------VAAIAVP
SD-SD-EDR-----------------------NDNK-----------DGDSAK-------
-------------SLCLN--CGINCS-----QLQATAKGA--LCATCANHLK--------
------------RT-GVMRPT-------TGP-I---RRDK-----PAGLTSS-GRHKRKP
PRGMYLDHEDLMTFCGE-------------------------------------------
SE------MQSDAV---LKGMDGEIVALKRL-------VQKNKQVQSV---------LTK
-RVS-DG--------------------LSSWK---------------------------P
PD---------------N---SGRIN--AR-------WTNEELLIAVQGVRKYGKDFKAI
ADVIGT-KNEAHVRLF--------FISYRKRYNLDAVLREYEEENGPIPEDE--------
-----------------------KMELEMS--------SGS------------ESVTPT-
------------------------------------------GRGSPVMSGSTPQK----
---------------------SS-------------------------------------
-------SKSV--------------T-------VSAPAASK-------------------
-------------------------------------------------------
>Penaeus_vannamei
------------------------------------------------------------
-----------------------------------------MVT----------------
------------------------------------------------------------
------------------------------------------------------------
--------------ASNRN-N---------------------------------------
------------------------------------------------------------
------------------N-ES--KDD---------------------------------
----------------KK-SEA------------------------EPS-----------
------------------------------------------NG--H-------------
--------------------------S-D---------------------DA--------
-------------------------------------------------------EKDG-
------------------------------------------------------------
------------------------------------------------------------
-----------------------------------------------DTGM-RVGKAYQA
E---IPSMLP--------------------------------------------------
------SQERR------PEQCPERALLVWAP--KLE-INEES--------LEQYIWLAKD
K----YGYNAEQALGMLFWHRHDLEKATADLANFTPF--------------PDEWTTEDK
VLFEQAFQFHGKSFHRIRQMLPDKTIAQLVKYYYLWKKTRQRSSLIDRHARKHTAK-LQ-
QAT---------------------------EGGL--------------------GDSS--
GDRSD---------------------------EDEEG----------RSGEET-------
-------------KNCSN--CTIPAT-----ILNESPKGP--QCQTCYNHWK--------
------------KM-GCLRPT-------VGP-M---KRDKQL-----------IKHKRRP
PRGMHINHEDLMAMVAP------------------------------------------A
PPGPLGAPTQGQQL---LRHMENEVIALKRQ-------VQSNKAQISN---------LRE
-NLAKDG--------------------INSLR---------------------------P
PG---------------Q---TGPLK--AK-------WSHEELLLAVQAVRYFGKDFKAI
AEIVGN-KTENHVRSF--------FVTYRKRYNLDNVLREWEEEHGPVRTSADE------
------------------------------------------------------------
------------------------------------------------------------
------------------------------------------------------------
------------------------------------------------------------
-------------------------------------------------------
>Cryptotermes_secundus
------------------------------------------------------------
-----------------------------------------MVL----------------
------------------------------------------------------------
------------------------------------------------------------
---------------AERN-S---------------------------------------
------------------------------------------------------------
------------------D-NV--RNG---------------------------------
----------------RR-SRG------------------------PSP-----------
------------------------------------------NG--H-------------
-------------------------AS-----------------------DS--------
----------------------------------------------S---S----EEEG-
------------------------------------------------------------
------------------------------------------------------------
-----------------------------------------------EEKI-RVGRDYQA
V---VPELIP--------------------------------------------------
------LSERR------PDQCGERALLVWSP--TAE-IPDYK--------LDEYISLAKE
K----YGYNGEQALGMLFWHKHDLERAILDLANFTPF--------------PDEWTVEDK
VLFEQAFQFHGKSFHRIRQMLPDKSIASLVKYYYSWKKTRSRTSLMDRQARKLAVH-RE-
EGS---------------------------EVGSEL------------------GSN---
TD-SD-SDEKKWTIHRGIRRKSGSPPRTTQN-SDESG------SQKDGAEGGK-------
-------------SSCAN--CGVACT-----HTHTSPKGS--MCNTCYQHWR--------
------------RT-GSVRPT-------TGP-V---KRDRHC-------HVL-LRHKRKP
PRGMYINHDDLVAMAAG-------------------------------------------
PPAPAPA-SQGDQM---LKAMDREIVSLKRQ-------VQNNKQSLSS---------FKR
-KTA-EG--------------------IDDLR---------------------------P
PD---------------A---NNRIN--AR-------WTNDELLLAVQGVRKYGKDFRAI
AEVIGT-KTEAHLRSF--------FVNYRRRYNLDAVLKEFEVENGPIVDNDDK------
---EE------------------KMETDGV--------SSG----------S-EASTPT-
----PGASS-------------------------------------PVPVAPGSPP----
----LIK-QP------FP--KTAVGTG----------------LAAK-------------
------------------------------------------------------------
-------------------------------------------------------
>Apis_mellifera
------------------------------------------------------------
-----------------------------------------MVL----------------
------------------------------------------------------------
------------------------------------------------------------
---------------AERN-S---------------------------------------
------------------------------------------------------------
------------------E-NV--RNG---------------------------------
----------------RR-SRG------------------------PSP-----------
------------------------------------------NG--Q-------------
----------------------------T---------------------ES--------
----------------------------------------------S-SEE----DGVP-
------------------------------------------------------------
------------------------------------------------------------
-----------------------------------------------AEKI-RVGRDYQV
I---VPEFVP--------------------------------------------------
------VSERR------LDQCPDRALLVWSP--TTD-IPDQK--------LDEYIILAKE
K----YGYNGEQALGMLFWHKHNLERAVLDLANFTPF--------------PDEWTVEDK
VLFEQAFQFHGKSFHRIRQMLPDKSIASLVKYYYSWKKTRTRTSLMDRQARKLTSG-GK-
EGE------------------------NGSENGSEL------------------GSN---
TD-SE-SEEKKWTIHRGIRRGKNQAVPGSQGTDAKAP------SDSENAPQVQ-------
-------------GSCSN--CGVACH-----SVRATPKGH--ACHSCYLHWR--------
------------RT-GVARPL-------SSM--------------------PGRTNKRKP
PRGLVVNHDDLAALAGQ-------------------------------------------
P-------NQANNS---LQAIDTEIVSLKRQ-------IQSNKQQVSA---------LKR
-KTT-DG--------------------IDDLR---------------------------P
PE---------------V---SSRIN--AR-------WTNDELLLAVQGVRKYGKDFSAI
ADVIGT-KTEAHLRSF--------FVNYRRRYNLDAVLKEYEAENGPILIDDEK------
---EE------------------KMDVDQP--------NET----------A-ESSQKT-
----KSSAGIG-------------------------------------------------
--------QT------------A-------------------------------------
---------------------------------------------K--------------
-------------------------------------------------------
>Wasmannia_auropunctata
------------------------------------------------------------
-----------------------------------------MVL----------------
------------------------------------------------------------
------------------------------------------------------------
---------------AERN-S---------------------------------------
------------------------------------------------------------
------------------E-NV--RNG---------------------------------
----------------RR-SRG------------------------PSP-----------
------------------------------------------NA--Q-------------
----------------------------T---------------------ES--------
----------------------------------------------S-SEE----EGVP-
------------------------------------------------------------
------------------------------------------------------------
-----------------------------------------------AEKI-RVGRDYQV
V---VPEFVP--------------------------------------------------
------VNERR------LDQCPDRALLVWSP--TTD-IPDQK--------LDEYIILAKE
K----YGYNGEQALGMLFWHKHNLERAVLDLANFTPF--------------PDEWTVEDK
VLFEQAFQFHGKSFHRIRQMLPDKSIASLVKYYYSWKKTRTRTSLMDRQARKLTSG-CK-
EGE------------------------NGSENGSEL------------------GSN---
TD-SE-SEEKKWTIHRGIRRGKNQAVPGSQGTDAKAP------SDSENAPQVQ-------
-------------GSCSN--CGVACH-----SVRATPKGH--ACHSCYLHWR--------
------------RT-GVARPL-------TSM--------------------PGRTNKRKP
PRGLVVNHDDLAALAGQ-------------------------------------------
P-------NQANNS---LQAIDTEIVSLKRQ-------IQANKQQVSA---------LKR
-KTT-DG--------------------IDHLR---------------------------P
PE---------------V---SSRIN--AR-------WTNDELLLAVQGIRKYGKDFAAI
AEVIGT-KTEAHLRSF--------FVNYRRRYNLDAVLKEFEAENGPILIDDEK------
---EE------------------KMDVDQS--------NDT----------A-ESSQKG-
----KTSTGPG-------------------------------------------------
--------QA------------A-------------------------------------
---------------------------------------------K--------------
-------------------------------------------------------
>Branchiostoma_floridae
MGLLVYPSATD------YSDVESRP-----------------------------------
-ADVARSNKVE---NFIVSSAISGHFSRTEKADIRVVPSSGATM----------------
------------------------------------------------------------
------------------------------------------------------------
---------------VGRN-VDI-------------------------------------
------------------------------------------------------------
-----------------LS-----------------------------------------
----------------PR-TRG------------------------DAPSG---------
----------------------------------------ASNG--H-------------
-------------------------VS-D---------------------DS--------
----------------------------------------------S---S----DEEH-
------------------------------------------------------------
------------------------------------------------------------
-----------------------------------------------EAGM-RVGQDYQA
S---IPEWNP--------------------------------------------------
------ESMKE-----DPAQLRHDALLVWAP--CMD-INDTK--------LDEYINIAKE
K----HGYNTEQALGMLFWHKHNIEKSLADLPNFTPF--------------PDEWTVEDK
VLFEQAFSFHGKSFIRIQQMLPDKSIASLVKYYYSWKKTRTRTSLMDRQARKLATQ-KD-
QSD--------------------------SESESSSSD----------------MDND--
SD-SD-FDP-----------------------EKESVVFR---SSSVNNGKES-------
-------------GACAN--CQTTSS-----HLHSTPKGS--VCNSCYQYWRYGGFLPSR
TQVVQRTPNYGMRT-GVMRA--------GGP-M---KSEMSM---KTSRHMP-LRGRRKA
PRGMYMNQEDLLAISAS-------------------------------------------
P-------TAAEAL---LRQLDTELVSSKRQ-------VQQNKQQLSM---------SSQ
LKFTTGS--------------------IDEFR---------------------------P
PE---------------S---NQRIK--AQ-------WTNQELLLAVQGVRKYGKDFQAI
AEVVGN-KTVSQCKNF--------FVNYRRRFNLQQVYDEWEAEQGEDVVRRQN------
---RDNSRSSSPASRDSKDS-S-KEDEDSR--------DDDVQI-------T-AVSSPS-
----VAPTIQAAS-----------------------------AAAAAPNVASVPPP----
----LMR-PRQP----TP--TAA-P------VHR-PPPP----LQQQ----------ARF
---VPSGARPI-LQQ------PPPL---------IRPSQPA---------AMARSRPPVV
----TA------------PPQL-VGG------QP-HSTQ----------------
>Branchiostoma_belcheri
------------------------------------------------------------
-------------------------------------------M----------------
------------------------------------------------------------
------------------------------------------------------------
---------------VGRN-VDI-------------------------------------
------------------------------------------------------------
-----------------LS-----------------------------------------
----------------PR-TRG------------------------DAPSG---------
----------------------------------------ASNG--H-------------
-------------------------IS-D---------------------DS--------
----------------------------------------------S---S----DDEH-
------------------------------------------------------------
------------------------------------------------------------
-----------------------------------------------EAGM-RVGQEFQA
S---IPEWNP--------------------------------------------------
------ESMKE-----DPPPLRHDALLVWAP--CMD-ISDTK--------LDEYINIAKE
K----HGYNTEQALGMLFWHKHNIEKSLADLPNFTPF--------------PDEWTVEDK
VLFEQAFSFHGKSFIRIQQMLPDKSIASLVKYYYSWKKTRTRTSLMDRQARKLASQ-KD-
QSD--------------------------SDEDGE-------------------MDNG--
SD-SD-FDP-----------------------EKEGK------GGNTNNGKES-------
-------------GACAN--CQTTSS-----QLHSTPKGS--VCNSCYQYWR--------
TQVGQRTPNYGMRT-GVMRA--------GGP-M---KSEMSM---KTSRHMP-LRGRRKA
PRGMYMNQEDLLAISAS-------------------------------------------
P-------TAAEAL---LRQLDTELVSSKRQ-------VQQNKQHLSM---------SSQ
MKFTTGS--------------------IDEFR---------------------------P
PE---------------N---NQRIK--AQ-------WTNQELLLAVQGVRKYGKDFQAI
AEVVGN-KTVSQCKNF--------FVNYRRRFNLQQVYDEWEAEQGEDVVRRQN------
---RDNSRSSSPASRDSKDS-S-KEDEDSR--------DDDVQI-------T-AVSSPT-
----VTPPTQAAS------------------------------------------P----
------------------------------------------------------------
-------------------------------------------------AAMARSRPAIV
----TA------------PPQL-VGG------QP-HSTQ----------------
>Priapulus_caudatus
MV-----------------------------------------------------VGCLV
GSGTEREGELR-SFNFIVTSYL-------------FAPSNDMLM----------------
------------------------------------------------------------
------------------------------------------------------------
---------------ASAN-G---------------------------------------
------------------------------------------------------------
------------------E-DI--RNG---------------------------------
----------------RR-SRR------------------------PSP-----------
------------------------------------------NG--Q-------------
-------------------------FS-D---------------------DE--------
------------------------------------------------SGS----DSSE-
------------------------------------------------------------
------------------------------------------------------------
-----------------------------------------------DNGM-RIGEEYQA
V---VQDYKD--------------------------------------------------
----------------IKIESKHKALLIWRP--DDK-NVDAK--YLHQLAVEEYLRIAKE
M----YGYNMEQALGMLFWHKHNLEKALADLPNFTPF--------------PDEWTVEDK
VLFEQAFGFHGKSFHRIKQMLPDKTISSLVKYYYYWKKTRSRTSVMDRHLRKLGSQ-AG-
SDE--------------------------SASDSDMEC----------------YDKVKK
TK-SE-VKP---------------EDSVA-GKSDEKAEEG-------STVGGK-------
-------------GTCSN--CSAIVS-----QVHSTPRGS--LCNSCYQYWR--------
------------RT-GLMRSS-------QGP-AR--RLESQG---PTSRHNP-VKIKRKP
PRGMHLAKEDLLLLTTG-------------------------------------------
PS------SQSEAL---LKQLETEVVSLKTQ-------AQYNKQIISS---------QKQ
-KLA-AG--------------------IDVYR---------------------------P
PD---------------V---EAKPN--QR-------WTNEELLLAVQGVRRYGKDFQAI
AETIGN-KSAAHIRSF--------FINHRRRYNLDEVVKEYEAEYGPMEKMGDE------
---EDEDKEK---EDDEKEK-EEKMETSQG--------SGT------------SSPAPHA
NAAVVAATAAATTAAAAATTAAAATAAGGGSGGGAAGSGGGGGSGGGGGTPVAPPP----
----LKH--------------TQ-PGV-----LR-GPPP----LQQQPYHH----QYQRL
---LP--PRPGLLHM------PPPL---------VRPNGAP----APA------------
--------------HTTKAPQQ---------------------------------
>Xenoturbella_bocki|GENSCAN_predicted_peptide_1|569_aa
------------------------------------------------------------
-----------------------------------------M------------------
------------------------------------------------------------
------------------------------------------------------------
---------------EARN-G---------------------------------------
------------------------------------------------------------
------------------E-TD--VNN---------------------------------
----------------RN-YGV--------------------------------------
-----------------------------------------SNA--N-------------
-------------------------SS-E---------------------DS--------
------------------------------------------------FSS----DEDY-
------------------------------------------------------------
------------------------------------------------------------
-----------------------------------------------ESGM-RVGDEFQA
R---TPECDQ--------------------------------------------------
------EGHQTLLKGKGNTKDSVGAIMIWSP--THN-IPDAK--------LDEYLNISKE
K----HGYTQEQGLGMLFWHKHYIERSLADLANFTPF--------------PDEWTVEDK
VLFEQAFSFHGKSFTRIRQMLPDKTIAQLVKYYYSWKKTRTRTSLMDRQARKLANH-KE-
TNA--------------------------SDDSSD-------------------ASAG--
SD-TD-FEP-----------------------EKKDD-------------KDK-------
-------------GVCSN--CSSSAS-----QLHSTAKGS--LCNPCYQYWR--------
------------RT-GLMKSH-------FGV-M---KNDSPSRN---------TKARKKP
PRGMHISLEDLNNMAT--------------------------------------------
--------GKGEIL---LKNLDHELVSLKQQ-------VQSNKMKLSI---------KRA
-KMD--S--------------------IEKFR---------------------------P
PE---------------N---NQRLN--AR-------WTNDELLIAVQAVRKYGKDFEAM
AQVVSN-KTPQQCRNF--------FINYRRRYNLQQVLEEYENEHGLVSSKDDG------
---LDA-----------------KMDEDME-------VADSPTLVSN-GSNSGGTPVPA-
----PSPVVTTA---------------------------TTVSTTAPSPVMNTPPP----
-----LK-PSS-----GP---NS------------RPML----LNPQ---------QSRY
GQQLR--PSTG-LHQ------PPPL---------IRPSGNA----------LSRGRPPIM
----GP------LISGHPPPQL-FGAGGRD-GQPTDLSSSSNRNSTQPTTDMGSA
>Actinia_tenebrosa
------------------------------------------------------------
-----------------------------------------MAS----------------
------------------------------------------------------------
------------------------------------------------------------
---------------SARS-S---------------------------------------
------------------------------------------------------------
----------------MMGIKV--ENG---------------------------------
----------------KN-GGE------------------------PMEVQ---------
----------------------------------------DKAQ--H-------------
-------------------------VQ-GA--------------------DQ--------
----------------------------------------------N-DSD----EEYH-
------------------------------------------------------------
------------------------------------------------------------
-----------------------------------------------EPGM-RVGSEYQA
V---IPDLAS--------------------------------------------------
------DDQ--------DENSKHNALLVWAP--AKD-IPDSK--------LEEYLRTAKD
K----HGYNVEQALGMLFWHKHNVDKSLNDLSNFTPF--------------PDEWSMEDK
VLFEQAFGSHGKSFKRIQQMLPDKAVSSLVKYYYSWKKTRSRTSLIDRQARRLAVK-EY-
-----------------------------MEPNSD-------------------NSDT--
SD-SD-FDP-----------------------DKEQSQ---------ANGQIKPKTPTKQ
P----VNQPLLLASTCCNIHCGAQSQ-----HIQSTPKGN--LCTACYHYWK--------
------------RT-GAMRQP---------------RMGGRD---ERTGPRG-NKLKRKP
PKGMNLSHDSLMSISY--------------------------------------------
--------THGDAH---IKPLDNEIDNLKRQ-------IQANKQIISL---------NKY
-QME-VG--------------------IDDFR---------------------------L
GD---------------L---NNKNN--AR-------WTDKELLLAVQSVRKYGKDFQAM
AEVVGN-KTISQCRNF--------FVNYRRRYNLQEVLEEYEAEQGITSSDKKD------
---SEM--------------------ISSH-------MTGSPG----------LTSSPG-
----P--QTSS-------------------------------PPISSQGIPCQPPP----
----LLK-PSGA---------QP---------QRSQPPP----LQSQS--------VSRV
SQ-----SGSP-LQG------PPPL---------IKPAGRP----SMQSQEFGRAMAP--
-------------------------------------------------------
>Exaiptasia_diaphana
------------------------------------------------------------
-----------------------------------------MAS----------------
------------------------------------------------------------
------------------------------------------------------------
---------------NARS-S---------------------------------------
------------------------------------------------------------
----------------MMGIKV--ENG---------------------------------
----------------KN-GGE------------------------TMEVQ---------
----------------------------------------DKAQ--H-------------
-------------------------VQ-GN--------------------DQ--------
----------------------------------------------N-DSD----EEYH-
------------------------------------------------------------
------------------------------------------------------------
-----------------------------------------------EPGM-RVGSEYQA
V---IPDLAS--------------------------------------------------
------DEQN-------DTDIKHNALLVWAP--ARN-IPDAK--------LEEYLRIAKD
K----HGYNVEQALGMLFWHKHNVDKSLTDLSNFTPF--------------PDEWSMEDK
VLFEQAFGSHGKSFKRIQQMLPDKAVSSLVKYYYSWKKTRSRTSLIDRQARRLAVK-EY-
-----------------------------TEPNSD-------------------NSDT--
SD-SD-FEP-----------------------EKEQRQ---------SNGQVKPRTPTKQ
P----QTQPLLITSTCSNIHCNVQSH-----QVHSTPKGN--LCSACYQYWK--------
------------RT-GVMRQP---------------RMGGRE---ERTGPRG-NKLKRKP
PKGMNLSHDHLMSISY--------------------------------------------
--------THGDAH---LKPLDNELTNLKRQ-------IQSNKQIISQ---------NKY
-SVE-VG--------------------IDDFR---------------------------L
GD---------------L---NNKNN--TR-------WSNEELLLAVQSVRKYGKDFQAM
AEVLGN-KSVGQCRNF--------FVNYRRRYNLQEVLEEYEAEQGITSSDKKD------
---GEM--------------------LPSR-------MTGSPG----------LASSPS-
----PH-QTSS-------------------------------PPITSQGIPGQPPP----
----LLK-PSGG---------QG---------QR-QPPP----LQAQN--------VSRV
GQ-----SASP-LQG------PPPL---------IKPAGRP----PMQQQDFGRTMTP--
-------------------------------------------------------
>Nematostella_vectensis
------------------------------------------------------------
-----------------------------------------MAS----------------
------------------------------------------------------------
------------------------------------------------------------
---------------SGRG-T---------------------------------------
------------------------------------------------------------
----------------VASNKV--ENG---------------------------------
----------------KN-EGT------------------------AMETK---------
----------------------------------------DKVE--H-------------
-------------------------VP-GV--------------------DP--------
----------------------------------------------N-DSD----EEYH-
------------------------------------------------------------
------------------------------------------------------------
-----------------------------------------------EPGM-RVGSEYQA
T---IPEMVS--------------------------------------------------
------DDKD-------MDNARHCALLVWAP--TKN-MTDSK--------LDEYLRTAKD
K----HGYNVEQALGMLFWHKHNIEKSLTDLANFTPF--------------PDEWSLEDK
VLFEQAFGSHGKSFRRIQQMLPDKSVSSLVKYYYSWKKTRSRTSLIDRQARRLAIK-EY-
-----------------------------TE-----------------------NSDT--
SD-SD-FEP-----------------------EKEQRQ---------SNGQLKPRTPTKQ
P----SQPPLM--TTCANFHCGNQTQ-----QINATPKGN--LCGACYQHWR--------
------------RT-GGLRQP---------------RLTARE---ERALARG-GKIKRKP
PKGMSLSQDLLQSISL--------------------------------------------
--------THGDAH---TRPLEMEFTNLKRQ-------IQNNKQFISQ---------HKG
-QLE-IG--------------------IEDVR---------------------------M
DE---------------L---GNKIN--AK-------WTNEELLLAVQSVRKYGKDFQAM
AEVLGN-KSVSQCRNF--------FVNYRRRYNLQGVLEEYEAEQGITPSDRRD------
---SDY--------------------GRPG-------LSISPG----------LNPSPG-
----PHPNSSS-------------------------------PPVSSQGMPGQPPP----
----LMK-PSVV---------Q-------------QRPT----FPNQ----------SRM
GQ-----SGSP-LQG------PPPL---------IKPAGRP-----MQTQDLGRTMAP--
-------------------------------------------------------
>Acropora_millepora
------------------------------------------------------------
-----------------------------------------MAS----------------
------------------------------------------------------------
------------------------------------------------------------
---------------ETKT-S---------------------------------------
------------------------------------------------------------
----------------IMAHSK--VDG---------------------------------
----------------KN-KDA------------------------SNEME---------
---------------------------------------LDNNQ--H-------------
-------------------------VS-KV--------------------DS--------
------------------------------------------------DSD----GEYH-
------------------------------------------------------------
------------------------------------------------------------
-----------------------------------------------EPGM-RVGREFQA
I---IPDLVS--------------------------------------------------
------EKDKEDA--KHDPHLKHNALLVWSP--VDE-IPNSK--------LDDYVHVAKD
K----HGYNVEQALGMLLWHKHNLDKSLTDLANFTPF--------------PDEWSMEDK
ILFEQAYSSHGKSFKRIQQTLPDKSVATLVKYYYSWKKTRSRTSLIDRQAKRMAVQ-KE-
PIN---------------------------EPESD-------------------NSDS--
SD-SD-FEP-----------------------EKETRQ---------SNGQSKPKLINKQ
PPVQGTQQTASISGPCVN--CHTQSS-----QLHSTQKGN--MCSACYQFLR--------
------------RT-GTLRQ----------------RHEGRE---TRTGHRG-NKVKRKA
PKGMVLSQDYLIAVSG--------------------------------------------
--------TQGDSH---VRPQEMEIVNLKRQ-------IQMNKQSISQ---------NKY
-QLD-SG--------------------IEPFR---------------------------Q
GD---------------Q---NTKNN--AR-------WSNEELLLAVQSVRRYGKDFQAM
AEVLGN-KSVSQCRNF--------FVNYKRRFNLQQVLEEYEAEQGITSSERKE------
---DEL--------------------QVLQ-------MSGSPAGSS-------GNSSPS-
-----QPDRAS-------------------------------PSFPAQGMAGQPPP----
----LLK-PSGS---------QA---------QR-HPPP----MQTQGG-------VPRS
GQ-----GG---LQG------PPPL---------IKPLVRP-----IQPQPLRAQVSPMM
R-Q-SPPSHLIHPMMDQKSPGVPMGRS--------ESPHNVTGTSPLRQARSGI-
>Tigriopus_californicus
------------------------------------------------------------
-----------------------------------------MTP-------RI-------
------------------SPFWCQTP--SE------------------------NLGT--
------------------------LRVTD-AKTSEDFVWSR-------------------
---------------VEKP---------------------------------RPAVHLPA
-------TPH--------------------------------------------------
HPTHPAYQPASMVYLGTPA-SA--TNGTAN------------------------------
----------------KN-SNG--TPA----------L-------ALTPASA--------
-----------------------AAAAS-----------AAAAG--H-------------
-------------------------LS-ST---------VDLSSRSPSHKDQ--------
----------------------------------------------D-SAS----DDER-
------------------------------------------------------------
------------------------------------------------------------
-----------------------------------------------EGRI-RVGKDYQI
N---PTNYIP--------------------------------------------------
------TEDRK------MEQCPERALLVWSP--APQ-LSAGKCKMMCPDIVDEYIQVAKE
K----FGYNAEQALGMLFWHKHDLDRALQDLANFTPF--------------PDEWSVEDK
VLFEQAFQFHGKSFHRIRQMLPDKTIAQLVKYYYSWKKTRTRTSLMDRQARKLQVN-RE-
SAA---------------------------AAATP-------------------GTDEPV
AE-SD-NDE-----------------------DKES--------------QQK-------
-------------PKCFN--CGILCH-----VTHPTPKGQ--MCGTCHQYYT--------
------------RT-GKVRPT-------TGP-I---RKDG-----TKSKHSL-FKNSNKP
PKGMYVNHDDLVALATG-------------------------------------------
PH------PQGEAL---LKSMDREIVSYKRN-------VQNNKQNLSV---------LQS
-RSRGYD--------------------VAPYRIPSKTKAPGDDAASSPTDTASTANNDAP
IS---------------P---TSTIN--AK-------WTNDELNLGVQGIRTLGKNLKVI
AEIIGT-KTESHVRSF--------FVNYRRRYNLDAALKEYEAVNGPSPADEDD------
---SNS---------NNSSG-SKTADRETK-----------------------ESASDA-
------------------------------------------------------------
--------KTNG---------LA--------------------VNSAT------------
----------------------------------VNPSATP----ATS------------
--N----------------------------------------------------
>Hydra_vulgaris
------------------------------------------------------------
-----------------------------------------MV-----------------
------------------------------------------------------------
------------------------------------------------------------
------------------------------------------------------------
------------------------------------------------------------
------------------------------------------------------------
----------------RS------------------------------------------
---------------------------------------SEIDE--E-------------
------------------------KKS-----------------------DK--------
----------------------------------------------I-TKE----GTKN-
------------------------------------------------------------
------------------------------------------------------------
-----------------------------------------------EKGM-RVGSRYQA
E---IPELSQ--------------------------------------------------
------DKVVD------DESTCLEPLLVWSP--HDK-INDNK--------LEEYLTTAKD
K----YGYSIEQALGMLFWHKYDVDKAKDDLKNFTPL--------------PDEWSMEDR
VVFDQSFHSYGKHFPRIKQQLPDKSIGSLVKYYYTWKKNRNKKSLMDKAEKREINM-IN-
GLF--------------------------ADDTDGE-------------------NES--
SD-SE-YEP-----------------------NEKKLKT--------SKNGEKLSSPTDN
KP------SPMLSTNCVN--CAGVTS-----QMNSTPRGK--MCVPCYDYWR--------
------------RT-GNMRPK---------------DSEDQ----ISLYHGPQHKLKRKP
PKGMQLKQEALIEVAQ--------------------------------------------
--------AHGDSH---IRPLEVELINLRRQ-------LLTDRQVIQE---------QEF
-ILS-SR--------------------VGKCR---------------------------P
PE---------------M---NQKLN--PR-------WTNEELLIAVQCVRRYGQDFNAM
AEVIGN-KNESHCRSF--------FINYRRRFNLIEILREYEKENNVPRSNDIW------
---DEEDAES----------------IDNN------------------------------
------------------------------------------------------------
----LTHHQD-----------QS------------HPPP----LRRQVDH----------
---IQ--ITES-LKG------PPPL---------VNNM----------------------
-------------------------------------------------------
>Helobdella_robusta
------------------------------------------------------------
------------------------------------------------------------
------------------------------------------------------------
------------------------------------------------------------
---------------MNKT-----------------------------------------
------------------------------------------------------------
------------------------------------------------------------
----------------KQ------------------------------------------
---------------------------------------CIAKK--H-------------
--------------------FL---FP---------------------------------
------------------------------------------------------------
------------------------------------------------------------
------------------------------------------------------------
-----------------------------------------------DNGM-RVGSEYQA
V---IPEFLPSW------------------------------------------------
------FLASS------KPETKHEAMLVWSP--NYDHFADAQ--------IEEYTNEAKE
K----HGYNAEQALGMLFWHKHNIEKALKDLSNFTPF--------------PEDWSPEDK
VLFEQAFSFHGKTFHKIKSMLPDKTVGSLVKYYYSWKKSRLRMSLIDKQVHKVNNK-RT-
YRL---------------------------ASWLDD------------------------
--------------------------------SKSA------------------------
-------------------------------ATNATSTGN--KQQAANNSNN--------
------------NT-NTGKAG-------FGS--------------RKILHDPHLRNKRRP
PRGIHLNEAALELIALG-------------------------------------------
PP------NQADLV---LRKLDVEFVNLRKQ-------VQRNKQFISA---------LKE
-KTK-GG--------------------LANYR---------------------------L
SE---------------S---STKPV--GK-------WTNEELLLAVQGVRKYGKNFKAI
AEVIGN-KSETLVRSF--------FINYRRRYNLDDVLAEYEREKTKMEGAVKR------
--------------------------VDEVGAWCVCVI-------------T--------
--------------------------------------------------------IVVF
HFVSMLH----C--------------------YH---------LASQT------------
---------------------LPSI--------CVNGA-----------ADICNADTLLM
-----------------LLPL----------------------------------
>Trichoplax_adhaerens
------------------------------------------------------------
-----------------------------------------MSQ----------------
------------------------------------------------------------
------------------------------------------------------------
---------------YSRT-S---------------------------------------
------------------------------------------------------------
--------------MGLRS-MI--RNK---------------------------------
----------------ES-------------------I------PQPSPPL---------
----------------------------------------THNS--S-------------
--------------------------S-EN--------------------ES--------
-------------------------------------------------------DSDY-
------------------------------------------------------------
------------------------------------------------------------
-----------------------------------------------EPGM-RVGKEYQA
V---IPDVIT--------------------------------------------------
------GGKATQD--R-ATTKIAEETRIWAP--EVS-MSDAK--------IDEFIHYAKT
N----FGYSLEQALGMLYWHEYDIEKSKEDLANFAPY--------------PNEWSMEDE
VLFEQAFDFHGKHFHQIKAMLPDKSVGSLVRYYYSWKKRKSRLSLLDRQARKPAVP-KD-
ATS--------------------------CENSAEE-----------------------S
SD-SD-FEP-----------------------SKGRSN---------GISSDS-------
-------------RVCSN--CGSCVT-----HLHSTPKGS--ICNACYQYWR--------
------------RT-GMMRSN-----------V---RIQTRT---ENEKGKL-KKHKRRP
PKGMRITREALMVIVKG-------------------------------------------
NH---------END---SRIFENEIIKLKSQ-------VQRNKQVLSE---------LDE
-VSV-KD--------------------IERYR---------------------------L
PE---------------S---GVRSN--AR-------WTTEELNIAVEAVRRYGKDYHAI
AEVVGN-KTVNQCRNF--------FVNYRRRFNLLQILEEFEATHGKKGRSEWK------
---ENG--------------------TDDD-----------------------LSRSPTK
R--RKSSQDDTDKD----------------------------------------------
DVSELMHDKSGN---------GSNNSASY------SPDG-Q-------------------
-------RRSA----------MSSL---------IRNGAS--------------------
-------------------------------------------------------
>Fredericella sultana/tmp/06_30_21-16:34:35.fasta|GENSCAN_predicted_peptide_1|533_aa
------------------------------------------------------------
------------------------------------------------------------
------------------------------------------------------------
------------------------------------------------------------
---------------MDRG-A---------------------------------------
------------------------------------------------------------
------------------D-EP--RSA---------------------------------
----------------KR-LRT------------------------ESPRR---------
-----------------------D----------------DADG--G-------------
----------------------------E---------------------NW--------
------------------------------------------------TAA----GDRA-
------------------------------------------------------------
------------------------------------------------------------
-----------------------------------------------DPGMCRIGEEYQA
N---VSDTIT--------------------------------------------------
------DD---------VAESRLEALLVWRP--SEN-LSDAQ--------VDEYCAIAKQ
K----YKYNQEQALGLLCYHHHSIDSALADLANFTPF--------------PDDWSVEDK
VLFDQGFSFHGKSFHRIRQLLPDKPIASLVKYYYHWKKTRTRSSLMDRQARKLVNA-TS-
AVG--------------------------AGSTSLEAGAVAAS----------SNSSESS
SDMSD---------------------------SEQAD----------VAEERK-------
-------------VGCAN--CGEGRP----HSLQVTEKGQ--LCGYCHQYWR--------
------------KS-GQLPRR-------LALQAQAARNAAAAAAAASDQAAA-DRSDRKP
PRGINLNQDDLFALLDG-------------------------------------------
SS------VHTENL---LKTMETELALLKTK-------VQGCKQHVSI---------LKS
-NQL-AS--------------------IADYKPVAVVGAPAAGAA--------------E
PV---------------L---QQRIS--NR-------WTNDELLLAVQGIRKYGKNFRAI
ADVIGT-KTEAHVCNF--------FTVYKRRYNLDEILAEHEADESQERGADSA------
---ARV---------------AGN--DDER-------------------RKK-LEPTPV-
--------------------------------------------LPTTSSTHLPPP----
----LVR-QT-----------AA------------SPQR----LQRGSG-------SSTM
--KLH--SQQQ-LQQ-----PPPPL---------IKAKPSS----AIQ------------
-----A-------------------------------------------------
>Orchesella_cincta
------------------------------------------------------------
-----------------------------------------MADS---------------
------------------------------------------------------------
---------------------------------EEEFERKR--KD---------------
-----------KMLRVDRT-------ELINISRRLQTNDEVK------------------
------------------------------------------------------------
---------------ARRDEWS--GNGNGND-----------------------------
----------------RN-GGG------------------------KSPSP---------
-----------------------AKPNSWQIWN------QGANK--H-------------
----------------------SDGGA-EN--------------------DPSSAHPPVH
I---------------------------------------------D-VFQ----EREG-
------------------------------------------------------------
------------------------------------------------------------
-----------------------------------------------GGGM-RVGRDYQA
K---VPNVIP--------------------------------------------------
------EAERN------VQGENDRALLVWKP--TEK-LTDDE--------IESYISMAKE
K----FQYTGEQALGLLYWHRYDIQRATQDLGNFTPH--------------PEEWTIEDK
VLFEQAFQFHGKSFDKIRQMLPDKSMSSLIRYYYNWKKHKNKSSVMDRQVKKLSQE-DE-
DSV-PGTNGS--------------GVMSIQNNNISNLHHPHSIG--ML------------
---QDSFHS---------------------ESDDEK-----------QISETA-------
-------------RCCGN--CGVPCT-----EVYT--KEN--LCNTCFIYWK--------
------------NT-GDSRPL-------TGP-L---RRGD-----KNTLGGL-LRQRRSP
PKGMNINHDDLSMLARS-------------------------------------------
QP------QAENVI---LQGLEKEVLDMKCR-------IQTVKQRVEL---------CRR
-GLPDEG--------------------VSHLR---------------------------P
RE-----------GLGPS---SCRVN--SR-------WTQDELMLAAQGIRRYGKNFQKI
AEVIGT-KTEVHIKSF--------YANYRRRYGLENLIQEHQLENADDELDDNMQL----
--------------------------IDNNQ-----------------------------
------------------------------------------------------------
---------------------RS-------------------------------------
------------------------------------------------------------
-------------------------------------------------------
>Folsomia_candida
------------------------------------------------------------
-----------------------------------------MSAKGDDDGPRV-------
-YIPPSREEIAG------SFQWTNRN--AR-----DWSK---------------------
------------------------------IKFRELFKDQQ--FDTNAGVC---------
-----------KITDIDKCEGDAYAVRNQGYSAVYDWTIKLKWQG---------------
-------RPKEAQE----------------------------------------------
-----------LAVTGTIEISNFSSSSSANDLKIQLQTDIRRPESDRLMAAFRSVVIPRL
RGHLENYVYFLLDVL-RAPSRT------------------------SAPAK---------
-----------------------PKPHVWL----------KTNQ----------------
-----------------------PDVA-ES--------------------ETSNSQAPSH
I---------------------------------------------D-IFQ----EREG-
------------------------------------------------------------
------------------------------------------------------------
-----------------------------------------------AGGM-RVGRDFQS
K---IPPLLS--------------------------------------------------
-----LEDRQS------PQENNDKALLVWSP--PVH-MSEEE--------IERYLEISRD
K----YQYSGEQALGLLFWHRYDVEKSLQDLGNFTPH--------------PEEWTVEDK
VLFEQAFQFHGKAFDRIRQMLPDKSMSNLIRYYYKWKKFKNKTSVMDRQAKKFSQE-DG-
EEA-P------------------LG----ATNNNNNKHSTSAAGGPTYKTSSHHGNGS--
---SD-VES-----------------------DEKKGRG---------------------
-------------DLCSN--CGIPCK-----WLVVNED----MCNTCFLYWK--------
------------KSGGSFRPL-------TGP-Q---KRG------ERQILGA-LRQRRSP
PKGMSINHDDLNTLATS-------------------------------------------
PP------QTENVT---IQGLEKAVLDEKCK-------VQIKKQEIEM---------LKR
-GLPKDG--------------------MGMYR---------------------------P
KD-----------NLPSS---SASAT--TRTKVVTPHWSQEELLMATQGVRRYGRDFQKI
AKVLGT-KTEAHMKCF--------YTTHKKRYNLDQLIKEYELENENHSEK---------
------------------------------------------------------------
------------------------------------------------------------
------------------------------------------------------------
------------------------------------------------------------
-------------------------------------------------------
>Ciona_intestinalis
------------------------------------------------------------
-----------------------------------------MLS----------------
------------------------------------------------------------
------------------------------------------------------------
--------------TLTCG-ATT-------------------------------------
------------------------------------------------------------
--------------------AT--TNS---------------------------------
----------HVSMMGKP-NNG--------------------------------------
-----------------------------------------VDG--F-------------
-------------------------VS-----------------------DG--------
----------------------------------------------S-------LDEEP-
------------------------------------------------------------
------------------------------------------------------------
-----------------------------------------------QVRM-RVGEMYQA
K---VPPVDE--------------------------------------------------
------IVGK-------QLPHSKEGILIWCP--SES-LSDHE--------LNEFCEAAKV
K----HQYNTEQALGMLFWHKHDVSKSLSDMQNFTPM--------------PDEWSAEDK
VLFEQAYNFHGKNFRKIQQLVPDKEMGQLVKHYYIWKNSRLKTSLMDKHAGVKGGK----
GGD-------------------------GSDGEGMDL-----------------------
---GE-YED----------------------------------------NDDK-------
------------------------------------------------------------
---------------------------------------------MRIVEDT-IEVKHKL
PKGIDLSVDDITTLGEH-------------------------------------------
P-------GSPHDY---ISTLEENIVAIKRQ-------VQSLKQECGQ---------FDI
-REG-DL----------------------------------------------------V
EQ---------------S---DEQVV--DG-------WTNTELLLAVKAVRKFGQNYESI
AGTIGT-KSVAQIKNF--------FSTYKNELKLDEVLKEHKEEIITNGD----------
------------------------------------------------------------
------------------------------------------------------------
------------------------------------------------------------
------------------------------------------------------------
-------------------------------------------------------
>C.savignyi
------------------------------------------------------------
-----------------------------------------MLA----------------
------------------------------------------------------------
------------------------------------------------------------
--------------TLSSG-GLS-------------------------------------
------------------------------------------------------------
--------------------TT--SNT---------------------------------
----------HVTMLSKV-NGG--------------------------------------
------------------------------------------EG--F-------------
-------------------------GS-----------------------DS--------
----------------------------------------------S-------FDEEP-
------------------------------------------------------------
------------------------------------------------------------
-----------------------------------------------QVRM-RVGEMYQA
K---VPTELP--------------------------------------------------
------Q----------NPSHSREGMLIWSP--DPE-LSELQ--------LCDFCETAKL
K----HQYNTEQALGMLFWHKHDINKSLQDMRNFTPM--------------PDDWSAEDK
VLFEQAYNFHGKNFRKIQQLVPDKQIGQLVKHYYLWKNSRLKTSLMDKAIKSR--K----
DHD--------------------------SENEAMDAH----------------------
---MD-YDE--------------------------------------TMDSDK-------
------------------------------------------------------------
---------------------------------------------MQIVEDV-VEVKHKL
PKGIELSVDELKILAEH-------------------------------------------
P-------NSPENY---ISTLEENLVVIKRQ-------VQLTKQESGQ---------MGI
-DIN-DL----------------------------------------------------P
QP---------------D---RLDDS--ND-------WSRVELLLAVKGVRKYGQNHESI
ANMLET-KSAAQVKTF--------FSTYKNELNLEEVLKEHSELGNNG------------
------------------------------------------------------------
------------------------------------------------------------
------------------------------------------------------------
------------------------------------------------------------
-------------------------------------------------------
>Phallusia_mammillata
------------------------------------------------------------
-----------------------------------------MSS----------------
------------------------------------------------------------
------------------------------------------------------------
------------------------------------------------------------
------------------------------------------------------------
------------------N-ST--SNP---------------------------------
------------GIWPRK-ENG--------------------------------------
-----------------------------------------TSG--Y-------------
-------------------------AS-D---------------------DS--------
-----------------------------------------------------LFDEEP-
------------------------------------------------------------
------------------------------------------------------------
-----------------------------------------------QVRM-RVGEMYQA
R---VPTWDG--------------------------------------------------
------DQK--------KSPHSKEGMLIWSP--CED-LRDEK--------LDSYCNTAKD
K----HHYNMEQALGMLFWHKHDVTKSLSDMQNFTPM--------------PDDWSMEDK
VLFEQAYAFHGKNFRKVQQLIPDKEIGQLVKFYYTWKKSRLKTSLMDKQANKQAKN----
END--------------------------SDDSAPEEV----------------------
---ADAFIQ--------------------------------------KLPSTK-------
------------------------------------------------------------
---------------------------------------------THPAISD-GEVKHKL
PKGIDLAENDINTLAEH-------------------------------------------
S-------EGPQAY---LSNLDSKLISEKQQ-------VQIERQECGTK-------L---
-KLM-----------------------KPIAR---------------------------P
P---------------------------------------------INGMKKEQKDLPEK
ELVNGT-NSMDETNDN--------------------------------------------
------------------------------------------------------------
------------------------------------------------------------
------------------------------------------------------------
------------------------------------------------------------
----A--------------------------------------------------
>KAF6027024.1 RCOR3 [Bugula neritina]
------------------------------------------------------------
-----------------------------------------MPG----------------
------------------------------------------------------------
------------------------------------------------------------
---------------SNND-----------------------------------------
------------------------------------------------------------
--------------------EP--KGT-------------------------------R-
-----------T----RM-SNG-----------------------AVRPMY---------
----------------------------------------NDDA--F-------------
-------------------------NS-DI--------------------DS----PVEE
------------------L---------------------------N-PNA----NGTN-
------------------------------------------------------------
------------------------------------------------------------
-----------------------------------------------EAMT-RVGKSFQV
D---PPECAP--------------------------------------------------
------D----------KYSSKHEALLVWQPC-TQK-VSTEQ--------VNQFCKLAKE
K----FKYSEEQALGMLLWHKHDADKATSQLANFIPF--------------PDDWSSEDK
VLFDQAYAFHGKSFYRIGEMLPDKSMADIVKYYYRWKRGRGKASLMDRQAKQAPLS-DL-
-----------------------------LTDISED------------------------
SD-SD--------------------------SSSKS-----------EVGGAG-------
-------------PKCEN--CCSTSS----TVTEHLQFGR--LCQTCMAYIR--------
------------RT-GISRPFELFKRN-LSK-----TKDSSL---MPQRFNP-TKNRKRP
PKGIYMDQHDLTLMAAS-------------------------------------------
ND------EQKQSM---FNSIHCELALLKSQ-------VQTNKQHVNL---------LKG
-AVL-ES--------------------IDEYK---------------------------P
AE---------------S--QSVKQT--NR-------WTQDEIVMVIQGIRHFGKDFQTI
AQLIGS-KNANQVKGF--------FSAQKRKYNLEGAFAEFETTQKSKDIKPIE--L---
--------------------------SDDDDL---------------------DSLMPL-
----------------------------------------------------TPPP----
----LTK-ER-----------SS-PS---------RSPS----TQKGRN-------SSAS
GK--------------------------------ARPGT---------------------
-------------------------------------------------------
>Macrostomum lignano_PAA76688.1 hypothetical protein BOX15_Mlig018916g1
------------------------------------------------------------
-----------------------------------------MNL----------------
------------------------------------------------------------
------------------------------------------------------------
--------------CSEKD-----------------------------------------
------------------------------------------------------------
-----------------KD-SV--RSA---------------------------------
----------------SN-SSS---------------L----------------------
----------------------------------------FPHS--H-------------
---------------KVN--YLRGKLS-E---------------------DV-FKDPKAS
LDVYMSNT--------PTF---------------------------S-TSD----DSDSD
EIIQ--------------------------------------------------------
------------------------------------------------------------
------------------------------------------RGAYADAKM-RVGRDYQA
T---PPALLG--------------------------------------------------
------QPGSR-------CDSPDGAFCVWSPPPSSA-ATEAQ--------LTAFVDLARD
R----YGYSAEQALAMLYWHKHNIELATADLPNFVPF--------------PDEWTHEEK
LVFEQAFNFQGKQFSKIAHALPDKSVPHLVKYYYQWKKSRSKSTALDKRRASRGEG----
----G----------------------V--------------------------GGRG--
GD-SD-SESS--------------------L----------------SDSELP-------
-------------RLPPG--CGRVRA-----KQPPSQQ----------------------
------------------RRR-------SSP-----PKAAQ----PRAPHRP-TR-RRRI
PHAIFLDYEALLTMSQQ-------------------------------------------
SL------AENEAI---VTALDNRLVTARTQ-------VQRNRAELAQ---------RWS
-SLV-AE--------------------AEAFQ---------------------------E
PR---------------T---EAPIS--CK-------WTEDELLLAVQGVRRYGKDFRAI
AQLVGT-KNEQHVRYF--------FAQYRSKFSLDSVLAEFCKEAAAASAHPDE------
--------------------------AGGS------------------------------
------------------------------------------------------------
---------------------AS-------------------------------------
------------------------------------------------------------
-------------------------------------------------------
>Amphimedon_queenslandica
------------------------------------------------------------
-----------------------------------------MNT----------------
------------------------------------------------------------
------------------------------------------------------------
------------------------------------------------------------
------------------------------------------------------------
------------------------------------------------------------
----------------RSVQRT---------------LL---------------------
----------------------------------------ASSG--L-------------
--------------------------------------------------KA--------
------------------L---------------------------PVGAL----GDMQ-
------------------------------------------------------------
------------------------------------------------------------
-----------------------------------------------EPGM-RVGIEYQA
D---VPEYTT--------------------------------------------------
------D---------GEDSTSPGSLLLWKP--TSL-LSDNE--------IDGYLKIAKD
Q----YSYNIDQALGMLYYHGYDIEQSVADLPNFCPL--------------QEDWSMEDK
VVFEQAFRCHGKNFQRIRSMLPDKPVSTLVKYYYLWKRAYSQYSLLDKHSRRNGKK----
---L--------------------------------------------------------
---SNGLPP-----------------------SNEDDESI--------------------
------------------------------------------------------------
------------NS-GSTRSE-------VPP-I---MPPVQL-----------VGKGKQL
PKGIYMSTGELSSLAS--------------------------------------------
--------EGGNFV---LKQLDKDILELKEK-------IQTNKQELLE---------LRD
-EIN-SADP---------------D--IELLR---------------------------P
VN---------------Y---SQKLGGPTR-------WSDDEISIALEIIAEHGKNVEAL
SSALNG-KTVSQCRNF--------FTNYKHKLNLPRRIAEYELKHGHKVSRYSRHA----
---AEQ----L--RSEQVGG-NGTGGQEQQQYGG----HDLYSITN--------------
------------------------------------------------------------
----LMRGDTL----------SSRGSN--------EPTD-E--YQND-------------
---LK----------------RPRI---------IQYQEEEE------------------
----------------EEDEYL---------------------------------
>Rotaria sp_CAF3431841.1 unnamed protein product 
------------------------------------------------------------
-----------------------------------------MKL----------------
------------------------------------------------------------
------------------------------------------------------------
------------------------------------------------------------
------------------------------------------------------------
--------------------TL--TPS---------------------------------
----------------KK------------------------------------------
-----------------------------------------SNS--S-------------
-------------------------TT-A---------------------DV--------
----------------------------------------------D-SSS----TSDC-
------------------------------------------------------------
------------------------------------------------------------
-----------------------------------------------DVRI-HEGSSYQA
N---IPSLDP--------------------------------------------------
------T----------PLPTDHEAILFWRP--NDS-ISDND--------LIEYIDFARR
K----HRMNEEQALAILQICKYKISTSKLLMQQYTPE--------------IDEWTVEEK
CLFEQAYKFYGKMFSRIRQMLPDKSVGDLVRYYYSWKKTRLQKSLMDKHEKQSQLMPYDD
DED--------------------------SDDDERN------------------TTSIPL
PT-KD-LDH----------------------RGKMSTD---------QTGIDE-------
-------------QECCN--CEVTNINGSIGPMHSTPKGI--LCDECFIYWQ--------
------------NS-GLMRPE-------LYP-S---KSS--------------MKKIKRP
PKNMALDLDSLIAMNSY-------------------------------------------
DNAST-SNTDNNEIIDPVEKLEDDIRQELAI-------IQSHNQAIDL---------LTN
-QCR-DG--------------------METMR---------------------------I
PFLTSSSSPFMINNSNST---TVTPT--SN-------WSTEEILLAIQAFGKYGKDFDAV
ARIIGSTKTVADVETF--------FLECRERYQLDMVIEINSKPITNVQRKQQS------
---STTTT-------------TTNNDLNSNR----------------------SNTNDIV
------------------------------------------------------------
----LC------------------------------------------------------
------------------------------------------------------------
-------------------------------------------------------
>Mnemiopsis_leidyi
------------------------------------------------------------
-----------------------------------------MAD----------------
------------------------------------------------------------
------------------------------------------------------------
------------------------------------------------------------
------------------------------------------------------------
------------------------------------------------------------
-------------------ASN---------------I----------------------
----------------------------------------NNNG--G-------------
---------------TL--------LR-EQ--------------------DR--------
---------------------------------------RLR----RPSSG----SDES-
------------------------------------------------------------
------------------------------------------------------------
-----------------------------------------------PVHM-RIGPEYQA
S---IPPLET--------------------------------------------------
-------TKRVV--------SRGPALVIWKP--YAK-LPEQK--------LTKFIEFSRT
K----FGYREEQSLGLLVCHRYNIDDANKDLVNFVPY--------------PDDWTPLEK
QTFEIGFQEHGKDFHKIKMMLPDKSVNNIVKFYYIWKKTRSKYQTLKNKMKSKRSNMDS-
DDD--------------------------SYDDLNEHKNKR-------I---RMGSSS-L
IT-SS-FTQ-----------------------SQIPII-QA-LYNTNNGTGVN-------
-------------EPCTN--CHRAKA-----ATLVTLKREHLLCYACSDYYQ--------
------------KY-STMRPL--FESAVVGTGES-N-----------------EKVILNP
PEGIDLTLDSLKLVAS--------------------------------------------
P-------KDAHHY---LACLTNQVITYKNK-------ILDQKQKYQK---------LQK
-QFKKLS--------------------VEQYR---------------------------I
PE---------------S---PPSCS--KG-------WSDHEVDMFKMSFSNYGKDFDAA
AIIVGS-KSASQCRSL--------YYSKKDKYDFDEILDKFDEKQEEMETEKSVNT----
---EESKP-------------EDKLDKDSDL-----------QIVSDYSSKSLNAKSPD-
------------------------------------------NFVFNMQIGDITQP----
-VR-LQR----------------------------VP------IQLG-------------
-Q-----PGTQ----------DPIVIDLTDDDDDSRPAIAL----TISSEKKETVKKVLH
V--VN---------IIDDDIQI-IGS-------------------------NNIK
>Pleurobrachia_bachei
------------------------------------------------------------
-----------------------------------------MTS----------------
-----------------------------------DWEIQ--------------------
------------------------IQTLV-EKLTEEYCWT---HDY-----K--------
----------HAKTVANRS-----------------------------------------
---------------R--------------------------------------------
--------------------DI--YNTLI-------------------------------
----------------KE-TEN---------------L------GVRSEEV---------
-----------------------VVSAAWL-HDVLDKKMIKSDS--E-------------
-------------------------YK-EK--------------------ER--------
---------------------------------------EIR----SLLAKL-FTAEEA-
------------------------------------------------------------
------------------------------------------------------------
-----------------------------------------------KLIM-EITDNASY
SKEHLPSFRP--------------------------------------------------
-------LKKQM--------SRGPPLVIWKP---YK-IAEDK--------LVRFIDFSKN
K----YGYREEQSLGLLWCHKYNVEEANRDLVNFVPY--------------PDDWTTLEK
QTFEVGFQEHGKDFHKIKMMLPDKSVNHIVKYYYIWKKSRGKYQSLKNKARSRKNV-DS-
DDD--------------------------SNDDYTSHKNKR-------I---RMGSSS-L
MT-SN-FTQ-----------------------SQIPII-QA-LY-SNNGMGSY-------
-------------DACTN--CHRAKA-----VTLVTLKREYFLCAVCTEYYV--------
------------KY-SAMRPL--FENAVVGTGVT-------------------NEKVLSP
PEGVDLTIASLRVVAS--------------------------------------------
P-------KEAHNF---FASLTNQIMTYKTK-------SLQLKAKYDK---------MQK
-EFAALN--------------------IEQYR----------------------------
EK---------------A---PTSSS--KT-------WSNYEMEMMKLSVKNYGKDFDAA
AMIVRT-KTANQCRNI--------FYYKKNKDDFDKCLADYDAKIAEEEERAKEKAKK--
--LLEE--------------------QEDEI-----------QIID--VTKNRTSATPD-
------------------------------------------NIVFNVQFNGMKQP----
-VR-LQR----------------------------VP------IQQSP--------VSNG
SS-----SGES----------TPMIIDLTDDDDDFRPAISLGDVQVFSAEKKTNGHHLVT
DV-VH---------VVDDDIQI-LDS-------------------------NGVK
>Ancylostoma_ceylanicum
------------------------------------------------------------
-----------------------------------------MSS----------------
------------------------------------------------------------
--------------------------------------------DP--------------
-----------KEEEVDES-ILDEPVEGANLAADEEIDESILDHEMEIDAPSNPPSELHS
DAHSEGSPP---------------------------------------------------
HSSH-----------EIKE-ET--SND----A----------QHTD-------TDEKP--
----------------KQ-VSGESTPK-------------------KTPTK---------
-----------------------RARRS-------RARRNETDD--E-------------
-------------------------ID-D---------------------DE--------
----------------------------------------------K--------DEDM-
------------------------------------------------------------
------------------------------------------------------------
------------------------------------ESDHKAMLSSADRKI-NVGDDFQA
R---VEESQK--------------------------------------------------
------DDQMLP---QLSEEEREREYVMWRP--PGD-LDEAK--------LMDYCEDAIG
V----YKLTYDRALYILQKSNFDFDVAREKVKKRRLI--------------TEEWCEDDR
TLFKQAFHMFGKRFDKIRQTMPHRSMASIIQFYYNTKKDTDYKSLFDSRIADDSDE-EE-
------------------------G-----------------------------------
---SD--DE----------------------LDYED------------------------
-------------GLCDN--CGEECH-----TLHPIDEVK--LCYVCRMYYK--------
------------LM-RKHRPC--NYTSAISEFR--------------------QRKVRKC
PEDMQDIAHDFAEMAQYVE---------------VNGNDSEPVQVVQS------------
PK------TKCHEE---TKAAMRELTKVRSR-------AVRLECTLKAQ--------RAE
-GLM-SG--------------------LDSYR-YLVSKEDRR-----------------D
EE-------------GSSRRDRVRGS--HT-------WTEEERIIAFHCLLRYGRDFDAV
AEVLGT-KTSDKVKSF--------YTDMKA--DIDKLLEKEAEKETELINSFDV------
---------------------EKELSVDTSK-----------------------------
------------------------------------------------------------
-TVEVVN-----------------------------------------------------
---LD-------------------------------------------------------
-------------------------------------------------------
>Litomosoides_sigmodontis
------------------------------------------------------------
-----------------------------------------MYK----------------
------------------------------------------------------------
-------------------------------------------VD---------------
-----------NRTVADDS-ASPECIEGV-------------------------------
--------P--V------------------------------------------------
---------------CKAE-AK--ANG------------------DETVIKFDIDEEA--
----------------KE-ESGQSSSQDNDE------I----GGGDESVVD---------
-----------------------EENSD-------QAGLHHTPG--S-------------
-------------------------SG-D---------------------DD--------
----------------------------------------------D-AAVM---EEDA-
------------------------------------------------------------
-------------------------------------------PGP--------SNFY--
------------------------------------NTDRAAFHLPTNLEI-REGIDYQC
P---VQDWTT--------------------------------------------------
------EDD--------YYDDAEREICLWRP--TDL-LNVAD--------INDYLSIALS
S----FNIEQDRAMFILQSSDYNIEEAKHQLAKRRIK--------------KEPWSEEDI
TIFKQALQTYGKHFNKIRQLLPHKSIKEIINFYYDNKKKLNFRSIIDTFLEECNP-----
-----------------------------ESSSSED------------------------
---GD-LNA----------------------TEKQS------------------------
-------------NRCYN--CKETV------NLHRMGDLK--LCNACFIHFR--------
------------NY-HRHRLC-------LNP-F---SFDGN------------AIATIKC
PKGIAEVVERFVEFATEEEDAAQSSLSMKNVNEVEDDDDLQIVSIVR------------P
PE------MRYVRI---LKQQEREEMLARGN-------CVRLEHTLRMQ--------FEK
-DLS-ED--------------------LERYR---ISR------------L--------P
SS------------AASS---RPRRS--PS-------WSYKEKWQALFAFQRYGKDFDAV
AEVLES-KTPDMVKAF--------YYEMRE--EIDDMVSKTNDYYRKLADTYEF------
---------------------ERKTEVDEPK-----------------------------
------------------------------------------------------------
---EIID--------------------------------------ID-------------
------------------------------------------------------------
-------------------------------------------------------
>Caenorhabditis_elegans
------------------------------------------------------------
-----------------------------------------MDL----------------
------------------------------------------------------------
-------------------------------------------YD---------------
-----------DDGESAQSEKVDVPSEESTIA--------------------GPETDIPA
ETIEEN-VP---------------------------------------------------
--------------------EV-EENTLLEED----------SLVD--------VDSP--
----------------RP-SQQRSKPS-------------------KSKRK---------
-------------------------------------RKRSSSG----------------
--------------------------------------------------ES--------
----------------------------------------------S-AAEP---EIDA-
------------------------------------------------------------
------------------------------------------------------------
------------------------------------GAKVKGPLSNTNKEI-NVGTEFQA
K---IADLNL--------------------------------------------------
------NDKAC------NEDRDDQDELIWNT--PET-IDDEK--------LEAFIRESSD
R----YLIPIDRALYILTINNFNFDSAIAEVARRNEL--------------KDVWTDQEI
TLFENCYQIFGKNFSQIRSALCHRSLQSIVQFYYESKKRVKYLNFVNSKCDDSSSS-EE-
------------------------------------------------------------
---TE-TPS----------------------PYPEAIF----------------------
------------ESMCDN--CGEKAE-----NMQINNAMNRPECRACLIYFN--------
------------QT-GVPRPT--SLRLVLAE-R--------------------IRNQVSC
PDNMKEYMKDFDKLSAQ-----------------ATGSTFQKRIIVKDQCVEYIIDVDKI
PSSSC---TENGNVGE-TSSPSAQKTEIQSESDGSGPLIWRHKKTVCMEEIEVLADDSRR
-KMF-EACQHGSKVDIKLVASWKND--MTNLR-KRVEQ------------------TYYD
PDLNPT---YLF-----S-HDRVHYS--QD-------WTQLERSQVIRCFNMYGAHFEHI
ADVIGT-KTPDQVYQF--------YLENQK--AIDAADEEFLADMKNPERLADM------
-------------------------EEEEDSI----------------------------
------------------------------------------------------------
------------------------------------------------------------
------------------------------------------------------------
-------------------------------------------------------
