# Supplementary material for: Evolution of lysine-specific demethylase 1 and REST corepressor gene families and their molecular interaction
Source: Commun Biol. 2023 Dec 14;6:1267. doi: 10.1038/s42003-023-05652-x (PMC10721905; doi:10.1038/s42003-023-05652-x)
Supplement: Supplementary file 5 — Supplementary Data 7 [file 42003_2023_5652_MOESM5_ESM.zip › Trees suporting data/RCOR metazoa/RCOR_metazoa.treefile]

(MIDEAS_Homo:0.0029594462,MIDEAS_Gorilla:0.0000025779,(MIDEAS_Mustela:0.0382450388,(MIDEAS_Mus:0.0634985270,((((((((((((((RCOR1_Homo_sapiens:0.0137754381,RCOR1_Mus_musculus:0.0538347971)99.9/1/100:0.1019983221,RCOR1_Latimeria_chalumnae:0.1835584913)85.1/0.901/100:0.0326974752,RCOR1_Danio_rerio:0.4057586641)85.3/0.999/96:0.0609457169,(RCOR1_Rhincodon_typus:0.0803663057,RCOR1_Callorhinchus_milii:0.0915488840)99.9/1/100:0.1239480427)100/1/100:0.2870458886,((((RCOR2_Homo:0.0014367072,RCOR2_Mus:0.0250546660)100/1/100:0.2944791716,RCOR2_Latimeria:0.1183419605)98.6/1/100:0.0898251205,RCOR2_Rhincodon_typus:0.1999964546)86.1/0.988/98:0.0551860837,RCOR2_Danio_rerio:0.3765702836)100/1/100:0.1669112933)65.5/0.861/91:0.0360189779,((((RCOR3_Homo:0.0038254654,RCOR3_Mus:0.0251769945)100/1/100:0.0707526864,RCOR3_Latimeria:0.0583977341)78.3/0.729/100:0.0197054271,RCOR3_Danio:0.1948337846)57.2/0.929/96:0.0341494525,RCOR3_Callorhinchus:0.1587310871)100/1/100:0.1389718734)88.3/0.995/92:0.0643622432,(RCOR3_Eptatretus_burgeri:0.3104490830,RCOR3_Petromyzon_marinus:0.3142557150)98.6/1/99:0.1395468064)100/1/100:0.3492965064,(Branchiostoma_floridae:0.0318659177,Branchiostoma_belcheri:0.0312660947)100/1/100:0.3688662841)71/0.999/83:0.1152217997,((((C_Saccoglossus_kowalevskii:0.1679068190,Ptychodera_flava:0.1265901553)100/1/100:0.2299471171,((((C3_Acanthaster_planci:0.0542255542,C3_Asterias_rubens:0.1073405046)99.9/1/100:0.1810647751,C1_Apostichopus_japonicus:0.5314609382)6.5/0.45/76:0.0291734002,C1_Strongylocentrotus_purpuratus:0.3618795696)95/1/99:0.0931010864,C3_Anneissia_japonica:0.3973145707)97.1/1/100:0.1109307078)98.5/1/100:0.1485583677,(((((Actinia_tenebrosa:0.0767253478,Exaiptasia_diaphana:0.0690000348)97.9/1/100:0.0636680931,Nematostella_vectensis:0.2323521769)98.6/1/100:0.1275060075,Acropora_millepora:0.2994197657)99.5/1/100:0.2878116215,Hydra_vulgaris:1.0986043098)84.6/0.999/67:0.2214152498,(Trichoplax_adhaerens:0.8749240105,Amphimedon_queenslandica:1.7128658147)82.8/0.975/66:0.1976660144)86.9/0.984/65:0.0916698133)79.1/0.96/62:0.0694125231,Xenoturbella_bocki_GENSCAN_predicted_peptide_1_569_aa:0.5200134353)84.5/0.955/67:0.0574436339)97.1/1/71:0.1138160619,(((Capitella_teleta:0.5185270399,Helobdella_robusta:1.1361352649)39.5/0.456/49:0.0506513844,Phoronis_australis:0.4874015207)88.4/0.994/46:0.0769046164,(((Sepia_pharaonis:0.0553838245,(Octopus_sinensis:0.0000021179,Octopus_bimaculoides:0.0053357806)96.3/1/100:0.0387440304)100/1/100:0.3050991843,(Pomacea_canaliculata:0.2720921889,(Biomphalaria_glabrata:0.1185483960,Aplysia_californica:0.1339799099)100/1/100:0.3296573812)99/1/100:0.1389979204)93.4/0.999/90:0.0684253210,(Lingula_anatina:0.3404885406,(Notospermus:0.3135760107,(((Limulus_polyphemus:0.3541439391,((Ixodes_scapularis:0.0813654142,Rhipicephalus_sanguineus:0.2490664038)100/1/100:0.2850001295,Centruroides_sculpturatus:0.4085264176)7.7/0.554/51:0.0540240658)97.2/1/100:0.1164785640,Strigamia_maritima:0.3256868123)59.5/0.781/98:0.0368383391,((Daphnia_magna:0.5542195970,(Penaeus_vannamei:0.6464230774,(Orchesella_cincta:0.4229792359,Folsomia_candida:0.6820090400)100/1/100:0.8680273636)70.3/0.591/68:0.0664638499)92.6/0.996/70:0.1005675777,((Cryptotermes_secundus:0.1342273950,(Apis_mellifera:0.0148857337,Wasmannia_auropunctata:0.0315737792)100/1/100:0.3645489747)40.3/0.723/97:0.0590315132,Tigriopus_californicus:0.7328086166)94.1/1/98:0.0987954536)98.7/1/82:0.1394112180)99.9/1/83:0.1517394168)69.8/0.966/74:0.0582470300)83.8/0.926/30:0.0427666862)46.3/0.679/22:0.0381735162)96/1/56:0.0927715977)15.4/0.614/23:0.0327355080,Priapulus_caudatus:0.6240411371)88.3/0.943/60:0.0871417233,(Fredericella:0.9417588737,((((Ciona_intestinalis:0.3593779381,C.savignyi:0.4238451260)97.6/1/100:0.3356979028,Phallusia_mammillata:0.7291583177)100/1/100:0.9679123906,(Macrostomum:1.4252103481,(Mnemiopsis_leidyi:0.2822281974,Pleurobrachia_bachei:0.4361754125)100/1/100:1.7779019660)71.7/0.71/59:0.1684709099)68/0.763/42:0.1235662696,KAF6027024.1:1.4052476353)42.8/0.727/31:0.1032661358)77/0.974/39:0.1202282122)95.8/1/91:0.3740968620,Rotaria:1.8367419092)97.1/1/99:0.6605385250,((Ancylostoma_ceylanicum:0.9405256450,Litomosoides_sigmodontis:1.6648120767)89.9/0.999/99:0.6403408725,Caenorhabditis_elegans:1.9804570846)97.5/1/100:0.7574025254)100/1/100:2.9119709060)18.4/0.661/84:0.0586122072)100/1/100:0.0388221232);
