# Supplementary material for: Evolution of lysine-specific demethylase 1 and REST corepressor gene families and their molecular interaction
Source: Commun Biol. 2023 Dec 14;6:1267. doi: 10.1038/s42003-023-05652-x (PMC10721905; doi:10.1038/s42003-023-05652-x)
Supplement: Supplementary file 5 — Supplementary Data 7 [file 42003_2023_5652_MOESM5_ESM.zip › Trees suporting data/RCOR metazoa/Log_Tree.log]

IQ-TREE multicore version 1.6.12 for Mac OS X 64-bit built Aug 15 2019
Developed by Bui Quang Minh, Nguyen Lam Tung, Olga Chernomor,
Heiko Schmidt, Dominik Schrempf, Michael Woodhams.

Host:    dyn-160-39-137-36.dyn.columbia.edu (AVX2, FMA3, 16 GB RAM)
Command: ./iqtree -s AlineamientoRCORmetazoa.fasta -st AA -m JTT+I+G4 -bb 1000 -nm 1000 -alrt 1000 -abayes -nt 2
Seed:    924530 (Using SPRNG - Scalable Parallel Random Number Generator)
Time:    Sun Jul 25 17:18:46 2021
Kernel:  AVX+FMA - 2 threads (16 CPU cores detected)

Reading alignment file AlineamientoRCORmetazoa.fasta ... Fasta format detected
Alignment most likely contains protein sequences
WARNING: 3 sites contain only gaps or ambiguous characters.
Alignment has 76 sequences with 1915 columns, 1470 distinct patterns
745 parsimony-informative, 488 singleton sites, 682 constant sites
WARNING: Some sequence names are changed as follows:
Xenoturbella_bocki|GENSCAN_predicted_peptide_1|569_aa -> Xenoturbella_bocki_GENSCAN_predicted_peptide_1_569_aa

                                                       Gap/Ambiguity  Composition  p-value
   1  MIDEAS_Homo                                             42.61%    failed      0.00%
   2  MIDEAS_Gorilla                                          45.33%    failed      0.00%
   3  MIDEAS_Mustela                                          42.14%    failed      0.00%
   4  MIDEAS_Mus                                              44.07%    failed      0.00%
   5  RCOR1_Homo_sapiens                                      74.67%    failed      0.02%
   6  RCOR1_Mus_musculus                                      74.93%    failed      0.03%
   7  RCOR1_Latimeria_chalumnae                               82.35%    passed     18.96%
   8  RCOR1_Rhincodon_typus                                   76.71%    passed     19.22%
   9  RCOR1_Callorhinchus_milii                               79.74%    passed     18.99%
  10  RCOR1_Danio_rerio                                       76.08%    passed      8.43%
  11  RCOR2_Homo                                              72.69%    failed      0.01%
  12  RCOR2_Mus                                               72.69%    failed      0.05%
  13  RCOR2_Latimeria                                         72.32%    passed     44.38%
  14  RCOR2_Rhincodon_typus                                   70.55%    passed     47.15%
  15  RCOR3_Homo                                              71.12%    passed     78.16%
  16  RCOR3_Mus                                               71.23%    passed     67.51%
  17  RCOR3_Latimeria                                         76.40%    passed     43.03%
  18  RCOR3_Callorhinchus                                     72.64%    passed     70.99%
  19  RCOR3_Danio                                             71.54%    passed     87.37%
  20  RCOR2_Danio_rerio                                       72.01%    passed     41.42%
  21  RCOR3_Eptatretus_burgeri                                71.85%    failed      2.57%
  22  RCOR3_Petromyzon_marinus                                69.56%    failed      0.00%
  23  C_Saccoglossus_kowalevskii                              70.29%    passed     72.78%
  24  Ptychodera_flava                                        61.62%    passed      7.80%
  25  C3_Acanthaster_planci                                   71.80%    passed     98.08%
  26  C3_Asterias_rubens                                      71.85%    passed     99.72%
  27  C1_Strongylocentrotus_purpuratus                        71.12%    passed     53.09%
  28  C1_Apostichopus_japonicus                               82.45%    passed     57.19%
  29  C3_Anneissia_japonica                                   78.17%    passed     27.66%
  30  Capitella_teleta                                        77.96%    passed     67.28%
  31  Sepia_pharaonis                                         71.80%    passed     92.34%
  32  Octopus_sinensis                                        71.07%    passed     97.56%
  33  Octopus_bimaculoides                                    71.07%    passed     97.81%
  34  Lingula_anatina                                         73.58%    passed     95.92%
  35  Notospermus                                             71.28%    passed     99.72%
  36  Phoronis_australis                                      76.76%    passed     98.99%
  37  Pomacea_canaliculata                                    71.59%    passed     99.86%
  38  Biomphalaria_glabrata                                   73.26%    passed     14.90%
  39  Aplysia_californica                                     73.16%    failed      2.31%
  40  Limulus_polyphemus                                      72.32%    passed     99.07%
  41  Ixodes_scapularis                                       71.70%    passed     23.43%
  42  Rhipicephalus_sanguineus                                70.08%    passed      6.04%
  43  Centruroides_sculpturatus                               75.77%    passed     27.86%
  44  Strigamia_maritima                                      78.64%    passed     71.32%
  45  Daphnia_magna                                           75.25%    passed     75.09%
  46  Penaeus_vannamei                                        78.02%    passed     84.35%
  47  Cryptotermes_secundus                                   73.73%    passed     84.57%
  48  Apis_mellifera                                          75.35%    passed     89.51%
  49  Wasmannia_auropunctata                                  75.35%    passed     86.44%
  50  Branchiostoma_floridae                                  66.06%    passed      5.50%
  51  Branchiostoma_belcheri                                  73.00%    passed     74.62%
  52  Priapulus_caudatus                                      67.26%    passed     22.36%
  53  Xenoturbella_bocki_GENSCAN_predicted_peptide_1_569_aa   70.29%    passed     56.50%
  54  Actinia_tenebrosa                                       71.85%    passed     53.11%
  55  Exaiptasia_diaphana                                     71.80%    passed     61.23%
  56  Nematostella_vectensis                                  72.38%    passed     88.64%
  57  Acropora_millepora                                      68.93%    passed     10.69%
  58  Tigriopus_californicus                                  68.93%    failed      1.10%
  59  Hydra_vulgaris                                          75.51%    failed      2.81%
  60  Helobdella_robusta                                      77.55%    failed      0.37%
  61  Trichoplax_adhaerens                                    74.26%    passed      5.67%
  62  Fredericella                                            72.17%    failed      0.04%
  63  Orchesella_cincta                                       72.74%    passed      5.37%
  64  Folsomia_candida                                        67.62%    passed     90.50%
  65  Ciona_intestinalis                                      81.20%    failed      0.36%
  66  C.savignyi                                              81.51%    failed      3.16%
  67  Phallusia_mammillata                                    83.66%    passed     11.53%
  68  KAF6027024.1                                            74.88%    passed     45.57%
  69  Macrostomum                                             77.02%    failed      0.68%
  70  Amphimedon_queenslandica                                77.13%    failed      0.22%
  71  Rotaria                                                 75.82%    failed      0.00%
  72  Mnemiopsis_leidyi                                       71.23%    failed      0.00%
  73  Pleurobrachia_bachei                                    67.57%    failed      0.00%
  74  Ancylostoma_ceylanicum                                  71.38%    failed      0.00%
  75  Litomosoides_sigmodontis                                72.22%    failed      0.00%
  76  Caenorhabditis_elegans                                  70.86%    failed      0.00%
WARNING: 72 sequences contain more than 50% gaps/ambiguity
****  TOTAL                                                   71.88%  25 sequences failed composition chi2 test (p-value<5%; df=19)

Create initial parsimony tree by phylogenetic likelihood library (PLL)... 0.030 seconds
Generating 1000 samples for ultrafast bootstrap (seed: 924530)...

NOTE: 75 MB RAM (0 GB) is required!
Estimate model parameters (epsilon = 0.100)
Thoroughly optimizing +I+G parameters from 10 start values...
Init pinv, alpha: 0.000, 1.000 / Estimate: 0.005, 1.134 / LogL: -54788.876
Init pinv, alpha: 0.040, 1.000 / Estimate: 0.007, 1.139 / LogL: -54788.839
Init pinv, alpha: 0.079, 1.000 / Estimate: 0.007, 1.140 / LogL: -54788.843
Init pinv, alpha: 0.119, 1.000 / Estimate: 0.007, 1.141 / LogL: -54788.867
Init pinv, alpha: 0.158, 1.000 / Estimate: 0.007, 1.139 / LogL: -54788.844
Init pinv, alpha: 0.198, 1.000 / Estimate: 0.007, 1.140 / LogL: -54788.855
Init pinv, alpha: 0.237, 1.000 / Estimate: 0.007, 1.140 / LogL: -54788.868
Init pinv, alpha: 0.277, 1.000 / Estimate: 0.007, 1.141 / LogL: -54788.882
Init pinv, alpha: 0.317, 1.000 / Estimate: 0.007, 1.140 / LogL: -54788.854
Init pinv, alpha: 0.356, 1.000 / Estimate: 0.007, 1.139 / LogL: -54788.864
Optimal pinv,alpha: 0.007, 1.139 / LogL: -54788.839

Parameters optimization took 23.109 sec
Computing ML distances based on estimated model parameters... 1.226 sec
Computing BIONJ tree...
0.002 seconds
Log-likelihood of BIONJ tree: -54897.867
--------------------------------------------------------------------
|             INITIALIZING CANDIDATE TREE SET                      |
--------------------------------------------------------------------
Generating 98 parsimony trees... 2.918 second
Computing log-likelihood of 98 initial trees ... 13.383 seconds
Current best score: -54788.839

Do NNI search on 20 best initial trees
Estimate model parameters (epsilon = 0.100)
BETTER TREE FOUND at iteration 1: -54705.097
Estimate model parameters (epsilon = 0.100)
BETTER TREE FOUND at iteration 3: -54698.907
Estimate model parameters (epsilon = 0.100)
BETTER TREE FOUND at iteration 4: -54694.917
Estimate model parameters (epsilon = 0.100)
BETTER TREE FOUND at iteration 9: -54689.732
Iteration 10 / LogL: -54696.589 / Time: 0h:0m:53s
Iteration 20 / LogL: -54712.335 / Time: 0h:1m:5s
Finish initializing candidate tree set (20)
Current best tree score: -54689.732 / CPU time: 41.268
Number of iterations: 20
--------------------------------------------------------------------
|               OPTIMIZING CANDIDATE TREE SET                      |
--------------------------------------------------------------------
Iteration 30 / LogL: -54690.820 / Time: 0h:1m:20s (0h:3m:39s left)
Iteration 40 / LogL: -54690.173 / Time: 0h:1m:36s (0h:2m:49s left)
Estimate model parameters (epsilon = 0.100)
BETTER TREE FOUND at iteration 45: -54689.329
Iteration 50 / LogL: -54693.653 / Time: 0h:1m:52s (0h:3m:37s left)
Log-likelihood cutoff on original alignment: -54737.209
Estimate model parameters (epsilon = 0.100)
BETTER TREE FOUND at iteration 59: -54688.043
Iteration 60 / LogL: -54693.559 / Time: 0h:2m:8s (0h:3m:35s left)
Iteration 70 / LogL: -54689.825 / Time: 0h:2m:24s (0h:3m:6s left)
Iteration 80 / LogL: -54713.844 / Time: 0h:2m:40s (0h:2m:39s left)
Estimate model parameters (epsilon = 0.100)
BETTER TREE FOUND at iteration 83: -54686.906
Iteration 90 / LogL: -54687.488 / Time: 0h:2m:55s (0h:3m:3s left)
Estimate model parameters (epsilon = 0.100)
BETTER TREE FOUND at iteration 98: -54686.683
Estimate model parameters (epsilon = 0.100)
BETTER TREE FOUND at iteration 100: -54685.747
Iteration 100 / LogL: -54685.747 / Time: 0h:3m:11s (0h:3m:13s left)
Log-likelihood cutoff on original alignment: -54737.209
NOTE: Bootstrap correlation coefficient of split occurrence frequencies: 0.990
NOTE: UFBoot does not converge, continue at least 100 more iterations
Iteration 110 / LogL: -54686.239 / Time: 0h:3m:25s (0h:2m:49s left)
Estimate model parameters (epsilon = 0.100)
UPDATE BEST LOG-LIKELIHOOD: -54685.640
Iteration 120 / LogL: -54694.582 / Time: 0h:3m:41s (0h:2m:28s left)
Iteration 130 / LogL: -54686.474 / Time: 0h:3m:55s (0h:2m:8s left)
Iteration 140 / LogL: -54687.107 / Time: 0h:4m:11s (0h:1m:48s left)
Iteration 150 / LogL: -54686.500 / Time: 0h:4m:24s (0h:1m:28s left)
Log-likelihood cutoff on original alignment: -54737.209
Iteration 160 / LogL: -54685.794 / Time: 0h:4m:40s (0h:1m:10s left)
Iteration 170 / LogL: -54696.232 / Time: 0h:4m:54s (0h:0m:52s left)
Iteration 180 / LogL: -54689.260 / Time: 0h:5m:9s (0h:0m:34s left)
Iteration 190 / LogL: -54687.122 / Time: 0h:5m:25s (0h:0m:17s left)
Iteration 200 / LogL: -54686.192 / Time: 0h:5m:39s (0h:0m:0s left)
Log-likelihood cutoff on original alignment: -54737.209
NOTE: Bootstrap correlation coefficient of split occurrence frequencies: 0.998
TREE SEARCH COMPLETED AFTER 201 ITERATIONS / Time: 0h:5m:41s

--------------------------------------------------------------------
|                    FINALIZING TREE SEARCH                        |
--------------------------------------------------------------------
Performs final model parameters optimization
Estimate model parameters (epsilon = 0.010)
1. Initial log-likelihood: -54685.640
Optimal log-likelihood: -54685.635
Proportion of invariable sites: 0.006
Gamma shape alpha: 1.128
Parameters optimization took 1 rounds (0.233 sec)
BEST SCORE FOUND : -54685.635

Testing tree branches by SH-like aLRT with 1000 replicates...
Testing tree branches by aBayes parametric test...
1.044 sec.
Creating bootstrap support values...
Split supports printed to NEXUS file AlineamientoRCORmetazoa.fasta.splits.nex
Total tree length: 47.797

Total number of iterations: 201
CPU time used for tree search: 630.634 sec (0h:10m:30s)
Wall-clock time used for tree search: 317.000 sec (0h:5m:16s)
Total CPU time used: 682.077 sec (0h:11m:22s)
Total wall-clock time used: 342.844 sec (0h:5m:42s)

Computing bootstrap consensus tree...
Reading input file AlineamientoRCORmetazoa.fasta.splits.nex...
76 taxa and 546 splits.
Consensus tree written to AlineamientoRCORmetazoa.fasta.contree
Reading input trees file AlineamientoRCORmetazoa.fasta.contree
Log-likelihood of consensus tree: -54686.666

Analysis results written to: 
  IQ-TREE report:                AlineamientoRCORmetazoa.fasta.iqtree
  Maximum-likelihood tree:       AlineamientoRCORmetazoa.fasta.treefile
  Likelihood distances:          AlineamientoRCORmetazoa.fasta.mldist

Ultrafast bootstrap approximation results written to:
  Split support values:          AlineamientoRCORmetazoa.fasta.splits.nex
  Consensus tree:                AlineamientoRCORmetazoa.fasta.contree
  Screen log file:               AlineamientoRCORmetazoa.fasta.log

Date and Time: Sun Jul 25 17:24:30 2021
