# Supplementary material for: Evolution of lysine-specific demethylase 1 and REST corepressor gene families and their molecular interaction
Source: Commun Biol. 2023 Dec 14;6:1267. doi: 10.1038/s42003-023-05652-x (PMC10721905; doi:10.1038/s42003-023-05652-x)
Supplement: Supplementary file 5 — Supplementary Data 7 [file 42003_2023_5652_MOESM5_ESM.zip › Trees suporting data/LSD vertebrata/Log_ModelFinder.log]

IQ-TREE multicore version 1.6.12 for Mac OS X 64-bit built Aug 15 2019
Developed by Bui Quang Minh, Nguyen Lam Tung, Olga Chernomor,
Heiko Schmidt, Dominik Schrempf, Michael Woodhams.

Host:    Gianlucas-MBP.columbia.edu (AVX2, FMA3, 16 GB RAM)
Command: ./iqtree -s LSD1_2.fasta -st AA -m TESTONLY -nt 2
Seed:    789255 (Using SPRNG - Scalable Parallel Random Number Generator)
Time:    Thu Oct 22 22:19:35 2020
Kernel:  AVX+FMA - 2 threads (16 CPU cores detected)

Reading alignment file LSD1_2.fasta ... Fasta format detected
Alignment most likely contains protein sequences
Alignment has 179 sequences with 1256 columns, 1152 distinct patterns
861 parsimony-informative, 106 singleton sites, 289 constant sites
WARNING: Some sequence names are changed as follows:
L1_Mustela_erminea] -> L1_Mustela_erminea_

                                 Gap/Ambiguity  Composition  p-value
   1  L1_Microcebus_murinus             37.18%    passed     57.53%
   2  L1_Tarsius_syrichta               34.55%    passed     37.37%
   3  L1_Propithecus_coquereli          32.25%    passed     31.08%
   4  L1_Monodelphis_domestica          29.22%    failed      0.01%
   5  L1_Vombatus_ursinus               41.88%    passed     86.47%
   6  L1_Phascolarctos_cinereus         29.54%    failed      0.03%
   7  L1_Chelonia_mydas                 41.88%    passed     91.00%
   8  L1_Chrysemys_picta_bellii         34.24%    passed     53.52%
   9  L1_Felis_catus                    31.85%    passed     26.03%
  10  L1_Sus_scrofa                     32.09%    passed     24.22%
  11  L1_Otolemur_garnettii             30.18%    passed     22.18%
  12  L1_Callithrix_jacchus             30.25%    passed     28.03%
  13  L1_Macaca_mulatta                 30.25%    passed     32.84%
  14  L1_Papio_anubis                   30.57%    passed     29.49%
  15  L1_Chlorocebus_sabaeus            30.57%    passed     29.49%
  16  L1_Pongo_abelii                   30.57%    passed     31.92%
  17  L1_Homo_sapiens                   30.25%    passed     37.44%
  18  L1_Ictidomys_tridecemlineatus     39.97%    passed     95.72%
  19  L1_Gorilla_gorilla_gorilla        30.25%    passed     35.12%
  20  L1_Mustela_erminea_               30.18%    passed     26.61%
  21  L1_Nomascus_leucogenys            30.10%    passed     32.56%
  22  L1_Pan_troglodytes                32.17%    passed     33.85%
  23  L1_Dasypus_novemcinctus           30.41%    passed     40.88%
  24  L1_Canis_lupus_familiaris         30.25%    passed     20.96%
  25  L1_Equus_caballus                 30.41%    passed     16.32%
  26  L1_Ovis_aries                     30.41%    passed     17.83%
  27  L1_Bos_taurus                     30.49%    passed     18.28%
  28  L1_Ailuropoda_melanoleuca         30.89%    passed     27.71%
  29  L1_Loxodonta_africana             30.33%    passed     16.13%
  30  L1_Oryctolagus_cuniculus          35.75%    passed     93.34%
  31  L1_Mus                            30.49%    passed     25.76%
  32  L1_Python_bivittatus              40.29%    passed     95.61%
  33  L1_Gekko_japonicus                34.39%    passed     85.64%
  34  L1_Thamnophis_sirtalis            30.65%    passed     21.10%
  35  L1_Alligator_sinensis             40.21%    passed     92.45%
  36  L1_Alligator_mississippiensis     40.29%    passed     93.05%
  37  L1_Crocodylus_porosus             40.29%    passed     94.14%
  38  L1_Gavialis_gangeticus            40.29%    passed     94.14%
  39  L1_Gallus_gallus                  32.72%    passed     59.26%
  40  L1_Anas_platyrhynchos             39.81%    passed     93.41%
  41  L1_Taeniopygia_guttata            39.73%    passed     95.56%
  42  L1_Pelodiscus_sinensis            39.97%    passed     93.75%
  43  L1_Rattus_norvegicus              30.97%    passed     44.30%
  44  L1_Pteropus_vampyrus              32.09%    passed     31.64%
  45  L1_Ficedula_albicollis            37.42%    passed     97.19%
  46  L1_Tupaia_belangeri               45.54%    passed     69.90%
  47  L1_Xenopus_laevis                 41.16%    passed     89.49%
  48  L1_Xenopus_tropicalis             33.68%    passed     88.41%
  49  L1_Xenopus_Laevis2                33.92%    passed     95.34%
  50  L1_Microcaecilia_unicolor         32.88%    passed     89.63%
  51  L1_Geotrypetes_seraphini          32.96%    passed     84.79%
  52  L1_Rhinatrema_bivittatum          32.32%    passed     56.24%
  53  L1_Tursiops_truncatus             34.32%    passed     48.80%
  54  L1_Lepisosteus_oculatus           31.61%    passed     99.49%
  55  L1_Larimichthys_crocea            31.53%    passed     96.49%
  56  L1_Gasterosteus_aculeatus         34.00%    passed     93.66%
  57  L1_Gadus_morhua                   36.54%    passed     96.47%
  58  L1_Maylandia_zebra                31.77%    passed     97.79%
  59  L1_Neolamprologus_brichard        31.77%    passed     97.93%
  60  L1_Pundamilia_nyererei            32.17%    passed     97.82%
  61  L1_Haplochromis_burtoni           34.16%    passed     96.19%
  62  L1_Oreochromis_niloticus          34.16%    passed     96.40%
  63  L1_Cynoglossus_semilaevis         33.04%    passed     93.06%
  64  L1_Kryptolebias_marmoratus        31.85%    passed     92.41%
  65  L1_Fundulus_heteroclitus          31.93%    passed     95.16%
  66  L1_Cyprinodon_variegatus          32.32%    passed     93.29%
  67  L1_Poecilia_formosa               32.01%    passed     96.65%
  68  L1_Xiphophorus_maculatus          31.53%    passed     96.40%
  69  L1_Oryzias_latipes                33.92%    passed     92.96%
  70  L1_Notothenia_coriiceps           31.29%    passed     91.35%
  71  L1_Tetraodon_nigroviridis         33.12%    passed     97.99%
  72  L1_Takifugu_rubripes              31.69%    passed     94.31%
  73  L1_Hippocampus_comes              33.20%    passed     94.64%
  74  L1_Clupea_harengus                32.56%    passed     97.60%
  75  L1_Pygocentrus_nattereri          34.47%    passed     90.35%
  76  L1_Ictalurus_punctatus            32.32%    passed     86.16%
  77  L1_Danio_rerio                    33.68%    passed     96.09%
  78  L1_Rhincodon_typus                32.40%    passed     84.16%
  79  L1_Chiloscyllium_punctatum        32.32%    passed     75.97%
  80  L1_Scyliorhinus                   33.76%    passed     95.94%
  81  L1_Callorhinchus_milii            34.00%    passed     68.42%
  82  L1_Amblyraja_radiata              28.66%    passed     27.33%
  83  L1_Petromyzon_marinus             35.99%    passed     58.32%
  84  L1_Eptatretus_burgeri             33.92%    passed     12.68%
  85  L1_Choloepus_hoffmanni            49.68%    failed      0.56%
  86  L1_Latimeria_chalumnae            46.58%    passed     29.92%
  87  L2_Microcebus_murinus             34.55%    passed     85.06%
  88  L2_Propithecus_coquereli          34.55%    passed     74.95%
  89  L2_Callithrix_jacchus             34.55%    passed     81.89%
  90  L2_Macaca_mulatta                 34.47%    passed     79.72%
  91  L2_Nomascus_leucogenys            34.47%    passed     68.89%
  92  L2_Gorilla_gorilla_gorilla        34.47%    passed     72.35%
  93  L2_Pan_troglodytes                34.47%    passed     70.63%
  94  L2_Homo_sapiens                   34.55%    passed     70.70%
  95  L2_Papio_anubis                   34.55%    passed     79.39%
  96  L2_Chlorocebus_sabaeus            34.55%    passed     74.98%
  97  L2_Pongo_abelii                   34.47%    passed     69.32%
  98  L2_Otolemur_garnettii             34.39%    passed     81.67%
  99  L2_Pteropus_vampyrus              34.63%    passed     64.63%
 100  L2_Equus_caballus                 34.63%    passed     86.32%
 101  L2_Ovis_aries                     34.63%    passed     90.01%
 102  L2_Bos_taurus                     34.71%    passed     85.15%
 103  L2_Sus_scrofa                     34.71%    passed     77.85%
 104  L2_Tursiops_truncatus             34.71%    passed     76.68%
 105  L2_Felis_catus                    34.63%    passed     80.05%
 106  L2_Mustela_erminea                34.71%    passed     72.67%
 107  L2_Ailuropoda_melanoleuca         34.63%    passed     63.57%
 108  L2_Canis_lupus_familiaris         34.47%    passed     53.91%
 109  L2_Oryctolagus_cuniculus          34.63%    passed     83.41%
 110  L2_Loxodonta_africana             34.24%    passed     64.81%
 111  L2_Marmota_flaviventris           34.63%    passed     85.77%
 112  L2_Tupaia_chinensis               35.03%    passed     92.40%
 113  L2_Cavia_porcellus                34.71%    passed     71.94%
 114  L2_Dipodomys_ordii                34.00%    passed     70.99%
 115  L2_Choloepus_hoffmanni            39.97%    passed     93.38%
 116  L2_Mus_musculus                   34.16%    passed     96.83%
 117  L2_Rattus_norvegicus              34.39%    passed     94.67%
 118  L2_Vombatus_ursinus               34.55%    passed     53.01%
 119  L2_Phascolarctos                  34.79%    passed     67.67%
 120  L2_Monodelphis_domestica          34.55%    passed     57.15%
 121  L2_Sarcophilus_harrisii           40.37%    passed     35.12%
 122  L2_Anolis_carolinensis            34.63%    passed     15.76%
 123  L2_Python_bivittatus              34.87%    passed     37.67%
 124  L2_Protobothrops_mucrosquamatus   34.87%    passed     25.83%
 125  L2_Thamnophis_sirtalis            34.87%    passed     41.58%
 126  L2_Gekko_japonicus                34.87%    passed     40.04%
 127  L2_Pelodiscus_sinensis            34.87%    passed     34.86%
 128  L2_Chelonia_mydas                 34.87%    passed     67.44%
 129  L2_Chrysemys_picta_bellii         34.87%    passed     69.82%
 130  L2_Alligator_sinensis             34.63%    passed     69.87%
 131  L2_Alligator                      34.63%    passed     69.87%
 132  L2_Crocodylus_porosus             34.63%    passed     63.63%
 133  L2_Gavialis_gangeticus            34.63%    passed     75.08%
 134  L2_Gallus_gallus                  34.71%    passed     63.45%
 135  L2_Meleagris_gallopavo            34.63%    passed     59.33%
 136  L2_Anas_platyrhynchos             34.71%    passed     69.71%
 137  L2_Taeniopygia_guttata            34.71%    passed     48.89%
 138  L2_Ficedula_albicollis            34.71%    passed     62.44%
 139  L2_Microcaecilia_unicolor         34.63%    passed     50.48%
 140  L2_Rhinatrema_bivittatum          34.63%    passed     54.34%
 141  L2_Xenopus_laevis                 34.63%    passed     20.93%
 142  L2_Xenopus_tropicalis             34.63%    passed     26.51%
 143  L2_Latimeria_chalumnae            38.85%    passed     33.94%
 144  L2_Larimichthys_crocea            33.68%    passed     57.49%
 145  L2_Lates_calcarifer               33.60%    passed     59.89%
 146  L2_Notothenia_coriiceps           33.60%    passed     53.06%
 147  L2_Maylandia_zebra                33.60%    passed     52.89%
 148  L2_Haplochromis_burtoni           33.60%    passed     52.89%
 149  L2_Neolamprologus                 33.60%    passed     54.65%
 150  L2_Oreochromis_niloticus          33.60%    passed     55.01%
 151  L2_Kryptolebias_marmoratus        33.60%    passed     53.94%
 152  L2_Gasterosteus_aculeatus         35.35%    passed     47.72%
 153  L2_Cyprinodon_variegatus          34.08%    passed     42.24%
 154  L2_Poecilia_formosa               33.60%    passed     57.57%
 155  L2_Xiphophorus_maculatus          33.60%    passed     67.65%
 156  L2_Cynoglossus_semilaevis         33.68%    passed     42.90%
 157  L2_Hippocampus_comes              33.60%    passed     61.42%
 158  L2_Takifugu_rubripes              34.79%    passed     38.94%
 159  L2_Gadus_morhua                   35.75%    passed     45.10%
 160  L2_Oryzias_latipes                34.47%    passed     59.33%
 161  L2_Lepisosteus_oculatus           35.27%    passed     29.28%
 162  L2_Pygocentrus_nattereri          33.44%    passed     90.79%
 163  L2_Ictalurus_punctatus            32.96%    passed     61.52%
 164  L2_Clupea_harengus                33.04%    passed     63.70%
 165  L2_Onychostoma_macrolepis         35.83%    failed      2.72%
 166  L2_Sinocyclocheilus_rhinocerous   34.87%    failed      1.61%
 167  L2_Rhincodon_typus                34.00%    passed     28.20%
 168  L2_Chiloscyllium_punctatum        34.08%    passed     35.17%
 169  L2_Amblyraja                      34.16%    passed      6.05%
 170  L2_Callorhinchus_milii            34.63%    passed     20.50%
 171  L2_Petromyzon_marinus             34.87%    failed      1.52%
 172  AA_Homo_sapiens                   58.04%    failed      2.43%
 173  AB_Homo_sapiens                   58.60%    failed      1.84%
 174  AA_Gallus_gallus                  58.52%    passed      7.36%
 175  AB_Gallus_gallus                  58.52%    passed      7.36%
 176  AA_Latimeria_chalumna             58.44%    passed     20.30%
 177  AB_Latimeria_chalumnae            66.72%    passed     51.08%
 178  AA_Lepisosteus_oculatus           57.72%    passed     45.56%
 179  AB_Lepisosteus_oculatus           58.20%    passed      6.52%
WARNING: 8 sequences contain more than 50% gaps/ambiguity
****  TOTAL                             35.41%  8 sequences failed composition chi2 test (p-value<5%; df=19)
NOTE: L1_Chlorocebus_sabaeus is identical to L1_Papio_anubis but kept for subsequent analysis
NOTE: L1_Gavialis_gangeticus is identical to L1_Crocodylus_porosus but kept for subsequent analysis
NOTE: L2_Alligator is identical to L2_Alligator_sinensis but kept for subsequent analysis
NOTE: AB_Gallus_gallus is identical to AA_Gallus_gallus but kept for subsequent analysis


Create initial parsimony tree by phylogenetic likelihood library (PLL)... 0.062 seconds
NOTE: ModelFinder requires 129 MB RAM!
ModelFinder will test 168 protein models (sample size: 1256) ...
 No. Model         -LnL         df  AIC          AICc         BIC
  1  Dayhoff       39879.263    355 80468.527    80749.371    82291.696
  2  Dayhoff+I     39520.098    356 79752.197    80034.938    81580.502
  3  Dayhoff+G4    38051.039    356 76814.078    77096.819    78642.382
  4  Dayhoff+I+G4  38045.362    357 76804.724    77089.370    78638.165
  5  Dayhoff+F     39905.779    374 80559.558    80877.946    82480.305
  6  Dayhoff+F+I   39552.000    375 79853.999    80174.454    81779.882
  7  Dayhoff+F+G4  38050.106    375 76850.213    77170.667    78776.095
  8  Dayhoff+F+I+G4 38045.466    376 76842.931    77165.462    78773.950
  9  mtMAM         42548.361    355 85806.721    86087.566    87629.890
 10  mtMAM+I       42253.663    356 85219.325    85502.066    87047.630
 11  mtMAM+G4      39785.319    356 80282.638    80565.378    82110.942
 12  mtMAM+I+G4    39782.661    357 80279.322    80563.968    82112.762
 13  mtMAM+F       40775.550    374 82299.099    82617.487    84219.846
 14  mtMAM+F+I     40469.298    375 81688.596    82009.051    83614.479
 15  mtMAM+F+G4    38416.561    375 77583.122    77903.577    79509.005
 16  mtMAM+F+I+G4  38411.635    376 77575.271    77897.801    79506.289
 17  JTT           39312.312    355 79334.624    79615.469    81157.793
 18  JTT+I         38973.111    356 78658.222    78940.963    80486.526
 19  JTT+G4        37538.049    356 75788.099    76070.839    77616.403
 20  JTT+I+G4      37534.202    357 75782.405    76067.051    77615.845
 21  JTT+F         39307.995    374 79363.991    79682.379    81284.738
 22  JTT+F+I       38963.984    375 78677.969    78998.423    80603.852
 23  JTT+F+G4      37533.255    375 75816.510    76136.965    77742.393
 24  JTT+F+I+G4    37529.346    376 75810.693    76133.223    77741.711
 25  WAG           39956.057    355 80622.113    80902.957    82445.282
 26  WAG+I         39630.424    356 79972.849    80255.590    81801.153
 27  WAG+G4        38171.720    356 77055.440    77338.181    78883.745
 28  WAG+I+G4      38169.936    357 77053.872    77338.518    78887.313
 29  WAG+F         40009.368    374 80766.736    81085.124    82687.483
 30  WAG+F+I       39686.300    375 80122.600    80443.055    82048.483
 31  WAG+F+G4      38215.110    375 77180.220    77500.675    79106.103
 32  WAG+F+I+G4    38213.558    376 77179.116    77501.646    79110.134
 33  cpREV         40381.480    355 81472.959    81753.804    83296.128
 34  cpREV+I       40091.548    356 80895.096    81177.837    82723.401
 35  cpREV+G4      38515.851    356 77743.702    78026.443    79572.007
 36  cpREV+I+G4    38513.879    357 77741.759    78026.404    79575.199
 37  cpREV+F       40331.078    374 81410.156    81728.544    83330.903
 38  cpREV+F+I     40020.412    375 80790.824    81111.279    82716.707
 39  cpREV+F+G4    38457.383    375 77664.767    77985.221    79590.649
 40  cpREV+F+I+G4  38454.487    376 77660.975    77983.505    79591.993
 41  mtREV         41526.182    355 83762.364    84043.208    85585.533
 42  mtREV+I       41253.433    356 83218.865    83501.606    85047.170
 43  mtREV+G4      39414.009    356 79540.019    79822.759    81368.323
 44  mtREV+I+G4    39410.748    357 79535.496    79820.142    81368.937
 45  mtREV+F       40107.986    374 80963.973    81282.361    82884.720
 46  mtREV+F+I     39816.898    375 80383.796    80704.250    82309.679
 47  mtREV+F+G4    38185.930    375 77121.859    77442.314    79047.742
 48  mtREV+F+I+G4  38180.848    376 77113.695    77436.225    79044.714
 49  rtREV         40420.741    355 81551.483    81832.327    83374.652
 50  rtREV+I       40109.776    356 80931.552    81214.293    82759.857
 51  rtREV+G4      38546.979    356 77805.958    78088.699    79634.263
 52  rtREV+I+G4    38542.938    357 77799.875    78084.521    79633.316
 53  rtREV+F       40151.272    374 81050.543    81368.931    82971.290
 54  rtREV+F+I     39834.868    375 80419.735    80740.190    82345.618
 55  rtREV+F+G4    38302.072    375 77354.143    77674.598    79280.026
 56  rtREV+F+I+G4  38298.457    376 77348.914    77671.444    79279.932
 57  mtART         42817.531    355 86345.063    86625.907    88168.232
 58  mtART+I       42469.108    356 85650.215    85932.956    87478.520
 59  mtART+G4      39976.386    356 80664.771    80947.512    82493.076
 60  mtART+I+G4    39973.137    357 80660.273    80944.919    82493.714
 61  mtART+F       41042.415    374 82832.830    83151.219    84753.578
 62  mtART+F+I     40707.730    375 82165.460    82485.915    84091.343
 63  mtART+F+G4    38719.016    375 78188.032    78508.486    80113.914
 64  mtART+F+I+G4  38712.483    376 78176.966    78499.496    80107.984
 65  mtZOA         41317.034    355 83344.068    83624.913    85167.237
 66  mtZOA+I       40996.957    356 82705.913    82988.654    84534.218
 67  mtZOA+G4      38892.437    356 78496.875    78779.616    80325.180
 68  mtZOA+I+G4    38889.254    357 78492.509    78777.155    80325.949
 69  mtZOA+F       40176.018    374 81100.037    81418.425    83020.784
 70  mtZOA+F+I     39850.071    375 80450.142    80770.597    82376.025
 71  mtZOA+F+G4    38124.762    375 76999.523    77319.978    78925.406
 72  mtZOA+F+I+G4  38117.787    376 76987.575    77310.105    78918.593
 73  VT            40009.290    355 80728.581    81009.425    82551.750
 74  VT+I          39686.686    356 80085.372    80368.113    81913.677
 75  VT+G4         38268.047    356 77248.094    77530.835    79076.399
 76  VT+I+G4       38266.800    357 77247.600    77532.245    79081.040
 77  VT+F          39968.942    374 80685.884    81004.272    82606.631
 78  VT+F+I        39643.131    375 80036.262    80356.717    81962.145
 79  VT+F+G4       38238.930    375 77227.861    77548.315    79153.744
 80  VT+F+I+G4     38237.567    376 77227.133    77549.664    79158.152
 81  LG            39981.383    355 80672.766    80953.611    82495.935
 82  LG+I          39656.112    356 80024.223    80306.964    81852.528
 83  LG+G4         38105.213    356 76922.427    77205.168    78750.732
 84  LG+I+G4       38101.046    357 76916.092    77200.738    78749.532
 85  LG+F          39809.746    374 80367.492    80685.880    82288.239
 86  LG+F+I        39479.110    375 79708.221    80028.675    81634.103
 87  LG+F+G4       37974.829    375 76699.657    77020.112    78625.540
 88  LG+F+I+G4     37970.872    376 76693.744    77016.274    78624.762
 89  DCMut         39883.717    355 80477.434    80758.278    82300.603
 90  DCMut+I       39524.324    356 79760.648    80043.389    81588.953
 91  DCMut+G4      38056.048    356 76824.097    77106.837    78652.401
 92  DCMut+I+G4    38050.345    357 76814.690    77099.336    78648.131
 93  DCMut+F       39908.851    374 80565.702    80884.090    82486.449
 94  DCMut+F+I     39555.068    375 79860.136    80180.591    81786.019
 95  DCMut+F+G4    38054.554    375 76859.107    77179.562    78784.990
 96  DCMut+F+I+G4  38049.862    376 76851.725    77174.255    78782.743
 97  PMB           40595.565    355 81901.130    82181.974    83724.299
 98  PMB+I         40272.141    356 81256.283    81539.024    83084.588
 99  PMB+G4        38794.164    356 78300.329    78583.070    80128.633
100  PMB+I+G4      38793.034    357 78300.068    78584.714    80133.508
101  PMB+F         40616.249    374 81980.499    82298.887    83901.246
102  PMB+F+I       40288.934    375 81327.869    81648.323    83253.752
103  PMB+F+G4      38826.867    375 78403.733    78724.188    80329.616
104  PMB+F+I+G4    38825.724    376 78403.448    78725.978    80334.466
105  HIVb          40619.738    355 81949.475    82230.320    83772.644
106  HIVb+I        40239.350    356 81190.701    81473.442    83019.006
107  HIVb+G4       38509.334    356 77730.669    78013.409    79558.973
108  HIVb+I+G4     38501.460    357 77716.920    78001.566    79550.361
109  HIVb+F        40276.854    374 81301.709    81620.097    83222.456
110  HIVb+F+I      39878.096    375 80506.191    80826.646    82432.074
111  HIVb+F+G4     38175.787    375 77101.575    77422.029    79027.457
112  HIVb+F+I+G4   38167.144    376 77086.288    77408.818    79017.306
113  HIVw          42304.510    355 85319.020    85599.865    87142.189
114  HIVw+I        41887.460    356 84486.920    84769.661    86315.225
115  HIVw+G4       40045.330    356 80802.661    81085.401    82630.965
116  HIVw+I+G4     40034.265    357 80782.530    81067.176    82615.971
117  HIVw+F        41596.108    374 83940.215    84258.604    85860.963
118  HIVw+F+I      41156.594    375 83063.187    83383.642    84989.070
119  HIVw+F+G4     39362.720    375 79475.440    79795.895    81401.323
120  HIVw+F+I+G4   39347.866    376 79447.733    79770.263    81378.751
121  JTTDCMut      39324.584    355 79359.167    79640.012    81182.336
122  JTTDCMut+I    38987.457    356 78686.914    78969.655    80515.219
123  JTTDCMut+G4   37549.663    356 75811.325    76094.066    77639.630
124  JTTDCMut+I+G4 37545.721    357 75805.441    76090.087    77638.882
125  JTTDCMut+F    39321.625    374 79391.251    79709.639    81311.998
126  JTTDCMut+F+I  38980.394    375 78710.787    79031.242    80636.670
127  JTTDCMut+F+G4 37545.794    375 75841.587    76162.042    77767.470
128  JTTDCMut+F+I+G4 37541.855    376 75835.710    76158.241    77766.729
129  FLU           40706.456    355 82122.911    82403.756    83946.080
130  FLU+I         40366.078    356 81444.157    81726.898    83272.462
131  FLU+G4        38550.171    356 77812.341    78095.082    79640.646
132  FLU+I+G4      38543.668    357 77801.337    78085.982    79634.777
133  FLU+F         40419.319    374 81586.638    81905.026    83507.385
134  FLU+F+I       40071.433    375 80892.866    81213.321    82818.749
135  FLU+F+G4      38252.418    375 77254.837    77575.291    79180.719
136  FLU+F+I+G4    38246.030    376 77244.060    77566.590    79175.079
137  Blosum62      40732.506    355 82175.012    82455.857    83998.181
138  Blosum62+I    40420.444    356 81552.888    81835.629    83381.193
139  Blosum62+G4   38951.970    356 78615.939    78898.680    80444.244
140  Blosum62+I+G4 38951.501    357 78617.003    78901.649    80450.443
141  Blosum62+F    40666.771    374 82081.542    82399.930    84002.289
142  Blosum62+F+I  40349.122    375 81448.244    81768.699    83374.127
143  Blosum62+F+G4 38905.100    375 78560.201    78880.655    80486.083
144  Blosum62+F+I+G4 38904.465    376 78560.930    78883.460    80491.948
145  mtMet         41397.354    355 83504.708    83785.552    85327.877
146  mtMet+I       41091.995    356 82895.990    83178.731    84724.295
147  mtMet+G4      39183.710    356 79079.421    79362.162    80907.725
148  mtMet+I+G4    39179.925    357 79073.851    79358.497    80907.291
149  mtMet+F       39769.362    374 80286.723    80605.111    82207.470
150  mtMet+F+I     39445.671    375 79641.342    79961.796    81567.225
151  mtMet+F+G4    37809.232    375 76368.465    76688.920    78294.348
152  mtMet+F+I+G4  37803.459    376 76358.917    76681.447    78289.935
153  mtVer         41613.474    355 83936.948    84217.792    85760.117
154  mtVer+I       41316.670    356 83345.339    83628.080    85173.644
155  mtVer+G4      39283.999    356 79279.999    79562.740    81108.303
156  mtVer+I+G4    39281.046    357 79276.093    79560.738    81109.533
157  mtVer+F       40244.814    374 81237.628    81556.016    83158.375
158  mtVer+F+I     39896.558    375 80543.116    80863.570    82468.998
159  mtVer+F+G4    38132.100    375 77014.199    77334.654    78940.082
160  mtVer+F+I+G4  38126.624    376 77005.247    77327.777    78936.265
161  mtInv         41739.196    355 84188.393    84469.237    86011.562
162  mtInv+I       41417.899    356 83547.797    83830.538    85376.102
163  mtInv+G4      39619.667    356 79951.334    80234.075    81779.639
164  mtInv+I+G4    39616.214    357 79946.427    80231.073    81779.867
165  mtInv+F       39687.102    374 80122.204    80440.592    82042.951
166  mtInv+F+I     39353.988    375 79457.976    79778.431    81383.859
167  mtInv+F+G4    37808.132    375 76366.263    76686.718    78292.146
168  mtInv+F+I+G4  37802.338    376 76356.677    76679.207    78287.695
Akaike Information Criterion:           JTT+I+G4
Corrected Akaike Information Criterion: JTT+I+G4
Bayesian Information Criterion:         JTT+I+G4
Best-fit model: JTT+I+G4 chosen according to BIC

All model information printed to LSD1_2.fasta.model.gz
CPU time for ModelFinder: 358.675 seconds (0h:5m:58s)
Wall-clock time for ModelFinder: 180.365 seconds (0h:3m:0s)

NOTE: 129 MB RAM (0 GB) is required!
Estimate model parameters (epsilon = 0.010)
Thoroughly optimizing +I+G parameters from 10 start values...
Init pinv, alpha: 0.000, 1.000 / Estimate: 0.000, 0.754 / LogL: -37538.031
Init pinv, alpha: 0.026, 1.000 / Estimate: 0.034, 0.836 / LogL: -37533.951
Init pinv, alpha: 0.051, 1.000 / Estimate: 0.039, 0.847 / LogL: -37533.948
Init pinv, alpha: 0.077, 1.000 / Estimate: 0.039, 0.848 / LogL: -37533.953
Init pinv, alpha: 0.102, 1.000 / Estimate: 0.039, 0.848 / LogL: -37533.955
Init pinv, alpha: 0.128, 1.000 / Estimate: 0.038, 0.847 / LogL: -37533.953
Init pinv, alpha: 0.153, 1.000 / Estimate: 0.039, 0.847 / LogL: -37533.958
Init pinv, alpha: 0.179, 1.000 / Estimate: 0.039, 0.848 / LogL: -37533.963
Init pinv, alpha: 0.205, 1.000 / Estimate: 0.038, 0.847 / LogL: -37533.961
Init pinv, alpha: 0.230, 1.000 / Estimate: 0.038, 0.847 / LogL: -37533.963
Optimal pinv,alpha: 0.039, 0.847 / LogL: -37533.948

Parameters optimization took 59.286 sec
BEST SCORE FOUND : -37533.948
Total tree length: 22.381

Total number of iterations: 0
CPU time used for tree search: 0.000 sec (0h:0m:0s)
Wall-clock time used for tree search: 0.000 sec (0h:0m:0s)
Total CPU time used: 118.331 sec (0h:1m:58s)
Total wall-clock time used: 59.297 sec (0h:0m:59s)

Analysis results written to: 
  IQ-TREE report:                LSD1_2.fasta.iqtree
  Tree used for ModelFinder:     LSD1_2.fasta.treefile
  Screen log file:               LSD1_2.fasta.log

Date and Time: Thu Oct 22 22:23:35 2020
