# Supplementary material for: Evolution of lysine-specific demethylase 1 and REST corepressor gene families and their molecular interaction
Source: Commun Biol. 2023 Dec 14;6:1267. doi: 10.1038/s42003-023-05652-x (PMC10721905; doi:10.1038/s42003-023-05652-x)
Supplement: Supplementary file 5 — Supplementary Data 7 [file 42003_2023_5652_MOESM5_ESM.zip › Trees suporting data/LSD vertebrata/LSD_vertebrata.treefile]

(L1_Microcebus_murinus:0.0171534131,L1_Tarsius_syrichta:0.0067376680,((((L1_Propithecus_coquereli:0.0030805329,L1_Otolemur_garnettii:0.0059434551)76.3/0.964/90:0.0019751734,L1_Callithrix_jacchus:0.0034589779)87.8/1/90:0.0046620774,(((L1_Macaca_mulatta:0.0058078888,L1_Chlorocebus_sabaeus:0.0000025759)0/0.333/46:0.0000020391,L1_Papio_anubis:0.0000025549)0/0.334/92:0.0000625211,((((L1_Pongo_abelii:0.0000025549,L1_Pan_troglodytes:0.0000025549)0/0.333/90:0.0000025549,L1_Homo_sapiens:0.0014532267)0/0.333/80:0.0000025549,L1_Gorilla_gorilla_gorilla:0.0000025549)0/0.333/89:0.0000025549,L1_Nomascus_leucogenys:0.0028796640)80.2/0.983/95:0.0014420468)50.1/0.995/76:0.0028882118)0/0.333/73:0.0000025126,((((((L1_Monodelphis_domestica:0.0044986508,(L1_Vombatus_ursinus:0.0021717688,L1_Phascolarctos_cinereus:0.0058312922)0/0.333/55:0.0002119999)100/1/100:0.0343840392,L1_Equus_caballus:0.0014977438)74.9/0.419/45:0.0010537659,(((L1_Sus_scrofa:0.0060990246,((L1_Ovis_aries:0.0000020595,L1_Tupaia_belangeri:0.0066823057)56.2/0.45/49:0.0018459170,L1_Bos_taurus:0.0000025549)95.2/1/49:0.0055606081)0/0.333/45:0.0000023946,L1_Pteropus_vampyrus:0.0107252559)75.7/0.93/46:0.0014477016,(L1_Oryctolagus_cuniculus:0.0140174179,L1_Tursiops_truncatus:0.0125873662)54.9/0.355/45:0.0034305057)74/0.419/46:0.0010471878)73.9/0.364/42:0.0007469624,(L1_Loxodonta_africana:0.0058426273,(L1_Mus:0.0000029488,L1_Rattus_norvegicus:0.0264361926)99.4/1/100:0.0134032837)0/0.333/55:0.0000026262)75.8/0.991/41:0.0014536322,((L1_Felis_catus:0.0000025549,(L1_Mustela_erminea_:0.0043597464,(L1_Canis_lupus_familiaris:0.0029155673,L1_Ailuropoda_melanoleuca:0.0000025549)0/0.334/87:0.0000022566)0/0.333/39:0.0000023320)0/0.334/89:0.0000015713,L1_Ictidomys_tridecemlineatus:0.0000025549)0/0.353/31:0.0014502799)76.1/0.972/41:0.0014527945,(((((((L1_Chelonia_mydas:0.0000025549,L1_Chrysemys_picta_bellii:0.0139029959)0/0.333/77:0.0000020193,L1_Pelodiscus_sinensis:0.0061083697)81.9/0.983/95:0.0099386033,(((L1_Alligator_sinensis:0.0000025549,L1_Alligator_mississippiensis:0.0000025549)83.5/0.993/100:0.0020549323,(L1_Crocodylus_porosus:0.0000025549,L1_Gavialis_gangeticus:0.0000025549)0/0.333/83:0.0000026423)89.8/0.999/96:0.0064726648,(L1_Gallus_gallus:0.0000029615,(L1_Anas_platyrhynchos:0.0019436659,(L1_Taeniopygia_guttata:0.0028601119,L1_Ficedula_albicollis:0.0419841639)84/0.961/100:0.0083437249)46.8/0.917/98:0.0031512853)93.8/1/100:0.0255102695)84.8/0.993/88:0.0121964337)91.4/1/61:0.0164642960,((L1_Python_bivittatus:0.0035619472,L1_Thamnophis_sirtalis:0.0189512816)92/1/100:0.0201038450,L1_Gekko_japonicus:0.0284110706)95.4/1/100:0.0219925695)75.6/0.973/40:0.0147486298,((((L1_Xenopus_laevis:0.0114286594,L1_Xenopus_tropicalis:0.0180475209)81.1/0.806/37:0.0085910080,L1_Xenopus_Laevis2:0.0401534324)100/1/100:0.0779735972,(((L1_Lepisosteus_oculatus:0.0462391519,((((((L1_Larimichthys_crocea:0.0163105613,(L1_Gasterosteus_aculeatus:0.0126635026,L1_Notothenia_coriiceps:0.0330177122)95.9/1/85:0.0121777137)57.6/0.992/79:0.0050127794,(L1_Cynoglossus_semilaevis:0.0230207023,(L1_Tetraodon_nigroviridis:0.0128211028,L1_Takifugu_rubripes:0.0161239556)99.1/1/100:0.0233708999)46/0.852/31:0.0062229131)74.2/0.95/31:0.0017713905,(((((L1_Maylandia_zebra:0.0000025549,(L1_Pundamilia_nyererei:0.0000025549,L1_Haplochromis_burtoni:0.0000025549)0/0.333/98:0.0000025549)83.4/0.994/100:0.0014967553,L1_Neolamprologus_brichard:0.0000020205)87.3/0.999/100:0.0031599969,L1_Oreochromis_niloticus:0.0014257741)99.6/1/100:0.0183231871,((L1_Kryptolebias_marmoratus:0.0229833104,((L1_Fundulus_heteroclitus:0.0060500293,L1_Cyprinodon_variegatus:0.0078022821)98.5/1/100:0.0124087847,(L1_Poecilia_formosa:0.0015108382,L1_Xiphophorus_maculatus:0.0029775221)80/0.921/100:0.0036102477)99.8/1/100:0.0187013381)82.9/0.992/88:0.0046835306,L1_Oryzias_latipes:0.0278870443)94.1/1/88:0.0106106204)80.3/0.999/98:0.0088509976,L1_Hippocampus_comes:0.0476792465)80.5/0.893/48:0.0048504789)95.8/1/81:0.0166954138,L1_Gadus_morhua:0.0479700861)93.3/1/100:0.0219381926,L1_Clupea_harengus:0.0628293779)20.2/0.714/81:0.0128212479,((L1_Pygocentrus_nattereri:0.0538337033,L1_Ictalurus_punctatus:0.0321690113)66/0.999/80:0.0171741956,L1_Danio_rerio:0.0410742252)18.5/0.675/78:0.0120347737)99.8/1/100:0.0482224901)99.8/1/99:0.0556870267,(L1_Latimeria_chalumnae:0.1038772513,(((((((((((((((((L2_Microcebus_murinus:0.0187209254,L2_Propithecus_coquereli:0.0112200523)95.2/1/100:0.0108089721,L2_Otolemur_garnettii:0.0201603612)88.2/1/98:0.0067388011,(L2_Callithrix_jacchus:0.0263385997,((((L2_Macaca_mulatta:0.0015386365,L2_Papio_anubis:0.0015383138)76.4/0.972/98:0.0015335403,L2_Chlorocebus_sabaeus:0.0030827122)78.8/0.986/99:0.0015348822,L2_Nomascus_leucogenys:0.0015321963)0/0.333/67:0.0000021635,(L2_Gorilla_gorilla_gorilla:0.0000024241,((L2_Pan_troglodytes:0.0015385643,L2_Homo_sapiens:0.0000022522)76.6/0.99/100:0.0015382138,L2_Pongo_abelii:0.0077260196)78.9/0.991/99:0.0015383154)89.9/1/100:0.0030723937)91.2/0.999/100:0.0049058478)88.4/1/95:0.0041573646)35.4/0.396/76:0.0010354410,((L2_Oryctolagus_cuniculus:0.0339706825,(L2_Marmota_flaviventris:0.0398097786,(L2_Cavia_porcellus:0.0378091488,(L2_Dipodomys_ordii:0.0581540095,(L2_Mus_musculus:0.0184834633,L2_Rattus_norvegicus:0.0244632674)100/1/100:0.0828692082)85.6/0.996/95:0.0110617103)54.4/0.617/95:0.0053057260)95.1/1/100:0.0152670772)96.9/1/100:0.0161507864,L2_Tupaia_chinensis:0.0503675564)84.8/0.989/95:0.0063407425)97.1/1/100:0.0113636777,((L2_Felis_catus:0.0273137444,(L2_Mustela_erminea:0.0215565804,L2_Ailuropoda_melanoleuca:0.0161581896)86.7/0.997/97:0.0054789383)37.5/0.609/88:0.0029009246,L2_Canis_lupus_familiaris:0.0235531796)100/1/100:0.0324559340)84.9/0.991/91:0.0047916631,L2_Pteropus_vampyrus:0.0255068024)74.1/0.74/91:0.0016268845,(((L2_Ovis_aries:0.0061976420,L2_Bos_taurus:0.0046867084)98.7/1/100:0.0153301920,L2_Tursiops_truncatus:0.0266805380)91.5/1/100:0.0070170415,L2_Sus_scrofa:0.0075759540)96.2/1/100:0.0093798759)85.3/0.994/93:0.0056061484,L2_Equus_caballus:0.0137618106)95.1/1/98:0.0150900009,(L2_Loxodonta_africana:0.0321020850,L2_Choloepus_hoffmanni:0.0456124065)24.8/0.392/85:0.0027388026)100/1/100:0.0838876896,((L2_Vombatus_ursinus:0.0079456878,L2_Phascolarctos:0.0107729631)87/0.996/100:0.0065423064,(L2_Monodelphis_domestica:0.0363557807,L2_Sarcophilus_harrisii:0.0110752424)33.6/0.599/96:0.0027313344)100/1/100:0.0682760041)99.2/1/100:0.0488999926,(((L2_Anolis_carolinensis:0.0484210205,(L2_Python_bivittatus:0.0138584013,(L2_Protobothrops_mucrosquamatus:0.0183446293,L2_Thamnophis_sirtalis:0.0450584514)99.3/1/100:0.0268869458)100/1/100:0.0426310428)97.6/1/100:0.0259191662,L2_Gekko_japonicus:0.0583600835)100/1/100:0.0789137836,((L2_Pelodiscus_sinensis:0.0359189558,(L2_Chelonia_mydas:0.0015531470,L2_Chrysemys_picta_bellii:0.0077836838)71.1/0.515/100:0.0026368002)99.8/1/100:0.0277940798,(((L2_Alligator_sinensis:0.0000025549,L2_Alligator:0.0000025549)87/0.999/100:0.0040860046,(L2_Crocodylus_porosus:0.0030774371,L2_Gavialis_gangeticus:0.0015264638)86.9/0.999/100:0.0035991438)100/1/100:0.0511249253,(((L2_Gallus_gallus:0.0030712954,L2_Meleagris_gallopavo:0.0077670264)97.1/1/100:0.0100668018,L2_Anas_platyrhynchos:0.0085876361)72.7/0.911/100:0.0019328366,(L2_Taeniopygia_guttata:0.0097250760,L2_Ficedula_albicollis:0.0057934057)98.1/1/100:0.0126363397)99.3/1/100:0.0287045548)99.5/1/100:0.0285552643)37.6/0.744/97:0.0056349092)90.5/1/98:0.0253004507)97.6/1/100:0.0439903257,((L2_Microcaecilia_unicolor:0.0586622675,L2_Rhinatrema_bivittatum:0.0657582547)99.8/1/95:0.0680437328,(L2_Xenopus_laevis:0.0286389941,L2_Xenopus_tropicalis:0.0428610939)100/1/100:0.1863908517)36.2/0.933/92:0.0212914187)99.9/1/95:0.0756968105,L2_Latimeria_chalumnae:0.1527895727)83.6/0.99/93:0.0344484659,((((L2_Rhincodon_typus:0.0178110244,L2_Chiloscyllium_punctatum:0.0168808361)98/1/100:0.0345279499,L2_Amblyraja:0.0951712377)100/1/100:0.0879371854,L2_Callorhinchus_milii:0.0843234518)100/1/100:0.0964673606,L2_Petromyzon_marinus:0.5136215093)94.4/1/71:0.0527926708)99.9/1/66:0.1153102358,L2_Lepisosteus_oculatus:0.0987731681)64.1/0.54/55:0.0393353436,(((((((L2_Larimichthys_crocea:0.0288460852,(L2_Notothenia_coriiceps:0.0366379133,L2_Gasterosteus_aculeatus:0.0785719575)51.9/0.953/98:0.0113063225)83.8/0.988/80:0.0046273364,L2_Hippocampus_comes:0.1276829543)73.6/0.913/67:0.0042873840,L2_Lates_calcarifer:0.0210299331)90.8/1/54:0.0103823517,(((((L2_Maylandia_zebra:0.0042686611,L2_Haplochromis_burtoni:0.0018414425)39.1/0.98/97:0.0030548742,L2_Neolamprologus:0.0033745697)90.9/1/100:0.0065250333,L2_Oreochromis_niloticus:0.0039629512)100/1/100:0.0429682955,((L2_Kryptolebias_marmoratus:0.0764627373,(L2_Cyprinodon_variegatus:0.0577941218,(L2_Poecilia_formosa:0.0108814156,L2_Xiphophorus_maculatus:0.0046824057)99.7/1/100:0.0294208416)99.9/1/100:0.0472029821)61/0.977/95:0.0172375229,L2_Oryzias_latipes:0.1130297170)86.7/0.986/100:0.0114497359)96.9/1/100:0.0131830879,L2_Takifugu_rubripes:0.1067753671)85.8/0.971/97:0.0045699631)67.8/0.517/53:0.0057947084,L2_Cynoglossus_semilaevis:0.1101286054)95.8/1/99:0.0276695822,L2_Gadus_morhua:0.1297711101)99.9/1/99:0.0928104779,(((L2_Pygocentrus_nattereri:0.0860653633,L2_Ictalurus_punctatus:0.1044049235)98.9/1/100:0.0501698595,(L2_Onychostoma_macrolepis:0.0318327970,L2_Sinocyclocheilus_rhinocerous:0.0566840887)100/1/100:0.2093030443)77.8/0.999/96:0.0302939273,L2_Clupea_harengus:0.1260746490)98.1/1/99:0.0436469776)57.4/0.466/80:0.0472749267)98.6/1/100:2.3139731880,(AA_Homo_sapiens:0.0000026800,(AB_Homo_sapiens:0.2725882409,(((AA_Gallus_gallus:0.0000025549,AB_Gallus_gallus:0.0000025549)100/1/100:0.1681359705,(AB_Latimeria_chalumnae:0.1294107984,AA_Lepisosteus_oculatus:0.2585659221)100/1/100:0.3373464676)41.2/0.866/77:0.0363536860,(AA_Latimeria_chalumna:0.0965125914,AB_Lepisosteus_oculatus:0.4413371243)86.3/1/93:0.0685706479)75.4/0.824/80:0.0337498242)84.6/0.904/88:0.3455410505)100/1/100:7.3671359060)96.4/1/99:2.1671314350)0/0.333/49:0.0000029605)76.3/0.92/85:0.0171216786,(((((L1_Rhincodon_typus:0.0015506370,L1_Chiloscyllium_punctatum:0.0047426821)85.5/0.99/100:0.0075840371,L1_Scyliorhinus:0.0164813667)88.4/0.966/100:0.0126201416,L1_Amblyraja_radiata:0.0311530529)94.6/1/100:0.0208651895,L1_Callorhinchus_milii:0.0482226689)99.8/1/100:0.0748118995,(L1_Petromyzon_marinus:0.0820873062,L1_Eptatretus_burgeri:0.1566257714)100/1/100:0.1588588385)95.9/1/98:0.0395515214)97.4/1/98:0.0298693531)25.7/0.737/18:0.0144918735,((L1_Microcaecilia_unicolor:0.0206089285,L1_Rhinatrema_bivittatum:0.0324317129)64.4/0.742/65:0.0065552853,L1_Geotrypetes_seraphini:0.0147954248)99.9/1/100:0.0683636975)99.8/1/99:0.0589268361)96.3/1/99:0.0245813607,L1_Choloepus_hoffmanni:0.0170318082)73.3/0.695/41:0.0015013511,L1_Dasypus_novemcinctus:0.0044181410)86.8/1/44:0.0029888459)77.1/0.979/76:0.0014455655)99.5/1/100:0.0174009646);
