# Supplementary material for: Evolution of lysine-specific demethylase 1 and REST corepressor gene families and their molecular interaction
Source: Commun Biol. 2023 Dec 14;6:1267. doi: 10.1038/s42003-023-05652-x (PMC10721905; doi:10.1038/s42003-023-05652-x)
Supplement: Supplementary file 5 — Supplementary Data 7 [file 42003_2023_5652_MOESM5_ESM.zip › Trees suporting data/LSD vertebrata/Log_Tree.log]

IQ-TREE multicore version 1.6.12 for Mac OS X 64-bit built Aug 15 2019
Developed by Bui Quang Minh, Nguyen Lam Tung, Olga Chernomor,
Heiko Schmidt, Dominik Schrempf, Michael Woodhams.

Host:    dyn-160-39-252-65.dyn.columbia.edu (AVX2, FMA3, 16 GB RAM)
Command: ./iqtree -s LSD1_2.fasta -st AA -m JTT+I+G4 -bb 1000 -nm 1000 -alrt 1000 -abayes -nt 2
Seed:    876470 (Using SPRNG - Scalable Parallel Random Number Generator)
Time:    Wed Nov 25 09:56:44 2020
Kernel:  AVX+FMA - 2 threads (16 CPU cores detected)

Reading alignment file LSD1_2.fasta ... Fasta format detected
Alignment most likely contains protein sequences
Alignment has 179 sequences with 1256 columns, 1152 distinct patterns
861 parsimony-informative, 106 singleton sites, 289 constant sites
WARNING: Some sequence names are changed as follows:
L1_Mustela_erminea] -> L1_Mustela_erminea_

                                 Gap/Ambiguity  Composition  p-value
   1  L1_Microcebus_murinus             37.18%    passed     57.53%
   2  L1_Tarsius_syrichta               34.55%    passed     37.37%
   3  L1_Propithecus_coquereli          32.25%    passed     31.08%
   4  L1_Monodelphis_domestica          29.22%    failed      0.01%
   5  L1_Vombatus_ursinus               41.88%    passed     86.47%
   6  L1_Phascolarctos_cinereus         29.54%    failed      0.03%
   7  L1_Chelonia_mydas                 41.88%    passed     91.00%
   8  L1_Chrysemys_picta_bellii         34.24%    passed     53.52%
   9  L1_Felis_catus                    31.85%    passed     26.03%
  10  L1_Sus_scrofa                     32.09%    passed     24.22%
  11  L1_Otolemur_garnettii             30.18%    passed     22.18%
  12  L1_Callithrix_jacchus             30.25%    passed     28.03%
  13  L1_Macaca_mulatta                 30.25%    passed     32.84%
  14  L1_Papio_anubis                   30.57%    passed     29.49%
  15  L1_Chlorocebus_sabaeus            30.57%    passed     29.49%
  16  L1_Pongo_abelii                   30.57%    passed     31.92%
  17  L1_Homo_sapiens                   30.25%    passed     37.44%
  18  L1_Ictidomys_tridecemlineatus     39.97%    passed     95.72%
  19  L1_Gorilla_gorilla_gorilla        30.25%    passed     35.12%
  20  L1_Mustela_erminea_               30.18%    passed     26.61%
  21  L1_Nomascus_leucogenys            30.10%    passed     32.56%
  22  L1_Pan_troglodytes                32.17%    passed     33.85%
  23  L1_Dasypus_novemcinctus           30.41%    passed     40.88%
  24  L1_Canis_lupus_familiaris         30.25%    passed     20.96%
  25  L1_Equus_caballus                 30.41%    passed     16.32%
  26  L1_Ovis_aries                     30.41%    passed     17.83%
  27  L1_Bos_taurus                     30.49%    passed     18.28%
  28  L1_Ailuropoda_melanoleuca         30.89%    passed     27.71%
  29  L1_Loxodonta_africana             30.33%    passed     16.13%
  30  L1_Oryctolagus_cuniculus          35.75%    passed     93.34%
  31  L1_Mus                            30.49%    passed     25.76%
  32  L1_Python_bivittatus              40.29%    passed     95.61%
  33  L1_Gekko_japonicus                34.39%    passed     85.64%
  34  L1_Thamnophis_sirtalis            30.65%    passed     21.10%
  35  L1_Alligator_sinensis             40.21%    passed     92.45%
  36  L1_Alligator_mississippiensis     40.29%    passed     93.05%
  37  L1_Crocodylus_porosus             40.29%    passed     94.14%
  38  L1_Gavialis_gangeticus            40.29%    passed     94.14%
  39  L1_Gallus_gallus                  32.72%    passed     59.26%
  40  L1_Anas_platyrhynchos             39.81%    passed     93.41%
  41  L1_Taeniopygia_guttata            39.73%    passed     95.56%
  42  L1_Pelodiscus_sinensis            39.97%    passed     93.75%
  43  L1_Rattus_norvegicus              30.97%    passed     44.30%
  44  L1_Pteropus_vampyrus              32.09%    passed     31.64%
  45  L1_Ficedula_albicollis            37.42%    passed     97.19%
  46  L1_Tupaia_belangeri               45.54%    passed     69.90%
  47  L1_Xenopus_laevis                 41.16%    passed     89.49%
  48  L1_Xenopus_tropicalis             33.68%    passed     88.41%
  49  L1_Xenopus_Laevis2                33.92%    passed     95.34%
  50  L1_Microcaecilia_unicolor         32.88%    passed     89.63%
  51  L1_Geotrypetes_seraphini          32.96%    passed     84.79%
  52  L1_Rhinatrema_bivittatum          32.32%    passed     56.24%
  53  L1_Tursiops_truncatus             34.32%    passed     48.80%
  54  L1_Lepisosteus_oculatus           31.61%    passed     99.49%
  55  L1_Larimichthys_crocea            31.53%    passed     96.49%
  56  L1_Gasterosteus_aculeatus         34.00%    passed     93.66%
  57  L1_Gadus_morhua                   36.54%    passed     96.47%
  58  L1_Maylandia_zebra                31.77%    passed     97.79%
  59  L1_Neolamprologus_brichard        31.77%    passed     97.93%
  60  L1_Pundamilia_nyererei            32.17%    passed     97.82%
  61  L1_Haplochromis_burtoni           34.16%    passed     96.19%
  62  L1_Oreochromis_niloticus          34.16%    passed     96.40%
  63  L1_Cynoglossus_semilaevis         33.04%    passed     93.06%
  64  L1_Kryptolebias_marmoratus        31.85%    passed     92.41%
  65  L1_Fundulus_heteroclitus          31.93%    passed     95.16%
  66  L1_Cyprinodon_variegatus          32.32%    passed     93.29%
  67  L1_Poecilia_formosa               32.01%    passed     96.65%
  68  L1_Xiphophorus_maculatus          31.53%    passed     96.40%
  69  L1_Oryzias_latipes                33.92%    passed     92.96%
  70  L1_Notothenia_coriiceps           31.29%    passed     91.35%
  71  L1_Tetraodon_nigroviridis         33.12%    passed     97.99%
  72  L1_Takifugu_rubripes              31.69%    passed     94.31%
  73  L1_Hippocampus_comes              33.20%    passed     94.64%
  74  L1_Clupea_harengus                32.56%    passed     97.60%
  75  L1_Pygocentrus_nattereri          34.47%    passed     90.35%
  76  L1_Ictalurus_punctatus            32.32%    passed     86.16%
  77  L1_Danio_rerio                    33.68%    passed     96.09%
  78  L1_Rhincodon_typus                32.40%    passed     84.16%
  79  L1_Chiloscyllium_punctatum        32.32%    passed     75.97%
  80  L1_Scyliorhinus                   33.76%    passed     95.94%
  81  L1_Callorhinchus_milii            34.00%    passed     68.42%
  82  L1_Amblyraja_radiata              28.66%    passed     27.33%
  83  L1_Petromyzon_marinus             35.99%    passed     58.32%
  84  L1_Eptatretus_burgeri             33.92%    passed     12.68%
  85  L1_Choloepus_hoffmanni            49.68%    failed      0.56%
  86  L1_Latimeria_chalumnae            46.58%    passed     29.92%
  87  L2_Microcebus_murinus             34.55%    passed     85.06%
  88  L2_Propithecus_coquereli          34.55%    passed     74.95%
  89  L2_Callithrix_jacchus             34.55%    passed     81.89%
  90  L2_Macaca_mulatta                 34.47%    passed     79.72%
  91  L2_Nomascus_leucogenys            34.47%    passed     68.89%
  92  L2_Gorilla_gorilla_gorilla        34.47%    passed     72.35%
  93  L2_Pan_troglodytes                34.47%    passed     70.63%
  94  L2_Homo_sapiens                   34.55%    passed     70.70%
  95  L2_Papio_anubis                   34.55%    passed     79.39%
  96  L2_Chlorocebus_sabaeus            34.55%    passed     74.98%
  97  L2_Pongo_abelii                   34.47%    passed     69.32%
  98  L2_Otolemur_garnettii             34.39%    passed     81.67%
  99  L2_Pteropus_vampyrus              34.63%    passed     64.63%
 100  L2_Equus_caballus                 34.63%    passed     86.32%
 101  L2_Ovis_aries                     34.63%    passed     90.01%
 102  L2_Bos_taurus                     34.71%    passed     85.15%
 103  L2_Sus_scrofa                     34.71%    passed     77.85%
 104  L2_Tursiops_truncatus             34.71%    passed     76.68%
 105  L2_Felis_catus                    34.63%    passed     80.05%
 106  L2_Mustela_erminea                34.71%    passed     72.67%
 107  L2_Ailuropoda_melanoleuca         34.63%    passed     63.57%
 108  L2_Canis_lupus_familiaris         34.47%    passed     53.91%
 109  L2_Oryctolagus_cuniculus          34.63%    passed     83.41%
 110  L2_Loxodonta_africana             34.24%    passed     64.81%
 111  L2_Marmota_flaviventris           34.63%    passed     85.77%
 112  L2_Tupaia_chinensis               35.03%    passed     92.40%
 113  L2_Cavia_porcellus                34.71%    passed     71.94%
 114  L2_Dipodomys_ordii                34.00%    passed     70.99%
 115  L2_Choloepus_hoffmanni            39.97%    passed     93.38%
 116  L2_Mus_musculus                   34.16%    passed     96.83%
 117  L2_Rattus_norvegicus              34.39%    passed     94.67%
 118  L2_Vombatus_ursinus               34.55%    passed     53.01%
 119  L2_Phascolarctos                  34.79%    passed     67.67%
 120  L2_Monodelphis_domestica          34.55%    passed     57.15%
 121  L2_Sarcophilus_harrisii           40.37%    passed     35.12%
 122  L2_Anolis_carolinensis            34.63%    passed     15.76%
 123  L2_Python_bivittatus              34.87%    passed     37.67%
 124  L2_Protobothrops_mucrosquamatus   34.87%    passed     25.83%
 125  L2_Thamnophis_sirtalis            34.87%    passed     41.58%
 126  L2_Gekko_japonicus                34.87%    passed     40.04%
 127  L2_Pelodiscus_sinensis            34.87%    passed     34.86%
 128  L2_Chelonia_mydas                 34.87%    passed     67.44%
 129  L2_Chrysemys_picta_bellii         34.87%    passed     69.82%
 130  L2_Alligator_sinensis             34.63%    passed     69.87%
 131  L2_Alligator                      34.63%    passed     69.87%
 132  L2_Crocodylus_porosus             34.63%    passed     63.63%
 133  L2_Gavialis_gangeticus            34.63%    passed     75.08%
 134  L2_Gallus_gallus                  34.71%    passed     63.45%
 135  L2_Meleagris_gallopavo            34.63%    passed     59.33%
 136  L2_Anas_platyrhynchos             34.71%    passed     69.71%
 137  L2_Taeniopygia_guttata            34.71%    passed     48.89%
 138  L2_Ficedula_albicollis            34.71%    passed     62.44%
 139  L2_Microcaecilia_unicolor         34.63%    passed     50.48%
 140  L2_Rhinatrema_bivittatum          34.63%    passed     54.34%
 141  L2_Xenopus_laevis                 34.63%    passed     20.93%
 142  L2_Xenopus_tropicalis             34.63%    passed     26.51%
 143  L2_Latimeria_chalumnae            38.85%    passed     33.94%
 144  L2_Larimichthys_crocea            33.68%    passed     57.49%
 145  L2_Lates_calcarifer               33.60%    passed     59.89%
 146  L2_Notothenia_coriiceps           33.60%    passed     53.06%
 147  L2_Maylandia_zebra                33.60%    passed     52.89%
 148  L2_Haplochromis_burtoni           33.60%    passed     52.89%
 149  L2_Neolamprologus                 33.60%    passed     54.65%
 150  L2_Oreochromis_niloticus          33.60%    passed     55.01%
 151  L2_Kryptolebias_marmoratus        33.60%    passed     53.94%
 152  L2_Gasterosteus_aculeatus         35.35%    passed     47.72%
 153  L2_Cyprinodon_variegatus          34.08%    passed     42.24%
 154  L2_Poecilia_formosa               33.60%    passed     57.57%
 155  L2_Xiphophorus_maculatus          33.60%    passed     67.65%
 156  L2_Cynoglossus_semilaevis         33.68%    passed     42.90%
 157  L2_Hippocampus_comes              33.60%    passed     61.42%
 158  L2_Takifugu_rubripes              34.79%    passed     38.94%
 159  L2_Gadus_morhua                   35.75%    passed     45.10%
 160  L2_Oryzias_latipes                34.47%    passed     59.33%
 161  L2_Lepisosteus_oculatus           35.27%    passed     29.28%
 162  L2_Pygocentrus_nattereri          33.44%    passed     90.79%
 163  L2_Ictalurus_punctatus            32.96%    passed     61.52%
 164  L2_Clupea_harengus                33.04%    passed     63.70%
 165  L2_Onychostoma_macrolepis         35.83%    failed      2.72%
 166  L2_Sinocyclocheilus_rhinocerous   34.87%    failed      1.61%
 167  L2_Rhincodon_typus                34.00%    passed     28.20%
 168  L2_Chiloscyllium_punctatum        34.08%    passed     35.17%
 169  L2_Amblyraja                      34.16%    passed      6.05%
 170  L2_Callorhinchus_milii            34.63%    passed     20.50%
 171  L2_Petromyzon_marinus             34.87%    failed      1.52%
 172  AA_Homo_sapiens                   58.04%    failed      2.43%
 173  AB_Homo_sapiens                   58.60%    failed      1.84%
 174  AA_Gallus_gallus                  58.52%    passed      7.36%
 175  AB_Gallus_gallus                  58.52%    passed      7.36%
 176  AA_Latimeria_chalumna             58.44%    passed     20.30%
 177  AB_Latimeria_chalumnae            66.72%    passed     51.08%
 178  AA_Lepisosteus_oculatus           57.72%    passed     45.56%
 179  AB_Lepisosteus_oculatus           58.20%    passed      6.52%
WARNING: 8 sequences contain more than 50% gaps/ambiguity
****  TOTAL                             35.41%  8 sequences failed composition chi2 test (p-value<5%; df=19)
NOTE: L1_Chlorocebus_sabaeus is identical to L1_Papio_anubis but kept for subsequent analysis
NOTE: L1_Gavialis_gangeticus is identical to L1_Crocodylus_porosus but kept for subsequent analysis
NOTE: L2_Alligator is identical to L2_Alligator_sinensis but kept for subsequent analysis
NOTE: AB_Gallus_gallus is identical to AA_Gallus_gallus but kept for subsequent analysis

Create initial parsimony tree by phylogenetic likelihood library (PLL)... 0.068 seconds
Generating 1000 samples for ultrafast bootstrap (seed: 876470)...

NOTE: 134 MB RAM (0 GB) is required!
Estimate model parameters (epsilon = 0.100)
Thoroughly optimizing +I+G parameters from 10 start values...
Init pinv, alpha: 0.000, 1.000 / Estimate: 0.000, 0.752 / LogL: -37542.098
Init pinv, alpha: 0.026, 1.000 / Estimate: 0.027, 0.820 / LogL: -37538.516
Init pinv, alpha: 0.051, 1.000 / Estimate: 0.038, 0.846 / LogL: -37538.327
Init pinv, alpha: 0.077, 1.000 / Estimate: 0.041, 0.853 / LogL: -37538.391
Init pinv, alpha: 0.102, 1.000 / Estimate: 0.042, 0.855 / LogL: -37538.418
Init pinv, alpha: 0.128, 1.000 / Estimate: 0.041, 0.854 / LogL: -37538.407
Init pinv, alpha: 0.153, 1.000 / Estimate: 0.042, 0.855 / LogL: -37538.435
Init pinv, alpha: 0.179, 1.000 / Estimate: 0.042, 0.856 / LogL: -37538.459
Init pinv, alpha: 0.205, 1.000 / Estimate: 0.041, 0.854 / LogL: -37538.415
Init pinv, alpha: 0.230, 1.000 / Estimate: 0.042, 0.854 / LogL: -37538.428
Optimal pinv,alpha: 0.038, 0.846 / LogL: -37538.327

Parameters optimization took 39.086 sec
Computing ML distances based on estimated model parameters... 6.194 sec
Computing BIONJ tree...
0.013 seconds
Log-likelihood of BIONJ tree: -38756.395
--------------------------------------------------------------------
|             INITIALIZING CANDIDATE TREE SET                      |
--------------------------------------------------------------------
Generating 98 parsimony trees... 7.608 second
Computing log-likelihood of 98 initial trees ... 29.775 seconds
Current best score: -37525.983

Do NNI search on 20 best initial trees
Estimate model parameters (epsilon = 0.100)
BETTER TREE FOUND at iteration 1: -37488.467
Estimate model parameters (epsilon = 0.100)
BETTER TREE FOUND at iteration 3: -37485.260
Estimate model parameters (epsilon = 0.100)
BETTER TREE FOUND at iteration 4: -37484.456
Iteration 10 / LogL: -37493.137 / Time: 0h:2m:34s
Estimate model parameters (epsilon = 0.100)
BETTER TREE FOUND at iteration 16: -37482.648
Iteration 20 / LogL: -37485.924 / Time: 0h:3m:29s
Finish initializing candidate tree set (20)
Current best tree score: -37482.648 / CPU time: 165.316
Number of iterations: 20
--------------------------------------------------------------------
|               OPTIMIZING CANDIDATE TREE SET                      |
--------------------------------------------------------------------
Estimate model parameters (epsilon = 0.100)
BETTER TREE FOUND at iteration 21: -37481.740
Estimate model parameters (epsilon = 0.100)
BETTER TREE FOUND at iteration 23: -37479.932
Iteration 30 / LogL: -37522.721 / Time: 0h:4m:40s (0h:14m:58s left)
Estimate model parameters (epsilon = 0.100)
BETTER TREE FOUND at iteration 40: -37478.921
Iteration 40 / LogL: -37478.921 / Time: 0h:5m:55s (0h:15m:11s left)
Iteration 50 / LogL: -37489.025 / Time: 0h:7m:6s (0h:13m:3s left)
Log-likelihood cutoff on original alignment: -37542.507
Estimate model parameters (epsilon = 0.100)
BETTER TREE FOUND at iteration 54: -37478.059
Estimate model parameters (epsilon = 0.100)
BETTER TREE FOUND at iteration 58: -37477.755
Iteration 60 / LogL: -37480.055 / Time: 0h:8m:4s (0h:13m:23s left)
Iteration 70 / LogL: -37605.114 / Time: 0h:9m:25s (0h:12m:1s left)
Estimate model parameters (epsilon = 0.100)
BETTER TREE FOUND at iteration 76: -37476.765
Iteration 80 / LogL: -37639.492 / Time: 0h:10m:24s (0h:12m:38s left)
Iteration 90 / LogL: -37478.083 / Time: 0h:11m:40s (0h:11m:17s left)
Iteration 100 / LogL: -37496.632 / Time: 0h:12m:54s (0h:9m:54s left)
Log-likelihood cutoff on original alignment: -37542.507
NOTE: Bootstrap correlation coefficient of split occurrence frequencies: 0.990
NOTE: UFBoot does not converge, continue at least 100 more iterations
Iteration 110 / LogL: -37479.688 / Time: 0h:13m:51s (0h:11m:26s left)
Iteration 120 / LogL: -37535.831 / Time: 0h:14m:45s (0h:9m:55s left)
Iteration 130 / LogL: -37481.715 / Time: 0h:15m:52s (0h:8m:36s left)
Iteration 140 / LogL: -37535.973 / Time: 0h:17m:0s (0h:7m:20s left)
Iteration 150 / LogL: -37564.290 / Time: 0h:17m:59s (0h:6m:2s left)
Log-likelihood cutoff on original alignment: -37542.091
Iteration 160 / LogL: -37502.214 / Time: 0h:19m:4s (0h:4m:47s left)
Iteration 170 / LogL: -37495.948 / Time: 0h:20m:3s (0h:3m:33s left)
Iteration 180 / LogL: -37495.891 / Time: 0h:21m:12s (0h:2m:22s left)
Iteration 190 / LogL: -37565.583 / Time: 0h:22m:27s (0h:1m:11s left)
Iteration 200 / LogL: -37519.993 / Time: 0h:23m:32s (0h:0m:0s left)
Log-likelihood cutoff on original alignment: -37542.091
NOTE: Bootstrap correlation coefficient of split occurrence frequencies: 0.998
TREE SEARCH COMPLETED AFTER 200 ITERATIONS / Time: 0h:23m:33s

--------------------------------------------------------------------
|                    FINALIZING TREE SEARCH                        |
--------------------------------------------------------------------
Performs final model parameters optimization
Estimate model parameters (epsilon = 0.010)
1. Initial log-likelihood: -37476.765
Optimal log-likelihood: -37476.764
Proportion of invariable sites: 0.037
Gamma shape alpha: 0.843
Parameters optimization took 1 rounds (0.505 sec)
BEST SCORE FOUND : -37476.764

Testing tree branches by SH-like aLRT with 1000 replicates...
Testing tree branches by aBayes parametric test...
1.854 sec.
Creating bootstrap support values...
Split supports printed to NEXUS file LSD1_2.fasta.splits.nex
Total tree length: 22.490

Total number of iterations: 200
CPU time used for tree search: 2723.437 sec (0h:45m:23s)
Wall-clock time used for tree search: 1369.268 sec (0h:22m:49s)
Total CPU time used: 2816.855 sec (0h:46m:56s)
Total wall-clock time used: 1416.302 sec (0h:23m:36s)

Computing bootstrap consensus tree...
Reading input file LSD1_2.fasta.splits.nex...
179 taxa and 1041 splits.
Consensus tree written to LSD1_2.fasta.contree
Reading input trees file LSD1_2.fasta.contree
Log-likelihood of consensus tree: -37479.742

Analysis results written to: 
  IQ-TREE report:                LSD1_2.fasta.iqtree
  Maximum-likelihood tree:       LSD1_2.fasta.treefile
  Likelihood distances:          LSD1_2.fasta.mldist

Ultrafast bootstrap approximation results written to:
  Split support values:          LSD1_2.fasta.splits.nex
  Consensus tree:                LSD1_2.fasta.contree
  Screen log file:               LSD1_2.fasta.log

Date and Time: Wed Nov 25 10:20:27 2020
