# Supplementary material for: Evolution of lysine-specific demethylase 1 and REST corepressor gene families and their molecular interaction
Source: Commun Biol. 2023 Dec 14;6:1267. doi: 10.1038/s42003-023-05652-x (PMC10721905; doi:10.1038/s42003-023-05652-x)
Supplement: Supplementary file 5 — Supplementary Data 7 [file 42003_2023_5652_MOESM5_ESM.zip › Trees suporting data/LSD metazoa/Log_ModelFinder.log]

IQ-TREE multicore version 1.6.12 for Mac OS X 64-bit built Aug 15 2019
Developed by Bui Quang Minh, Nguyen Lam Tung, Olga Chernomor,
Heiko Schmidt, Dominik Schrempf, Michael Woodhams.

Host:    dyn-160-39-137-210.dyn.columbia.edu (AVX2, FMA3, 16 GB RAM)
Command: ./iqtree -s AlignLSDmetazoa.fasta -st AA -m TESTONLY -nt 2
Seed:    401721 (Using SPRNG - Scalable Parallel Random Number Generator)
Time:    Fri Jul 30 15:50:32 2021
Kernel:  AVX+FMA - 2 threads (16 CPU cores detected)

Reading alignment file AlignLSDmetazoa.fasta ... Fasta format detected
Alignment most likely contains protein sequences
Alignment has 122 sequences with 2793 columns, 2235 distinct patterns
1260 parsimony-informative, 680 singleton sites, 853 constant sites
                         Gap/Ambiguity  Composition  p-value
   1  L1_Homo                   69.50%    failed      0.13%
   2  L1_Mus                    68.74%    failed      0.02%
   3  L1_Rhincodon              69.60%    passed      8.43%
   4  L1_Callorhinchus          70.03%    passed     17.29%
   5  L1_Poecilia               69.42%    passed     28.34%
   6  L1_Eptatretus             69.32%    failed      0.90%
   7  L1_Petromyzon             71.21%    passed     10.79%
   8  L1_Latimeria              75.98%    failed      0.94%
   9  L1_B_belcheri             69.64%    passed     70.69%
  10  L1_B_floridae             69.60%    passed     73.62%
  11  L1_Capitella              71.14%    passed     64.81%
  12  L1_O_bimaculoides         67.78%    failed      0.86%
  13  L1_O_sinensis             67.67%    failed      0.51%
  14  L1_Lottia                 73.18%    passed     42.70%
  15  L1_Phoronis               71.75%    passed     94.57%
  16  L1_Notospermus            70.18%    passed     18.32%
  17  L1_Biomphalaria           71.07%    passed     29.84%
  18  L1_Aplysia                71.36%    passed     23.77%
  19  L1_Elysia                 71.46%    passed     40.82%
  20  L1_Pomacea                71.46%    passed     75.39%
  21  L1_Lingula                69.42%    failed      3.41%
  22  L1_Saccoglossus           70.53%    passed     58.16%
  23  L1_Asterias               69.89%    passed     39.10%
  24  L1_Acanthaster            70.28%    passed     44.80%
  25  L1_Strongylocentrotus     69.78%    passed     55.40%
  26  L1_Apostichopus           70.89%    passed     50.92%
  27  L1_Anneissia              70.86%    passed     56.78%
  28  L1_Limulus                70.82%    passed     49.85%
  29  L1_Centruroides           72.00%    passed     56.79%
  30  L1_Araneus                71.86%    passed     92.44%
  31  L1_Rhipicephalus          71.43%    failed      0.43%
  32  L1_Ixodes                 70.03%    failed      0.00%
  33  L1_Camponotus             71.79%    passed     46.11%
  34  L1_Apis                   71.72%    passed     26.76%
  35  L1_Zootermopsis           71.18%    passed     69.17%
  36  L1_Thrips                 69.96%    failed      1.33%
  37  L1_Priapulus              76.19%    passed      5.79%
  38  L1_Armadillidium          71.39%    passed     13.29%
  39  L1_Penaeus                72.75%    passed     33.94%
  40  L1_Hyalella               74.11%    failed      2.98%
  41  L1_Micruropus             78.20%    failed      1.71%
  42  L1_Helobdella             71.39%    failed      0.00%
  43  L1_Stylophora             70.28%    passed     13.94%
  44  L1_Pocillopora            70.28%    passed     15.13%
  45  L1_Nematostella           69.46%    passed     39.30%
  46  L1_Dendronephthya         71.36%    passed     42.10%
  47  L1_Trichoplax             72.75%    failed      3.55%
  48  L1_Phallusia              75.37%    passed     37.20%
  49  L1_Ciona                  74.76%    passed     73.35%
  50  L1_Orchesella             68.92%    passed     15.72%
  51  L1_Folsomia               67.06%    failed      1.55%
  52  L1_Rotaria                75.30%    failed      1.79%
  53  L1_Brachionus             72.00%    failed      0.00%
  54  L1_Mnemiopsis             56.78%    failed      0.00%
  55  L1_Hormiphora             60.87%    failed      0.00%
  56  L1_Amphimedon             72.54%    failed      1.82%
  57  L1_Macrostomum            72.79%    failed      0.00%
  58  L1_Pomphorhynchus         77.44%    failed      0.57%
  59  L1_Isodiametra            74.65%    passed     23.09%
  60  L1_Hofstenia              75.90%    passed     14.57%
  61  L1_Bugula                 62.51%    failed      0.00%
  62  L1_Dicyema                75.76%    failed      0.00%
  63  L1_Steinernema            68.67%    passed     12.85%
  64  L1_Pristionchus           71.61%    failed      0.00%
  65  L1_Ancylostoma            73.68%    passed     50.70%
  66  L1_Ramazzottius           70.39%    passed      9.88%
  67  L1_Hypsibius              68.67%    failed      0.82%
  68  L2_Homo                   70.57%    passed     63.37%
  69  L2_Mus                    70.39%    passed     93.56%
  70  L2_Rhincodon              70.32%    passed     70.52%
  71  L2_Callorhinchus          70.61%    passed     50.59%
  72  L2_Latimeria              72.50%    passed     82.53%
  73  L2_Poecilia               70.14%    passed     59.89%
  74  L2_Petromyzon             70.71%    failed      4.29%
  75  L2_B_belcheri             70.68%    passed     53.72%
  76  L2_B_floridae             70.64%    passed     66.93%
  77  L2_Asterias               70.86%    passed     35.77%
  78  L2_Acanthaster            70.93%    passed     42.02%
  79  L2_Strongylocentrotus     69.46%    passed     36.08%
  80  L2_Anneissia              71.14%    passed     83.45%
  81  L2_Apostichopus           70.82%    passed     91.55%
  82  L2_Priapulus              69.96%    passed     94.67%
  83  L2_Notospermus            70.43%    passed     56.37%
  84  L2_Phoronis               71.00%    passed     60.92%
  85  L2_Saccoglossus           70.50%    passed     15.34%
  86  L2_Limulus                66.02%    passed     78.97%
  87  L2_Centruroides           70.64%    failed      0.32%
  88  L2_Stylophora             70.78%    passed     45.01%
  89  L2_Pocillopora            71.61%    passed     37.65%
  90  L2_Nematostella           71.82%    failed      1.02%
  91  L2_Dendronephthya         75.37%    passed     35.81%
  92  L2_Lottia                 71.93%    failed      0.12%
  93  L2_Biomphalaria           71.50%    passed     32.93%
  94  L2_Aplysia                69.50%    passed     10.46%
  95  L2_Pomacea                68.42%    passed     32.64%
  96  L2_Rhipicephalus          69.78%    failed      0.35%
  97  L2_Ixodes                 70.57%    failed      0.11%
  98  L2_Micruropus             71.68%    passed     50.35%
  99  L2_Phallusia              61.33%    passed     31.75%
 100  L2_Ciona                  61.65%    failed      3.61%
 101  L2_O_bimaculoides         70.93%    failed      3.09%
 102  L2_O_sinensis             70.53%    failed      2.97%
 103  L2_Mnemiopsis             71.11%    passed     77.73%
 104  L2_Hormiphora             71.72%    passed     94.84%
 105  L2_Hofstenia              71.57%    passed     37.67%
 106  L2_Isodiametra            68.96%    passed     55.54%
 107  L2_Helobdella             68.03%    failed      0.82%
 108  L2_Capitella              73.33%    passed     35.00%
 109  L2_Steinernema            72.68%    passed     55.87%
 110  L2_Pristionchus           68.67%    passed      6.84%
 111  L2_Amphimedon             69.75%    passed     55.80%
 112  L2_Bugula                 72.18%    passed     62.21%
 113  L2_Araneus                72.75%    failed      0.11%
 114  L2_Lingula                74.40%    failed      0.01%
 115  L2_Elysia                 78.84%    failed      0.17%
 116  AA_Homo_sapiens           81.13%    passed      6.40%
 117  AB_Homo_sapiens           81.38%    failed      3.03%
 118  AA_Gallus_gallus          81.35%    passed      5.96%
 119  AA_Latimeria_chalumna     81.31%    passed     21.97%
 120  AB_Lepisosteus_oculatus   81.20%    failed      3.97%
 121  AB_Latimeria_chalumnae    85.03%    passed     45.65%
 122  AA_Lepisosteus_oculatus   80.99%    passed     47.76%
WARNING: 122 sequences contain more than 50% gaps/ambiguity
****  TOTAL                     71.46%  41 sequences failed composition chi2 test (p-value<5%; df=19)


Create initial parsimony tree by phylogenetic likelihood library (PLL)... 0.103 seconds
NOTE: ModelFinder requires 170 MB RAM!
ModelFinder will test 168 protein models (sample size: 2793) ...
 No. Model         -LnL         df  AIC          AICc         BIC
  1  Dayhoff       131421.228   241 263324.456   263370.180   264754.760
  2  Dayhoff+I     131137.757   242 262759.514   262805.636   264195.753
  3  Dayhoff+G4    126060.207   242 252604.413   252650.536   254040.652
  4  Dayhoff+I+G4  126030.653   243 252547.306   252593.827   253989.479
  5  Dayhoff+F     131158.188   260 262836.376   262889.978   264379.442
  6  Dayhoff+F+I   130876.167   261 262274.333   262328.369   263823.335
  7  Dayhoff+F+G4  125709.580   261 251941.159   251995.195   253490.161
  8  Dayhoff+F+I+G4 125681.531   262 251887.062   251941.533   253441.998
  9  mtMAM         144773.972   241 290029.944   290075.669   291460.248
 10  mtMAM+I       144539.693   242 289563.385   289609.508   290999.624
 11  mtMAM+G4      133888.024   242 268260.048   268306.170   269696.287
 12  mtMAM+I+G4    133880.329   243 268246.658   268293.179   269688.831
 13  mtMAM+F       136934.045   260 274388.090   274441.692   275931.157
 14  mtMAM+F+I     136696.958   261 273915.916   273969.951   275464.917
 15  mtMAM+F+G4    128826.098   261 258174.197   258228.232   259723.198
 16  mtMAM+F+I+G4  128810.318   262 258144.635   258199.106   259699.571
 17  JTT           130810.854   241 262103.709   262149.433   263534.013
 18  JTT+I         130497.332   242 261478.663   261524.785   262914.902
 19  JTT+G4        125317.130   242 251118.260   251164.383   252554.499
 20  JTT+I+G4      125281.715   243 251049.430   251095.952   252491.604
 21  JTT+F         130710.427   260 261940.855   261994.457   263483.922
 22  JTT+F+I       130393.831   261 261309.662   261363.697   262858.663
 23  JTT+F+G4      125249.415   261 251020.829   251074.865   252569.831
 24  JTT+F+I+G4    125214.580   262 250953.160   251007.632   252508.097
 25  WAG           129829.438   241 260140.876   260186.601   261571.180
 26  WAG+I         129555.671   242 259595.341   259641.464   261031.580
 27  WAG+G4        125031.318   242 250546.637   250592.759   251982.876
 28  WAG+I+G4      125004.254   243 250494.508   250541.029   251936.681
 29  WAG+F         129784.387   260 260088.774   260142.375   261631.840
 30  WAG+F+I       129515.387   261 259552.774   259606.810   261101.776
 31  WAG+F+G4      124968.547   261 250459.094   250513.130   252008.096
 32  WAG+F+I+G4    124941.940   262 250407.879   250462.350   251962.815
 33  cpREV         131042.983   241 262567.966   262613.690   263998.270
 34  cpREV+I       130799.577   242 262083.153   262129.275   263519.392
 35  cpREV+G4      126226.909   242 252937.817   252983.939   254374.056
 36  cpREV+I+G4    126204.787   243 252895.575   252942.097   254337.749
 37  cpREV+F       130723.905   260 261967.809   262021.411   263510.876
 38  cpREV+F+I     130467.803   261 261457.605   261511.641   263006.607
 39  cpREV+F+G4    125803.128   261 252128.256   252182.292   253677.258
 40  cpREV+F+I+G4  125777.775   262 252079.550   252134.021   253634.486
 41  mtREV         138356.607   241 277195.214   277240.939   278625.518
 42  mtREV+I       138158.123   242 276800.246   276846.368   278236.485
 43  mtREV+G4      131187.676   242 262859.352   262905.475   264295.591
 44  mtREV+I+G4    131175.511   243 262837.021   262883.543   264279.195
 45  mtREV+F       132184.982   260 264889.963   264943.565   266433.030
 46  mtREV+F+I     131976.979   261 264475.959   264529.994   266024.960
 47  mtREV+F+G4    126395.351   261 253312.703   253366.738   254861.704
 48  mtREV+F+I+G4  126385.379   262 253294.758   253349.229   254849.695
 49  rtREV         130768.045   241 262018.089   262063.814   263448.393
 50  rtREV+I       130476.455   242 261436.910   261483.032   262873.149
 51  rtREV+G4      125435.419   242 251354.839   251400.961   252791.077
 52  rtREV+I+G4    125406.234   243 251298.469   251344.990   252740.642
 53  rtREV+F       130003.600   260 260527.201   260580.803   262070.268
 54  rtREV+F+I     129709.410   261 259940.821   259994.856   261489.822
 55  rtREV+F+G4    124606.532   261 249735.064   249789.099   251284.065
 56  rtREV+F+I+G4  124583.092   262 249690.183   249744.654   251245.120
 57  mtART         142298.368   241 285078.736   285124.461   286509.040
 58  mtART+I       141982.855   242 284449.709   284495.832   285885.948
 59  mtART+G4      131919.187   242 264322.374   264368.496   265758.613
 60  mtART+I+G4    131896.416   243 264278.832   264325.354   265721.006
 61  mtART+F       134991.351   260 270502.703   270556.305   272045.769
 62  mtART+F+I     134705.776   261 269933.552   269987.588   271482.554
 63  mtART+F+G4    127156.070   261 254834.140   254888.176   256383.141
 64  mtART+F+I+G4  127133.810   262 254791.619   254846.090   256346.555
 65  mtZOA         138364.497   241 277210.995   277256.719   278641.299
 66  mtZOA+I       138052.095   242 276588.190   276634.313   278024.429
 67  mtZOA+G4      129288.247   242 259060.493   259106.616   260496.732
 68  mtZOA+I+G4    129265.807   243 259017.615   259064.137   260459.789
 69  mtZOA+F       132966.339   260 266452.678   266506.280   267995.744
 70  mtZOA+F+I     132672.071   261 265866.142   265920.177   267415.143
 71  mtZOA+F+G4    125988.891   261 252499.782   252553.818   254048.784
 72  mtZOA+F+I+G4  125959.329   262 252442.659   252497.130   253997.595
 73  VT            129839.074   241 260160.148   260205.873   261590.452
 74  VT+I          129541.113   242 259566.226   259612.349   261002.465
 75  VT+G4         125084.586   242 250653.171   250699.294   252089.410
 76  VT+I+G4       125054.549   243 250595.099   250641.621   252037.273
 77  VT+F          129782.108   260 260084.215   260137.817   261627.282
 78  VT+F+I        129485.220   261 259492.439   259546.475   261041.441
 79  VT+F+G4       125089.247   261 250700.493   250754.529   252249.495
 80  VT+F+I+G4     125058.787   262 250641.575   250696.046   252196.511
 81  LG            130169.420   241 260820.840   260866.564   262251.144
 82  LG+I          129867.179   242 260218.359   260264.481   261654.598
 83  LG+G4         124510.464   242 249504.929   249551.051   250941.168
 84  LG+I+G4       124484.552   243 249455.104   249501.625   250897.277
 85  LG+F          129913.996   260 260347.993   260401.595   261891.059
 86  LG+F+I        129613.455   261 259748.909   259802.945   261297.911
 87  LG+F+G4       124347.585   261 249217.169   249271.205   250766.171
 88  LG+F+I+G4     124324.476   262 249172.952   249227.423   250727.888
 89  DCMut         131411.086   241 263304.171   263349.896   264734.475
 90  DCMut+I       131127.332   242 262738.663   262784.786   264174.902
 91  DCMut+G4      126062.292   242 252608.584   252654.706   254044.823
 92  DCMut+I+G4    126032.640   243 252551.281   252597.803   253993.455
 93  DCMut+F       131146.135   260 262812.271   262865.873   264355.337
 94  DCMut+F+I     130863.868   261 262249.736   262303.771   263798.737
 95  DCMut+F+G4    125710.126   261 251942.252   251996.288   253491.254
 96  DCMut+F+I+G4  125681.955   262 251887.911   251942.382   253442.847
 97  PMB           130691.787   241 261865.574   261911.299   263295.878
 98  PMB+I         130405.332   242 261294.665   261340.787   262730.904
 99  PMB+G4        126034.475   242 252552.950   252599.072   253989.189
100  PMB+I+G4      126003.349   243 252492.699   252539.220   253934.872
101  PMB+F         130512.856   260 261545.712   261599.314   263088.779
102  PMB+F+I       130225.072   261 260972.144   261026.180   262521.146
103  PMB+F+G4      125899.873   261 252321.746   252375.782   253870.748
104  PMB+F+I+G4    125869.094   262 252262.188   252316.659   253817.125
105  HIVb          135261.567   241 271005.133   271050.858   272435.438
106  HIVb+I        134878.904   242 270241.808   270287.930   271678.047
107  HIVb+G4       128685.757   242 257855.514   257901.636   259291.753
108  HIVb+I+G4     128643.763   243 257773.527   257820.048   259215.700
109  HIVb+F        134482.616   260 269485.232   269538.834   271028.299
110  HIVb+F+I      134093.216   261 268708.432   268762.468   270257.434
111  HIVb+F+G4     127794.170   261 256110.341   256164.376   257659.342
112  HIVb+F+I+G4   127752.289   262 256028.578   256083.049   257583.514
113  HIVw          140923.591   241 282329.181   282374.906   283759.486
114  HIVw+I        140573.448   242 281630.896   281677.018   283067.135
115  HIVw+G4       134007.335   242 268498.670   268544.792   269934.909
116  HIVw+I+G4     133963.663   243 268413.327   268459.849   269855.501
117  HIVw+F        138690.752   260 277901.503   277955.105   279444.570
118  HIVw+F+I      138280.797   261 277083.594   277137.630   278632.596
119  HIVw+F+G4     131735.544   261 263993.088   264047.124   265542.090
120  HIVw+F+I+G4   131677.025   262 263878.050   263932.521   265432.987
121  JTTDCMut      130777.025   241 262036.050   262081.775   263466.354
122  JTTDCMut+I    130469.936   242 261423.872   261469.995   262860.111
123  JTTDCMut+G4   125309.785   242 251103.570   251149.693   252539.809
124  JTTDCMut+I+G4 125275.599   243 251037.198   251083.719   252479.371
125  JTTDCMut+F    130679.072   260 261878.144   261931.746   263421.210
126  JTTDCMut+F+I  130369.129   261 261260.257   261314.293   262809.259
127  JTTDCMut+F+G4 125236.457   261 250994.914   251048.950   252543.916
128  JTTDCMut+F+I+G4 125202.741   262 250929.482   250983.953   252484.418
129  FLU           134183.555   241 268849.110   268894.835   270279.414
130  FLU+I         133886.718   242 268257.436   268303.559   269693.675
131  FLU+G4        127736.007   242 255956.014   256002.136   257392.253
132  FLU+I+G4      127691.001   243 255868.003   255914.525   257310.177
133  FLU+F         133521.616   260 267563.233   267616.835   269106.299
134  FLU+F+I       133206.784   261 266935.567   266989.603   268484.569
135  FLU+F+G4      127121.121   261 254764.242   254818.278   256313.244
136  FLU+F+I+G4    127075.700   262 254675.401   254729.872   256230.337
137  Blosum62      130524.544   241 261531.089   261576.814   262961.393
138  Blosum62+I    130249.840   242 260983.680   261029.803   262419.919
139  Blosum62+G4   125943.553   242 252371.106   252417.229   253807.345
140  Blosum62+I+G4 125913.663   243 252313.326   252359.848   253755.500
141  Blosum62+F    130316.126   260 261152.252   261205.854   262695.319
142  Blosum62+F+I  130037.603   261 260597.205   260651.241   262146.207
143  Blosum62+F+G4 125764.699   261 252051.398   252105.433   253600.399
144  Blosum62+F+I+G4 125735.852   262 251995.704   252050.175   253550.640
145  mtMet         139282.921   241 279047.842   279093.567   280478.146
146  mtMet+I       138985.545   242 278455.089   278501.212   279891.328
147  mtMet+G4      130934.889   242 262353.778   262399.901   263790.017
148  mtMet+I+G4    130910.733   243 262307.466   262353.988   263749.640
149  mtMet+F       133060.167   260 266640.333   266693.935   268183.400
150  mtMet+F+I     132748.837   261 266019.675   266073.710   267568.676
151  mtMet+F+G4    126411.276   261 253344.553   253398.588   254893.554
152  mtMet+F+I+G4  126377.199   262 253278.399   253332.870   254833.335
153  mtVer         141688.440   241 283858.880   283904.604   285289.184
154  mtVer+I       141390.202   242 283264.404   283310.526   284700.643
155  mtVer+G4      132392.284   242 265268.567   265314.690   266704.806
156  mtVer+I+G4    132374.350   243 265234.699   265281.221   266676.873
157  mtVer+F       135637.113   260 271794.226   271847.827   273337.292
158  mtVer+F+I     135296.317   261 271114.635   271168.670   272663.636
159  mtVer+F+G4    128224.924   261 256971.849   257025.884   258520.850
160  mtVer+F+I+G4  128187.966   262 256899.932   256954.403   258454.868
161  mtInv         138972.399   241 278426.797   278472.522   279857.101
162  mtInv+I       138656.178   242 277796.356   277842.479   279232.595
163  mtInv+G4      131428.598   242 263341.195   263387.318   264777.434
164  mtInv+I+G4    131397.035   243 263280.069   263326.591   264722.243
165  mtInv+F       131682.357   260 263884.714   263938.316   265427.781
166  mtInv+F+I     131364.263   261 263250.527   263304.563   264799.528
167  mtInv+F+G4    125641.313   261 251804.626   251858.661   253353.627
168  mtInv+F+I+G4  125607.652   262 251739.303   251793.774   253294.240
Akaike Information Criterion:           LG+F+I+G4
Corrected Akaike Information Criterion: LG+F+I+G4
Bayesian Information Criterion:         LG+F+I+G4
Best-fit model: LG+F+I+G4 chosen according to BIC

All model information printed to AlignLSDmetazoa.fasta.model.gz
CPU time for ModelFinder: 814.175 seconds (0h:13m:34s)
Wall-clock time for ModelFinder: 412.175 seconds (0h:6m:52s)

NOTE: 170 MB RAM (0 GB) is required!
Estimate model parameters (epsilon = 0.010)
Thoroughly optimizing +I+G parameters from 10 start values...
Init pinv, alpha: 0.000, 1.000 / Estimate: 0.007, 0.984 / LogL: -124324.470
Init pinv, alpha: 0.034, 1.000 / Estimate: 0.007, 0.986 / LogL: -124324.469
Init pinv, alpha: 0.068, 1.000 / Estimate: 0.007, 0.986 / LogL: -124324.468
Init pinv, alpha: 0.102, 1.000 / Estimate: 0.007, 0.986 / LogL: -124324.467
Init pinv, alpha: 0.136, 1.000 / Estimate: 0.007, 0.986 / LogL: -124324.467
Init pinv, alpha: 0.170, 1.000 / Estimate: 0.007, 0.986 / LogL: -124324.468
Init pinv, alpha: 0.204, 1.000 / Estimate: 0.007, 0.986 / LogL: -124324.468
Init pinv, alpha: 0.238, 1.000 / Estimate: 0.007, 0.986 / LogL: -124324.469
Init pinv, alpha: 0.271, 1.000 / Estimate: 0.007, 0.986 / LogL: -124324.467
Init pinv, alpha: 0.305, 1.000 / Estimate: 0.007, 0.985 / LogL: -124324.467
Optimal pinv,alpha: 0.007, 0.986 / LogL: -124324.467

Parameters optimization took 70.474 sec
BEST SCORE FOUND : -124324.467
Total tree length: 78.563

Total number of iterations: 0
CPU time used for tree search: 0.000 sec (0h:0m:0s)
Wall-clock time used for tree search: 0.000 sec (0h:0m:0s)
Total CPU time used: 140.221 sec (0h:2m:20s)
Total wall-clock time used: 70.489 sec (0h:1m:10s)

Analysis results written to: 
  IQ-TREE report:                AlignLSDmetazoa.fasta.iqtree
  Tree used for ModelFinder:     AlignLSDmetazoa.fasta.treefile
  Screen log file:               AlignLSDmetazoa.fasta.log

Date and Time: Fri Jul 30 15:58:35 2021
