# Supplementary material for: Evolution of lysine-specific demethylase 1 and REST corepressor gene families and their molecular interaction
Source: Commun Biol. 2023 Dec 14;6:1267. doi: 10.1038/s42003-023-05652-x (PMC10721905; doi:10.1038/s42003-023-05652-x)
Supplement: Supplementary file 5 — Supplementary Data 7 [file 42003_2023_5652_MOESM5_ESM.zip › Trees suporting data/LSD metazoa/LSD_metazoa.treefile]

(L1_Homo:0.0085620449,L1_Mus:0.0136453436,(((L1_Rhincodon:0.0363682103,L1_Callorhinchus:0.0355179468)99.9/1/100:0.0512308990,((L1_Eptatretus:0.1144953658,L1_Petromyzon:0.0781757108)99.1/1/100:0.0731435287,((L1_B_belcheri:0.0062862110,L1_B_floridae:0.0162240640)100/1/100:0.2250490686,(((((((L1_Capitella:0.2424965617,L1_Helobdella:0.3564263326)86.8/0.999/96:0.0557134458,(L1_Phoronis:0.1885489650,L1_Lingula:0.2253531794)76.5/0.985/98:0.0330892756)86.6/1/95:0.0427383132,((L1_O_bimaculoides:0.0000020404,L1_O_sinensis:0.0011245865)100/1/100:0.2095138379,(L1_Lottia:0.2232098605,(((L1_Biomphalaria:0.0683169090,L1_Elysia:0.1122037891)95.1/1/100:0.0329173417,L1_Aplysia:0.0622757009)100/1/100:0.1681970182,L1_Pomacea:0.1737264283)99.8/1/100:0.0864066776)82.6/0.998/99:0.0389880547)99.7/1/100:0.0849242704)2.7/0.535/29:0.0268574835,(L1_Notospermus:0.1958050525,L1_Bugula:0.7583777544)61.8/0.882/67:0.0439169135)87.8/1/71:0.0335439744,((((L1_Limulus:0.1527344044,(L1_Centruroides:0.0835349645,L1_Araneus:0.2235416429)74.5/0.999/100:0.0356495670)28.7/0.676/97:0.0172965375,(L1_Rhipicephalus:0.0868109146,L1_Ixodes:0.1118991448)100/1/100:0.1949449480)100/1/100:0.0942158653,((((L1_Camponotus:0.0328590023,L1_Apis:0.0434043838)100/1/100:0.2738440593,L1_Thrips:0.2065275222)86.3/0.995/99:0.0419097797,L1_Zootermopsis:0.2444521608)98.2/1/100:0.0765321118,(((L1_Armadillidium:0.2234435544,L1_Penaeus:0.1548662133)34.5/0.885/78:0.0388487821,(L1_Hyalella:0.1410680091,L1_Micruropus:0.0885709034)100/1/100:0.1813932207)100/1/100:0.1995138565,(L1_Orchesella:0.3454806898,L1_Folsomia:0.3938733719)100/1/100:0.4613402105)96.5/1/95:0.0868025168)52.2/0.939/74:0.0454355249)99.7/1/100:0.1069523080,L1_Priapulus:0.3129704788)95.6/1/93:0.0474674022)96.5/1/99:0.0588885288,(((((L1_Stylophora:0.0093883074,L1_Pocillopora:0.0096647551)100/1/100:0.1792196526,L1_Nematostella:0.2584220962)96.6/1/100:0.0832862033,L1_Dendronephthya:0.3936536678)99.9/1/100:0.2119919863,(L1_Trichoplax:0.6867111264,((L1_Mnemiopsis:0.1321186946,L1_Hormiphora:0.2657993355)100/1/100:0.7006326976,L1_Amphimedon:0.8876948640)98/1/99:0.1875274261)73.1/0.991/40:0.1153334238)6.6/0.619/14:0.0924906744,((L1_Phallusia:0.2250028961,L1_Ciona:0.2994877390)100/1/100:0.6919863102,(((L1_Rotaria:0.8076245523,L1_Pomphorhynchus:1.2035518224)86.4/0.952/96:0.1221876287,L1_Brachionus:0.8432911844)93.7/1/94:0.1716467446,((L1_Macrostomum:1.0676625617,((L1_Isodiametra:1.1240416472,L1_Hofstenia:1.1441269910)98/1/100:0.2531111113,((L1_Dicyema:1.7248918494,(((((((((((((((L2_Homo:0.0292748943,L2_Mus:0.1203973018)100/1/100:0.1953125919,L2_Latimeria:0.1479613050)52.9/0.887/95:0.0348093068,L2_Poecilia:0.3080949368)30.4/0.815/88:0.0324771324,(L2_Rhincodon:0.1326133350,L2_Callorhinchus:0.0867840741)100/1/100:0.1033132376)97.6/1/100:0.0989451044,L2_Petromyzon:0.3886064598)100/1/100:0.3388956761,(L2_B_belcheri:0.0372531375,L2_B_floridae:0.0291592682)100/1/100:0.3812133363)96.1/1/81:0.1043708698,L2_Saccoglossus:0.7380904475)65.6/0.899/78:0.0455925506,(((L2_Asterias:0.1353465502,L2_Acanthaster:0.1709254734)100/1/100:0.2971982771,(L2_Strongylocentrotus:0.4737038149,L2_Apostichopus:0.6013391829)99/1/100:0.1623284787)27.2/0.808/88:0.0751406717,L2_Anneissia:0.5131587128)99.8/1/100:0.1514867454)97.4/1/79:0.0821260978,(((L2_Micruropus:0.8854709594,(L2_Steinernema:0.7857951166,L2_Pristionchus:0.5825965110)100/1/100:0.7294642636)99.6/1/99:0.2936894853,((L2_Phallusia:0.3198763599,L2_Ciona:0.3503799797)100/1/100:0.7106578003,(L2_Mnemiopsis:0.3550633649,L2_Hormiphora:0.2955720048)100/1/100:0.9023860383)35.1/0.785/58:0.1050458170)79.2/0.981/50:0.0830573523,((L2_Hofstenia:0.7064270595,L2_Isodiametra:0.8067216299)99.8/1/100:0.4927220046,L2_Araneus:1.9179374150)95.5/1/69:0.1693927802)94.2/1/48:0.0893591416)64.3/0.981/36:0.0340558125,(L2_Priapulus:0.7997615344,(L2_Notospermus:0.7682082427,(L2_Phoronis:0.6333711865,L2_Lingula:0.6098435723)98.3/1/100:0.2179014101)62.8/0.932/92:0.0787174121)81.3/0.996/83:0.0619340472)98.5/1/49:0.0987710749,((((L2_Stylophora:0.1371621749,L2_Pocillopora:0.0640408840)100/1/100:0.5190871847,L2_Nematostella:0.7429628131)97.3/1/100:0.1739484845,L2_Dendronephthya:0.8034527871)99.7/1/100:0.2688768579,((L2_Lottia:0.7659308341,((((L2_Biomphalaria:0.4785533372,L2_Aplysia:0.5316123879)66.5/0.952/100:0.1144926114,L2_Elysia:0.9404959269)98.1/1/100:0.2311956094,L2_Pomacea:0.8367737613)94/1/99:0.1824222776,(L2_O_bimaculoides:0.0033718687,L2_O_sinensis:0.0076553507)100/1/100:0.9603410520)28.4/0.791/90:0.0783306310)98/1/100:0.1958859056,L2_Capitella:1.5326106629)64.5/0.895/64:0.0845338741)85/0.987/48:0.0636811519)87.5/1/38:0.0608456296,((L2_Limulus:0.5159237268,L2_Centruroides:0.6530213153)97.7/1/100:0.2003347339,(L2_Rhipicephalus:0.2438647027,L2_Ixodes:0.2589245573)100/1/100:0.6670695120)98.2/1/97:0.1500456269)53.8/0.977/48:0.1179862353,(L2_Helobdella:1.1611659028,L2_Bugula:1.9482239605)35.7/0.66/44:0.1199859994)94.4/0.999/63:0.2413534415,L2_Amphimedon:1.4272612287)99.9/1/97:0.9273281303,((((AA_Homo_sapiens:0.2929972136,(AB_Latimeria_chalumnae:0.1683685539,AA_Lepisosteus_oculatus:0.2064440744)100/1/100:0.3126788848)92.6/0.999/51:0.0499196436,(AB_Homo_sapiens:0.2779506852,AA_Gallus_gallus:0.1820648332)53.8/0.861/73:0.0242973172)97.3/1/67:0.0614115712,AA_Latimeria_chalumna:0.1016448548)81.2/0.783/69:0.0818461801,AB_Lepisosteus_oculatus:0.3332919067)100/1/100:4.4820523430)94.1/1/99:0.5200408104)83.5/0.992/92:0.2456122251,(L1_Ramazzottius:1.3602947214,L1_Hypsibius:1.1902012074)99.9/1/100:0.5408318231)57.9/0.88/92:0.1117965781)42.8/0.898/86:0.0950268030)9.5/0.444/68:0.0418718923,(L1_Steinernema:0.9601524812,(L1_Pristionchus:0.7031149978,L1_Ancylostoma:0.8656161926)99.2/1/100:0.3497618544)100/1/100:0.7273482089)60.5/0.951/55:0.0924260406)79.1/0.986/53:0.0856002681)94.4/1/40:0.1218429230)98.1/1/99:0.1097763829)89.8/0.995/98:0.0375398298,(L1_Saccoglossus:0.2354623339,(((L1_Asterias:0.0516988187,L1_Acanthaster:0.0587240853)100/1/100:0.1186044959,(L1_Strongylocentrotus:0.1549020443,L1_Apostichopus:0.3195045452)91.5/1/100:0.0548257788)95.9/1/100:0.0593089249,L1_Anneissia:0.2919321123)24.1/0.79/96:0.0508873387)99.6/1/100:0.0892095364)94.7/1/98:0.0684921137)100/1/100:0.1869382015)99.6/1/100:0.0644279108)91.3/1/95:0.0239349369,(L1_Poecilia:0.1026277085,L1_Latimeria:0.0568362453)83.2/0.998/95:0.0216147781)100/1/100:0.0788603293);
