# Supplementary material for: Evolution of lysine-specific demethylase 1 and REST corepressor gene families and their molecular interaction
Source: Commun Biol. 2023 Dec 14;6:1267. doi: 10.1038/s42003-023-05652-x (PMC10721905; doi:10.1038/s42003-023-05652-x)
Supplement: Supplementary file 5 — Supplementary Data 7 [file 42003_2023_5652_MOESM5_ESM.zip › Trees suporting data/LSD metazoa/Log_Tree.log]

IQ-TREE multicore version 1.6.12 for Mac OS X 64-bit built Aug 15 2019
Developed by Bui Quang Minh, Nguyen Lam Tung, Olga Chernomor,
Heiko Schmidt, Dominik Schrempf, Michael Woodhams.

Host:    dyn-160-39-253-169.dyn.columbia.edu (AVX2, FMA3, 16 GB RAM)
Command: ./iqtree -s AlignLSDmetazoa.fasta -st AA -m LG+F+I+G4 -bb 1000 -nm 1000 -alrt 1000 -abayes -nt 2
Seed:    816394 (Using SPRNG - Scalable Parallel Random Number Generator)
Time:    Mon Aug  2 16:15:56 2021
Kernel:  AVX+FMA - 2 threads (16 CPU cores detected)

Reading alignment file AlignLSDmetazoa.fasta ... Fasta format detected
Alignment most likely contains protein sequences
Alignment has 122 sequences with 2793 columns, 2235 distinct patterns
1260 parsimony-informative, 680 singleton sites, 853 constant sites
                         Gap/Ambiguity  Composition  p-value
   1  L1_Homo                   69.50%    failed      0.13%
   2  L1_Mus                    68.74%    failed      0.02%
   3  L1_Rhincodon              69.60%    passed      8.43%
   4  L1_Callorhinchus          70.03%    passed     17.29%
   5  L1_Poecilia               69.42%    passed     28.34%
   6  L1_Eptatretus             69.32%    failed      0.90%
   7  L1_Petromyzon             71.21%    passed     10.79%
   8  L1_Latimeria              75.98%    failed      0.94%
   9  L1_B_belcheri             69.64%    passed     70.69%
  10  L1_B_floridae             69.60%    passed     73.62%
  11  L1_Capitella              71.14%    passed     64.81%
  12  L1_O_bimaculoides         67.78%    failed      0.86%
  13  L1_O_sinensis             67.67%    failed      0.51%
  14  L1_Lottia                 73.18%    passed     42.70%
  15  L1_Phoronis               71.75%    passed     94.57%
  16  L1_Notospermus            70.18%    passed     18.32%
  17  L1_Biomphalaria           71.07%    passed     29.84%
  18  L1_Aplysia                71.36%    passed     23.77%
  19  L1_Elysia                 71.46%    passed     40.82%
  20  L1_Pomacea                71.46%    passed     75.39%
  21  L1_Lingula                69.42%    failed      3.41%
  22  L1_Saccoglossus           70.53%    passed     58.16%
  23  L1_Asterias               69.89%    passed     39.10%
  24  L1_Acanthaster            70.28%    passed     44.80%
  25  L1_Strongylocentrotus     69.78%    passed     55.40%
  26  L1_Apostichopus           70.89%    passed     50.92%
  27  L1_Anneissia              70.86%    passed     56.78%
  28  L1_Limulus                70.82%    passed     49.85%
  29  L1_Centruroides           72.00%    passed     56.79%
  30  L1_Araneus                71.86%    passed     92.44%
  31  L1_Rhipicephalus          71.43%    failed      0.43%
  32  L1_Ixodes                 70.03%    failed      0.00%
  33  L1_Camponotus             71.79%    passed     46.11%
  34  L1_Apis                   71.72%    passed     26.76%
  35  L1_Zootermopsis           71.18%    passed     69.17%
  36  L1_Thrips                 69.96%    failed      1.33%
  37  L1_Priapulus              76.19%    passed      5.79%
  38  L1_Armadillidium          71.39%    passed     13.29%
  39  L1_Penaeus                72.75%    passed     33.94%
  40  L1_Hyalella               74.11%    failed      2.98%
  41  L1_Micruropus             78.20%    failed      1.71%
  42  L1_Helobdella             71.39%    failed      0.00%
  43  L1_Stylophora             70.28%    passed     13.94%
  44  L1_Pocillopora            70.28%    passed     15.13%
  45  L1_Nematostella           69.46%    passed     39.30%
  46  L1_Dendronephthya         71.36%    passed     42.10%
  47  L1_Trichoplax             72.75%    failed      3.55%
  48  L1_Phallusia              75.37%    passed     37.20%
  49  L1_Ciona                  74.76%    passed     73.35%
  50  L1_Orchesella             68.92%    passed     15.72%
  51  L1_Folsomia               67.06%    failed      1.55%
  52  L1_Rotaria                75.30%    failed      1.79%
  53  L1_Brachionus             72.00%    failed      0.00%
  54  L1_Mnemiopsis             56.78%    failed      0.00%
  55  L1_Hormiphora             60.87%    failed      0.00%
  56  L1_Amphimedon             72.54%    failed      1.82%
  57  L1_Macrostomum            72.79%    failed      0.00%
  58  L1_Pomphorhynchus         77.44%    failed      0.57%
  59  L1_Isodiametra            74.65%    passed     23.09%
  60  L1_Hofstenia              75.90%    passed     14.57%
  61  L1_Bugula                 62.51%    failed      0.00%
  62  L1_Dicyema                75.76%    failed      0.00%
  63  L1_Steinernema            68.67%    passed     12.85%
  64  L1_Pristionchus           71.61%    failed      0.00%
  65  L1_Ancylostoma            73.68%    passed     50.70%
  66  L1_Ramazzottius           70.39%    passed      9.88%
  67  L1_Hypsibius              68.67%    failed      0.82%
  68  L2_Homo                   70.57%    passed     63.37%
  69  L2_Mus                    70.39%    passed     93.56%
  70  L2_Rhincodon              70.32%    passed     70.52%
  71  L2_Callorhinchus          70.61%    passed     50.59%
  72  L2_Latimeria              72.50%    passed     82.53%
  73  L2_Poecilia               70.14%    passed     59.89%
  74  L2_Petromyzon             70.71%    failed      4.29%
  75  L2_B_belcheri             70.68%    passed     53.72%
  76  L2_B_floridae             70.64%    passed     66.93%
  77  L2_Asterias               70.86%    passed     35.77%
  78  L2_Acanthaster            70.93%    passed     42.02%
  79  L2_Strongylocentrotus     69.46%    passed     36.08%
  80  L2_Anneissia              71.14%    passed     83.45%
  81  L2_Apostichopus           70.82%    passed     91.55%
  82  L2_Priapulus              69.96%    passed     94.67%
  83  L2_Notospermus            70.43%    passed     56.37%
  84  L2_Phoronis               71.00%    passed     60.92%
  85  L2_Saccoglossus           70.50%    passed     15.34%
  86  L2_Limulus                66.02%    passed     78.97%
  87  L2_Centruroides           70.64%    failed      0.32%
  88  L2_Stylophora             70.78%    passed     45.01%
  89  L2_Pocillopora            71.61%    passed     37.65%
  90  L2_Nematostella           71.82%    failed      1.02%
  91  L2_Dendronephthya         75.37%    passed     35.81%
  92  L2_Lottia                 71.93%    failed      0.12%
  93  L2_Biomphalaria           71.50%    passed     32.93%
  94  L2_Aplysia                69.50%    passed     10.46%
  95  L2_Pomacea                68.42%    passed     32.64%
  96  L2_Rhipicephalus          69.78%    failed      0.35%
  97  L2_Ixodes                 70.57%    failed      0.11%
  98  L2_Micruropus             71.68%    passed     50.35%
  99  L2_Phallusia              61.33%    passed     31.75%
 100  L2_Ciona                  61.65%    failed      3.61%
 101  L2_O_bimaculoides         70.93%    failed      3.09%
 102  L2_O_sinensis             70.53%    failed      2.97%
 103  L2_Mnemiopsis             71.11%    passed     77.73%
 104  L2_Hormiphora             71.72%    passed     94.84%
 105  L2_Hofstenia              71.57%    passed     37.67%
 106  L2_Isodiametra            68.96%    passed     55.54%
 107  L2_Helobdella             68.03%    failed      0.82%
 108  L2_Capitella              73.33%    passed     35.00%
 109  L2_Steinernema            72.68%    passed     55.87%
 110  L2_Pristionchus           68.67%    passed      6.84%
 111  L2_Amphimedon             69.75%    passed     55.80%
 112  L2_Bugula                 72.18%    passed     62.21%
 113  L2_Araneus                72.75%    failed      0.11%
 114  L2_Lingula                74.40%    failed      0.01%
 115  L2_Elysia                 78.84%    failed      0.17%
 116  AA_Homo_sapiens           81.13%    passed      6.40%
 117  AB_Homo_sapiens           81.38%    failed      3.03%
 118  AA_Gallus_gallus          81.35%    passed      5.96%
 119  AA_Latimeria_chalumna     81.31%    passed     21.97%
 120  AB_Lepisosteus_oculatus   81.20%    failed      3.97%
 121  AB_Latimeria_chalumnae    85.03%    passed     45.65%
 122  AA_Lepisosteus_oculatus   80.99%    passed     47.76%
WARNING: 122 sequences contain more than 50% gaps/ambiguity
****  TOTAL                     71.46%  41 sequences failed composition chi2 test (p-value<5%; df=19)

Create initial parsimony tree by phylogenetic likelihood library (PLL)... 0.101 seconds
Generating 1000 samples for ultrafast bootstrap (seed: 816394)...

NOTE: 178 MB RAM (0 GB) is required!
Estimate model parameters (epsilon = 0.100)
Thoroughly optimizing +I+G parameters from 10 start values...
Init pinv, alpha: 0.000, 1.000 / Estimate: 0.007, 0.993 / LogL: -124310.287
Init pinv, alpha: 0.034, 1.000 / Estimate: 0.007, 0.997 / LogL: -124310.280
Init pinv, alpha: 0.068, 1.000 / Estimate: 0.007, 0.997 / LogL: -124310.277
Init pinv, alpha: 0.102, 1.000 / Estimate: 0.007, 0.997 / LogL: -124310.284
Init pinv, alpha: 0.136, 1.000 / Estimate: 0.007, 0.996 / LogL: -124310.271
Init pinv, alpha: 0.170, 1.000 / Estimate: 0.007, 0.996 / LogL: -124310.271
Init pinv, alpha: 0.204, 1.000 / Estimate: 0.007, 0.996 / LogL: -124310.273
Init pinv, alpha: 0.238, 1.000 / Estimate: 0.007, 0.996 / LogL: -124310.276
Init pinv, alpha: 0.271, 1.000 / Estimate: 0.007, 0.996 / LogL: -124310.278
Init pinv, alpha: 0.305, 1.000 / Estimate: 0.007, 0.996 / LogL: -124310.281
Optimal pinv,alpha: 0.007, 0.996 / LogL: -124310.271

Parameters optimization took 62.479 sec
Computing ML distances based on estimated model parameters... 3.874 sec
Computing BIONJ tree...
0.006 seconds
Log-likelihood of BIONJ tree: -124765.277
--------------------------------------------------------------------
|             INITIALIZING CANDIDATE TREE SET                      |
--------------------------------------------------------------------
Generating 98 parsimony trees... 10.052 second
Computing log-likelihood of 98 initial trees ... 40.460 seconds
Current best score: -124310.271

Do NNI search on 20 best initial trees
Estimate model parameters (epsilon = 0.100)
BETTER TREE FOUND at iteration 1: -124190.412
Estimate model parameters (epsilon = 0.100)
BETTER TREE FOUND at iteration 2: -124177.950
Iteration 10 / LogL: -124225.269 / Time: 0h:2m:42s
Iteration 20 / LogL: -124185.100 / Time: 0h:3m:29s
Finish initializing candidate tree set (20)
Current best tree score: -124177.950 / CPU time: 141.461
Number of iterations: 20
--------------------------------------------------------------------
|               OPTIMIZING CANDIDATE TREE SET                      |
--------------------------------------------------------------------
Estimate model parameters (epsilon = 0.100)
BETTER TREE FOUND at iteration 21: -124167.242
Iteration 30 / LogL: -124179.229 / Time: 0h:4m:16s (0h:13m:24s left)
Iteration 40 / LogL: -124175.704 / Time: 0h:5m:0s (0h:10m:24s left)
Estimate model parameters (epsilon = 0.100)
BETTER TREE FOUND at iteration 44: -124163.026
Iteration 50 / LogL: -124176.115 / Time: 0h:5m:51s (0h:11m:14s left)
Log-likelihood cutoff on original alignment: -124248.777
Iteration 60 / LogL: -124167.501 / Time: 0h:6m:41s (0h:9m:31s left)
Iteration 70 / LogL: -124173.080 / Time: 0h:7m:27s (0h:7m:59s left)
Iteration 80 / LogL: -124169.802 / Time: 0h:8m:15s (0h:6m:40s left)
Iteration 90 / LogL: -124164.296 / Time: 0h:9m:6s (0h:5m:31s left)
Iteration 100 / LogL: -124166.304 / Time: 0h:9m:53s (0h:4m:23s left)
Log-likelihood cutoff on original alignment: -124248.777
NOTE: Bootstrap correlation coefficient of split occurrence frequencies: 0.995
Iteration 110 / LogL: -124189.626 / Time: 0h:10m:42s (0h:8m:50s left)
Iteration 120 / LogL: -124165.757 / Time: 0h:11m:33s (0h:7m:46s left)
Iteration 130 / LogL: -124168.421 / Time: 0h:12m:23s (0h:6m:43s left)
Iteration 140 / LogL: -124165.761 / Time: 0h:13m:19s (0h:5m:45s left)
TREE SEARCH COMPLETED AFTER 145 ITERATIONS / Time: 0h:13m:48s

--------------------------------------------------------------------
|                    FINALIZING TREE SEARCH                        |
--------------------------------------------------------------------
Performs final model parameters optimization
Estimate model parameters (epsilon = 0.010)
1. Initial log-likelihood: -124163.026
Optimal log-likelihood: -124163.026
Proportion of invariable sites: 0.007
Gamma shape alpha: 0.971
Parameters optimization took 1 rounds (0.711 sec)
BEST SCORE FOUND : -124163.026

Testing tree branches by SH-like aLRT with 1000 replicates...
Testing tree branches by aBayes parametric test...
2.795 sec.
Creating bootstrap support values...
Split supports printed to NEXUS file AlignLSDmetazoa.fasta.splits.nex
Total tree length: 77.956

Total number of iterations: 145
CPU time used for tree search: 1503.713 sec (0h:25m:3s)
Wall-clock time used for tree search: 760.607 sec (0h:12m:40s)
Total CPU time used: 1646.707 sec (0h:27m:26s)
Total wall-clock time used: 832.563 sec (0h:13m:52s)

Computing bootstrap consensus tree...
Reading input file AlignLSDmetazoa.fasta.splits.nex...
122 taxa and 699 splits.
Consensus tree written to AlignLSDmetazoa.fasta.contree
Reading input trees file AlignLSDmetazoa.fasta.contree
Log-likelihood of consensus tree: -124163.147

Analysis results written to: 
  IQ-TREE report:                AlignLSDmetazoa.fasta.iqtree
  Maximum-likelihood tree:       AlignLSDmetazoa.fasta.treefile
  Likelihood distances:          AlignLSDmetazoa.fasta.mldist

Ultrafast bootstrap approximation results written to:
  Split support values:          AlignLSDmetazoa.fasta.splits.nex
  Consensus tree:                AlignLSDmetazoa.fasta.contree
  Screen log file:               AlignLSDmetazoa.fasta.log

Date and Time: Mon Aug  2 16:29:51 2021
