# Supplementary material for: Evolution of lysine-specific demethylase 1 and REST corepressor gene families and their molecular interaction
Source: Commun Biol. 2023 Dec 14;6:1267. doi: 10.1038/s42003-023-05652-x (PMC10721905; doi:10.1038/s42003-023-05652-x)
Supplement: Supplementary file 5 — Supplementary Data 7 [file 42003_2023_5652_MOESM5_ESM.zip › Trees suporting data/RCOR vertebrata/RCOR_vertebrata.fasta]

>MIDEAS_Homo sapiens HUMAN08623 | Q6PJG2 | HOG:0444088.2b | [Homo sapiens]
MN-------------------------------------LQAQPKAQNKRK-------RC
LF-----GGQ----------EPAPKEQPPPLQPPQ------QSIRVKEEQYLGHEGPGGA
VSTSQPVELPPPSSLALLNSVVYGPERTSAAML-----SQ--QVASVKWPNSVMAPGRGP
ERGGG------------------------------------------------------G
GVSDSS--WQQQPGQPPPHSTWNCHSLS----------------LYSATKGSPHPGVGVP
TYYNHPEALK--REKAGGPQLDRY---VRPMMP-----------QKVQLEVG--RPQAPL
NSFHAA----KKPPNQSLPLQPFQLAFGHQVNRQVFRQGPPPPNPVAAFPPQKQQQQQQP
QQQQQ------QQQAALPQMPLFENFYSMPQQPSQQPQDFGLQPAG--------------
--------------------------------------PLG----QSHLAHHSMAPYP-F
PPNPDMNPELRKALLQDSAPQPALPQVQIPFPRRSRRLSKEGILPPSALDGAGTQPGQEA
TGNLFLHHWPLQQPPPGSLGQPHPEALGFPLELRESQLLPDGERLAPNGREREAPAMGSE
EGMRAVSTGDCGQVLRGGV--IQSTRRRRRASQEANLLTLAQKAVELASLQNAKDGSGSE
EKRKSVLASTTKCGVEFSEPSLATKRAREDS------GMVPLIIPVSVPVRTVDPTEAAQ
AGGLDEDGKGPEQNPAE--HKPSVIVTRRRSTRIPGTDAQAQAEDMNVKLEGEPSVRKPK
QR---PRPEPLI--IPTKA--------------------GTFIAPPVY-SNITPY-QSHL
RSPVRLADH----PS-ER-SFELPPYTPPPILSPVREGSGLYFNA--IISTSTIPAPPPI
TPKSAHRTLLRTNSAEVTPPVLSVMGEATPVSIEPRINVGSRFQAEIPLMRDRALAAADP
HKADLVWQPWEDLESSREKQRQVEDLLTAACSSIFPGAGTNQELALHCLHESRGDILETL
NKLLLKKPLR------------PH----------------NHPLATYHYTGSDQWKMAER
KLFNK--GIAIYKKDFFLVQKLIQTKTVAQCVEFYYTYKKQVKIGRNGTLTFGDVDTSDE
KSAQEEVEVDIKT-SQKFPRVPLPRRESPSEERLEPKREVKEPRKEGEEEVPEI-----Q
EKEEQEEGRERSRR---AAAVK-----ATQTLQANE---------------------SA-
-----------------S--DILI----------LRSHES-NAPGSAGGQASEKPREGTG
KSRRALPFSEKK--KKTETFSKTQNQEN---TFPCKKCGRV-------------------
--FYKVKSRSA----------HMKSHAEQEKKAAAL-------R-LKEKE--AAA-AAAA
A-----HQQALREESGAGDKG
>MIDEAS_Gorilla gorilla gorillaGORGO06301 | ENSGGOG00000006163 | HOG:0444088.2b | [Gorilla gorilla gorilla]
MN-------------------------------------LQAQPKAQNKRK-------RC
LF-----GGQ----------EPAPKEQPPPLQPPQ------QSIRVKEEQYIGHEGPGGA
VSTSQPVELPPPSSLALLNSVVYGPERTSAAML-----SQ--QVASVKWPNSVMAPGRGP
ERGGG------------------------------------------------------G
GVSDSS--WQQQPGQPPPHSTWNCHSLS----------------LYSATKGSPHPGVGVP
TYYNHPEALK--REKAGGPQLDRY---VRPMMP-----------QKVQLEVG--RPQAPL
NSFHAA----KKPPNQSLPLQPFQLAFGHQVNRQVFRQGPPPPNPVAAFPPQKQQQQQQP
QQQQQXXXXAAQQQAALPQMPLFENFYSMPQQPSQQPQDFGLQPAG--------------
--------------------------------------PLG----QSHLAHHSMAPYP-F
PPNPDMNPELRKALLQDSAPQPALPQVQIPFPRRSRRLSKEGILPPSALDGAGTQPGQEP
TGNLFLHHWPLQQPPPGSLGQPHPEALGFPLELRESQLLPDGERLAPNGREREAPAMGSE
EGMRAVSTGDCGQVLRGGV--IQSTRRRRRASQEANLLTLAQKAVELASLQNAKDGSGSE
EKRKSVLASTTKCGVEFSEPSLATKRAREDS------GMVPLIIPVSVPVRTVDPTEAAQ
AGGLDEDGKGPEQNPAE--HKPSVIVTRRRSTRIPGTDAPAQAEDMNVKLEGEPSVRKPK
QR---PRPEPLI--IPTKA--------------------GTFIAPPVY-SNITPY-QSHL
RSPVRLADH----PS-ER-SFELPPYTPPPILSPVREGSGLYFNA--IISTSTIPAPPPI
TPKSAHRTLLRTNSAEVTPPVLSVMGEATPVSIEPRINVGSRFQAEIPLMRDRALAAADP
HKADLVWQPWEDLESSREKQRQVEDLLTAACSSIFPGAGTNQELALHCLHESRGDILETL
NKLLLKKPLR------------PH----------------NHPLATYHYTGSDQWKMAER
KLFNK--GIAIYKKDFFLVQKLIQTKTVAQCVEFYYTYKKQVKIGRNGTLTFGDVDTSDE
KSAQEEVEVDIKT-SQKFPRVPLPRRESPSEERLEPKREVKEPRKEGEEEVPEI-----Q
EKEEQEEGRERSRR---AAAVK-----ATQTLQANE---------------------SA-
-----------------S--DILI----------LRSHES-NAPGSAGGQASEKPREGTG
KSRRALPFSEKK--KKTETFSKTQNQEN---TFPCKKCGR--------------------
------------------------------------------------------------
---------------------
>MIDEAS_Mustela putorius furoMUSPF19352 | M3YE12 | HOG:0444088.2b | [Mustela putorius furo]
MN-------------------------------------LQAQPKAQNKRK-------RC
LF-----GDQ----------EPAPKEQPPPLQAPQQPPAPPQSTRVKEEPYFGHEGPAGA
APVSQPVELPPPNSLALLNSVVYGPERTTAAML-----SQ--QVGSVKWPNSVMAPGRGP
ERGGG------------------------------------------------------G
GVSDSG--WQQQPGQPPPPTTWNRHSLP----------------LYSGPKGSPHPGMGVS
TYYSHPEALK--RDKGAGPQLDRYGNAVRPMMP-----------QKVQLEVG--RPQAPL
NSFHVA----KKPPNQTLPLQPFQLAFGHQVNRQVFRQGPPPPNPVAAFPPQKQQQQQPP
-----------APQAALPQMPLFENFYPMQQPPSQQPQDFGLQPAG--------------
--------------------------------------PLG----QSHLAHHSMAPYP-F
PPNPDMNPELRKALLQESAPQPVLPQSQIAFPRRSRRLSKEGVLPPAPLDVAGTQPGQEP
TSNLFLHHWPPQQPPPGPLGQPHPEALGFPLELRESQLLSDGERLAPNGREREAPAMGSE
EGVRAVGTGDCGQVLRGGV--IQSTRRRRRASQEANLLTLAQKAVELASLQNAKDASGSE
EKRKSVLASTTKCGVEFSEPSLAAKRAREDS------GMVPLIIPVSVPVRTMDPTEAAQ
AGGVDEDGKGPEQNPTE--HKPSVIVTRRRSTRIPGADAPAQAEDMNVKLEGDTSVRKPK
QR---PRPEPLI--IPTKA--------------------GTFIAPPVY-SNITPY-QSHL
RSPVRLADH----PS-ER-SFELPPYTPPPILSPVREGSGLYFNA--IMSTSSIPAPPPI
TPKSAHRTLLRSNSAEVTPPVLSVMGEATPVSIEPRINVGSRFQAEIPSMRDRALAAADP
HKADLVWQPWENLESSREKQRQVEDLLTAACSSIFPGAGTNQELALHCLHESRGDILETL
NKLLLKKPLR------------PH----------------NHPLATYHYTGSDQWKMAER
KLFNK--GIAIYKKDFFLVQKLIQTKTVAQCVEFYYTYKKQVKIGRNGTLTFGDVDISDE
KSAQEEVEVDIKT-SQKFPRVPPPRRESPGEERLEPKREVKETRKEGEEQVPET-----P
EKGEQEEGRERSRR---AAAVK-----ATQTLQANE---------------------SA-
-----------------N--DVLI----------LRSHES-NAPGSAGGQASEKPREGAG
KSRRALPFSEKK--KKTETFNKTQNQEN---TFPCKKCGRV-------------------
--FYKVKSRSA----------HMKSHAEQEKKAAAL-------R-QKEKE--AAA-AAAT
AASNSPHQPALREESGAGERG
>MIDEAS_Mus musculusMOUSE07601 | A0A1Y7VP67 | HOG:0444088.2b | [Mus musculus]
MN-------------------------------------LQAQSKAQSKRK-------RC
PF-----GDQ----------EPAAKEQPPPLQSPP------QSLRAKEEQYGAHEGPTGV
ASTTQPVELSPPNNLALLNSVVYGSERTTAAML-----SQQAQVSSVKWPSSVMAPGRGL
ERGGG------------------------------------------------------G
GISDSG--WQQQPGQPPPHSTWN--HLP----------------LYGGPKGSPHPGVGVP
PYYNHPEALK--GNKPGGPQLDHYGNAVQPMVP-----------QKVQLEVG--RPQAPL
NSFHAA----KKPPNQTLPLQPFQLAFGHQVNRQVFRQGPQPSNPTASFPPQKQQQQQQP
--------------AALPQMQLFENYYPMHQLPSQQHQDFGLAPGG--------------
--------------------------------------PLG----QTHLAHRSMAPYP-F
SHNPDMNPELRKALLQDPASQPVLPQPQMAFPRRSRRLSKEGILPSNSLDGAGTQPGQEP
ASNLFLHHWSLPQPPPGTLGQPHSEALGFPLELRESQMLADGDRLAPNGREREPPAMGNE
EVMRAGGLGDCGQMIRSGV--IQSTKRRRRVSQEANLLTLAQKAVELASMQ---DANGSE
EKRKSVLATTSRCGVEFSEPALAAKRAREES------GMVPLIIPVSVPVRTVGPTEVAQ
VGGADEDGTGLEQYPTE--HKPSVIVTRRRSTRVPGTDAAAQAEDLNVKLEGEPSMRKPK
QR---PRPEPLI--IPTKA--------------------GTFIAPPVY-SNITPY-QSHL
RSPVRLADH----PS-ER-SFEPPPYTPPPILSPVREGSGLYFNA--IISTSNIPAPPPI
TPKSAHRTLLRSNSSEVTPPVLSVMGEATPVSIEPRINVGTRFQAEIPMMRDRALAAFDP
HKADLVWQPWEHLESSWEKQRQVDDLLTAACSSIFPGAGTNQELALHYLHESRGDILEAL
NKLLLRKPLR------------PH----------------NHPLATYHYTGSDQWKTAER
KLFNK--GIAIYKKDFFLVQKLIQTKTVAQCVEFYYTYKKQVKIGRNGTLTFGDLDIGDE
KSGQEEVEVDVKT-SQKFPRVPPPRRESPSEERLEPKREVTEPRKEGEEEVPDT-----Q
EKGEQEEGRERCRR---AAAVK-----ATQTLQANE---------------------AA-
-----------------N--DVLI----------LRSHEP-NAPGSAGIQTSEKPREGPG
KSRRALPFTEKK--KKAEAFNKTQNQEN---TFPCKKCGRV-------------------
--FYKVKSRSA----------HMKSHAEQEKKAAAL-------R-LKEKE--AAA-----
---------------------
>RCOR1_Lepisosteus_oculatus
------------------------------------------------------------
--------------------MPAMIEKG--------------------------------
----------------------------SSEVS-----GK----------------RRGR
NSAA--------------------------------------------------------
---------NNASNSKSF-----------------------------APNGNSS------
NSWEEGSS--------GSSSDDEH--------------------GAGGMRVGP-QYQATV
PEYDP------ELAKVCQ---------------------------------ERENLGMLV
----------WSPNQNLAEAK-LDEYITI----AKEKHGYNMEQ----------------
--------------------------------------ALGMLFWHKHNIEKSLADLPNF
TPFPD----------EWTVEDRVLFEQGFSFHGKTFQ-----------------------
---------------------------------RIQQMLPD-------------------
------------KSIASLVKFYYSWKKTR-------------------------------
-SRTSVMDRHAR--------KQ--KREREE----------------S-------------
----EEEME-------E--NSAN--------------------------HPSDAEC-DAN
K-------E------EKKESAAGP-EKQEPNPVVISKQGSPVEKPVQV--------KKEP
-QVTPG-KH-----L-HR-AKKKPP-------------KGMHLCHADVQAMSGST-----
---TAAVGVLRQLDMEL-------------VSIKR-------------------------
-----------QIQSIKQTNSVLKEKLESGVDE---------------------------
--------YR--------------------------------LPEV-AQKFNARWTTEEQ
LLAVQ--AIRKYGRDFQAISDVIGNKSVVQVKNFFVNYRRRFNL----------------
----DEVLQEWEA-EHGD-------KEANGS------------EGEKMDTSP---EAC-A
TKLAPEE-QE----------EV--------------------------------------
------------------------------------------------------------
-------------------------------AQPP-------------------------
-----------------------------------------------PSP--GPV-LA--
---------------------
>RCOR1_Danio_rerio
------------------------------------------------------------
--------------------MPAMLEKG--------------------------------
----------------------------TTEIS-----GK----------------RRGR
NSV---------------------------------------------------------
---------NN--PTKSF-----------------------------TSNGNSN------
NSWEEGSS--------GSSSDDEH--------------------GAGGMRVGP-QYQAVV
PDYDP------EVAKASH---------------------------------ERENLGMLV
----------WIPKTSIPEAK-LDEYIAI----AKEKHGYNMEQ----------------
--------------------------------------ALGMLFWHKHNIEKSLADLPNF
TPFPD----------EWTVEDKVLFEQGFSFHGKTFH-----------------------
---------------------------------RIQQMLPD-------------------
------------KSIASLVRFYYSWKKTR-------------------------------
-SKTSVMDRHAR--------KQ--KREREE----------------S-------------
----DEE-E-------E--NGST--------------------------SPGDTEL-EPN
K-------E------EKKEGTSGT-EKQESKPAVVQKPAILAEKPMHV--------KKEA
-QGLAG-RN-----L-NR-AKKKPP-------------KGMYLSADDVTAMSSSG-----
---PAAVSVLRGLDMEL-------------IAIKR-------------------------
-----------QIQSIKQHNSALREKLDTGVDD---------------------------
--------FR--------------------------------PSES-NQKFNTRWTTEEQ
LLAVQ--AIRKYGRDFQAISDVIGNKSVVQVKNFFVNYRRRFNL----------------
----DEVLQEWEA-EHGV-------EERKGL------------DEEKMEVSS---EDG-T
TSGPAEN-QT----------EE--------------------------------------
------------------------------------------------------------
-------------------------------QTPM-------------------------
-----------------------------------------------ETQ--NPS-VS--
---------------------
>RCOR1_Sinocyclocheilus_rhinocerous
------------------------------------------------------------
--------------------MPAMLEKG--------------------------------
----------------------------TAEIS-----GK----------------RRGR
NSV---------------------------------------------------------
---------NN--PIKSF-----------------------------TSNGNSN------
NSWEEGSS--------GSSSDDEH--------------------GAGGMRVGP-QYQAVV
PDYDT------EVAKASQ---------------------------------ERDNLGMLV
----------WFPNPSIPEPK-LDEYIAI----AKEKHGYNMEQ----------------
--------------------------------------ALGMLFWHKHNIEKSLADLPNF
TPFPD----------EWTVEDKVLFEQGFSFHGKTFH-----------------------
---------------------------------RIQQMLPD-------------------
------------KSIASLVRFYYSWKKTR-------------------------------
-SKTSVMDRHAR--------KQ--KRDREE----------------S-------------
----DDG-E-------E--NSCI--------------------------SPGDAEF-EPN
K-------D------EKKEGTSGP-EKQDSKPAVVPKPANLAEKSMHV--------KKEP
-QGIAG-RN-----L-HR-AKKKPP-------------KGMHLNSDDVAAMSSSG-----
---PAAVSVLRQLDMEL-------------IAIKR-------------------------
-----------QIQSIKQHNSALREKLDTGLDE---------------------------
--------FR--------------------------------PTEA-NQKFNTRWTTEEQ
LLAVQ--AIRKYGRDFQAISDVIGNKSVVQVKNFFVNYRRRFNL----------------
----DEVLQEWEA-EHGV-------EGRKGL------------DEEKMEVSS---EEG-T
TPVPSEN-QT----------EE--------------------------------------
------------------------------------------------------------
-------------------------------PTAM-------------------------
-----------------------------------------------ETQ--NPS-VS--
---------------------
>RCOR1_Ictalurus_punctatus
------------------------------------------------------------
--------------------MPAMLEKG--------------------------------
----------------------------TSEIS-----GK----------------RRGR
NSV---------------------------------------------------------
---------NN--PAKSF-----------------------------TSNGNSN------
NSWEEGSS--------PSSSDDEH--------------------GAGGMRVGP-QFQAVV
PDYDP------EVAKASQ---------------------------------ERENLGMLV
----------WIPNQTLSESK-LDEYIAI----AKEKHGYNMEQ----------------
--------------------------------------ALGMLFWHKHNIEKSLADLPNF
TPFPD----------EWTVEDKVLFEQGFSFHGKTFH-----------------------
---------------------------------RIQQMLPD-------------------
------------KSIASLVRFYYSWKKTR-------------------------------
-SKTSVMDRHAR--------KQ--KRDREE----------------S-------------
----DDEAE-------E--THCT--------------------------SPADAEL-EAS
K-------E------EKKEGPSGV-EKQDTKPALVQKPAPLTDKPAHV--------KKEA
-QG--P-RN-----H-HR-SKRKPP-------------KGMHLIQSDVTAMSSSG-----
---PASASVLRQLDMEL-------------VTIKR-------------------------
-----------QIQSIKQNNSALREALDTGVEE---------------------------
--------FR--------------------------------PPEV-NQKFNTRWTTEEQ
LLAVQ--AIRKYGRDFQAISDVIGNKSVVQVKNFFVNYRRRFNL----------------
----DEVLQEWEA-EHGV-------EASKSS------------EEEKMEVSS---EEGTI
TPVPSED-QK----------EE--------------------------------------
------------------------------------------------------------
-------------------------------PMPT-------------------------
-----------------------------------------------EAQ--TPS-AS--
---------------------
>RCOR1_Pygocentrus_nattereri
------------------------------------------------------------
--------------------MPAMLEKG--------------------------------
----------------------------TTEIS-----GK----------------RRGR
NSV---------------------------------------------------------
---------NN--PTKSF-----------------------------TSNGNSN------
NSWEEGSS--------GSSSDDEH--------------------GAGGMRVGP-QYQAVV
PDYDP------EVAKASQ---------------------------------ERENLGMLV
----------WIPNQNLAEAK-LDEYIAI----AKEKHGYNMEQ----------------
--------------------------------------ALGMLFWHKHNIEKSLADLPNF
TPFPD----------EWTVEDKVLFEQGFSFHGKTFH-----------------------
---------------------------------RIQQMLPD-------------------
------------KSIASLVRFYYSWKKTR-------------------------------
-SKTSVMDRHAR--------KQ--KRDREE----------------S-------------
----DDEAD-------E--TNCT--------------------------SPGDAEL-EVN
K-------E------EKKE------------------PTGLAEKPAHV--------KKEA
-QGLIG-RN-----L-HR-AKRKPP-------------KGMHLNQSDVTAISSSG-----
---SAATSILRQLDMEL-------------VATKR-------------------------
-----------QIQSIKQSNSALREMLDTGVEE---------------------------
--------FR--------------------------------PPEV-SQKFNTRWTTEEQ
LLAVQ--AIRKYGRDFQAISDVIGNKSVVQVKNFFVNYRRRFNL----------------
----DEVLQEWEA-EHGV-------EGSKSS------------EEEKMEVSS---EEGTT
TPVPPED-QK----------EE--------------------------------------
------------------------------------------------------------
-------------------------------PTPT-------------------------
-----------------------------------------------ETQ--TPS-AS--
---------------------
>RCOR1_Clupea_harengus
------------------------------------------------------------
--------------------MPAMLDKG--------------------------------
----------------------------STEMS-----GK----------------RRGR
NSV---------------------------------------------------------
---------SN--PTKSF-----------------------------AANGNSN------
NSWEEGSS--------GSSSDDEH--------------------GAGGMRVGP-QYQANV
PDYDP------EVAKASQ---------------------------------ERENLGMLV
----------WFPNHNLAEAK-LDEYIAI----AKEKHGYNMEQ----------------
--------------------------------------ALGMLFWHKHNIEKSLADLPNF
TPFPD----------EWTVEDKVLFEQGFSFHGKTFH-----------------------
---------------------------------RIQQMLPD-------------------
------------KSIASLVRFYYSWKKTR-------------------------------
-SKTSVMDRHAR--------KQ--KRDREE----------------S-------------
----DDEME-------E--NSCT--------------------------SPGDTEY-EPS
K-------E------EKKELGPGL-EKSESKSSVPQKPAGSGEKPTHL--------KKET
-PGPTG-KN-----L-HR-AKKKPP-------------KGMHLSQRDVTAMSSSS-----
---PAATGVLRQLDMEL-------------VAIKR-------------------------
-----------QIQSIKQNNSSLRDKLDSGVDD---------------------------
--------FR--------------------------------PSEV-TQKFNTRWTTEEQ
LLAVQ--AIRKYGRDFQAISDVIGNKSVVQVKNFFVNYRRRFNL----------------
----DEVLQEWEA-EHGVE-----GEGAKNS------------EEEKMVVTP---EDGAT
TPVPPEE-QK----------EE--------------------------------------
------------------------------------------------------------
-------------------------------PAAA-------------------------
-----------------------------------------------DTQ--APQ-AS--
---------------------
>RCOR1_Gadus_morhua
------------------------------------------------------------
--------------------MPAMLEKN--------------------------------
----------------------------GIEIT-----GK----------------RRGR
NAV---------------------------------------------------------
---------NN--PNKSY-----------------------------QSNGNSV------
NSWEEGSS--------GSSSDEEH--------------------GGGGMRVGP-QYQAMV
PDYDP------DVAKTAQ---------------------------------ERENLGMLV
----------WIPSISLADTK-LDEYIAI----AKERHGYNMEQ----------------
--------------------------------------ALGMLFWHKHNVEKSLADLPNF
TPFPD----------EWTVEDKVLFEQAFSFHGKSFH-----------------------
---------------------------------RIQQMLPD-------------------
------------KSMASLVRFYYSWKKSR-------------------------------
-SKTSLMDRHAR--------KH--RRER-D----------------S-------------
----EDEVE-------E--GNVN--------------------------APSDTEFQDPT
K-------E---------VGSAVP-ESSQVAPSSEQKPA-PVDKPVHV--------KREG
-PGFSG-KT-----L-QR-TKKKPP-------------KGMHLTQGDVAALSCSA-----
---PAAKGVIRQLDSEL-------------VTIKR-------------------------
-----------QIQTIKQANGTLKDKLTSGVEQ---------------------------
--------YR--------------------------------IPEV-NQKFNTRWTTEEQ
LLAVQ--AIRKYGRDFQAISDVIGNKSVVQVKNFFVNYRRRFNL----------------
----DEVLQEWQA-EHGME-----GERRGGA-----------GEEEKMEVSPSAEEGGVT
TPATPEE-PK----------EE--------------------------------------
------------------------------------------------------------
------------------------------------------------------------
-----------------------------------------------EPA--TPQ-TS--
---------------------
>RCOR1_Amblyraja_radiata
------------------------------------------------------------
--------------------MPTMMEKG--------------------------------
-----------------------------PEAA-----GK----------------RRAR
S-----------------------------------------------------------
-------------GHKSFPAAAT-------ATAAAA--------AATTANGSNS------
NSWEEASS--------G--SEDEP---------------------GGGMRVGS-QYQAVA
PDYDP------DVAKQCQ---------------------------------ERDNLGMLV
----------WSPNQNVSESK-LDEYIAI----AKEKHGYNMEQ----------------
--------------------------------------ALGMLFWHKHNIEKSLADLPNF
TPFPD----------EWTVEDRVLFEQAFSFHGKTFH-----------------------
---------------------------------RIQQMLPD-------------------
------------KSIASLVKFYYLWKKTR-------------------------------
-TKSSVMDRHAR--------KQM-KRDKEG----------------S-------------
----GDEIE-------EPSVTTT--------------------------SIVDSET-DPN
K-------E------AKKE------------------QGCQTVKSVPP--------KKET
-RTVQG--------K-QR-ISQKPP-------------NGMFLLQEDLDALCTGS-----
---GAANSVLRQLDMEL-------------VSLKR-------------------------
-----------QIQNVKQINGALKQKLHGGIEE---------------------------
--------FR--------------------------------PLET-NLKINARWTTEEQ
LLAVQ--AIRKYGRDFQAISDVIGNKTVVQVKNFFVNYRRRFNL----------------
----EEVLQEWEA-EHGS-------GEANGN------------IGDKSHSSPDV-----A
TKLSEED-EE-----------V--------------------------------------
------------------------------------------------------------
-------------------------------PSEL-------------------------
-----------------------------------------------DVR--YRT-AS--
---------------------
>RCOR1_Chiloscyllium_punctatum
------------------------------------------------------------
--------------------MPTMIEKG--------------------------------
-----------------------------PEVS-----GK----------------RRGR
N-----------------------------------------------------------
-------------GAKSFPAAA--------AAAAPAAAP-----AVAATNGN--------
NSWEEASS--------G--SEDEH---------------------GGGMRVGS-QYQAVV
PDYDP------EVAKNCQ---------------------------------ERENLGMLV
----------WSPNQNISESK-LDEYISI----AKEKHGYNMEQ----------------
--------------------------------------ALGMLFWHKHNIEKSLADLPNF
TPFPD----------EWTVEDRVLFEQAFSFHGKTFH-----------------------
---------------------------------RIQQMLPD-------------------
------------KSIASLVKFYYSWKKTR-------------------------------
-TKTSVMDRHAR--------KQM-KRDKEG----------------S-------------
----GDEIE-------ESSANAA--------------------------SILDSEI-EPS
K-------E------AKKE------------------QGSQTVKSVPP--------KKDT
-RTVQG--------K-QR-ISQKPP-------------RGMFLIQEDLDALSTSS-----
---GAANTVLRQLDMEL-------------VSLKR-------------------------
-----------QIQNVKQINGALKQKLDGGIEE---------------------------
--------FK--------------------------------PPEA-NQKINARWTTEEQ
LLAVQ--AIRKYGRDFQAISDVIGNKTVVQVKNFFVNYRRRFNL----------------
----EEVLQEWEA-EHGS-------REENAN------------VADKPQNSPDV-----I
MKLSEEE-EE-----------T--------------------------------------
------------------------------------------------------------
-------------------------------PSVL-------------------------
-----------------------------------------------DVR--YHT-AS--
---------------------
>RCOR1_Rhincodon_typus
------------------------------------------------------------
--------------------MPTMIEKG--------------------------------
-----------------------------PEVS-----GK----------------RRGR
N-----------------------------------------------------------
-------------GAKSFPAAA--------AAAAPAAAP-----AVAATNGN--------
NSWEEASS--------G--SEDEH---------------------GGGMRVGS-QYQAVV
PDYDP------EVAKHCQ---------------------------------ERENLGMLV
----------WSPNQNISESK-LDEYISI----AKEKHGYNMEQ----------------
--------------------------------------ALGMLFWHKHNIEKSLADLPNF
TPFPD----------EWTVEDRVLFEQAFSFHGKTFH-----------------------
---------------------------------RIQQMLPD-------------------
------------KSIASLVKFYYSWKKTR-------------------------------
-TKTSVMDRHAR--------KQM-KRDKEG----------------S-------------
----GDEIE-------ESNVNAA--------------------------SILDSEI-EPS
K-------E------AKKE------------------QGSQTVKSVPP--------KKDM
-RTVQG--------K-QR-ISQKPP-------------RGMFLIQEDLDALSASS-----
---GAASTVLRQLDMEL-------------VSLKR-------------------------
-----------QIQNVKQINGALKQKLDGGIEE---------------------------
--------FK--------------------------------PPEA-NQKINARWTTEEQ
LLAVQ--AIRKYGRDFQAISDVIGNKTVVQVKNFFVNYRRRFNL----------------
----EEVLQEWEA-EHGS-------REESAN------------IADKPQNSPDV------
MKLSEEE-EE-----------T--------------------------------------
------------------------------------------------------------
-------------------------------RSVL-------------------------
-----------------------------------------------DVR--YHS-AS--
---------------------
>RCOR1_Scyliorhinus_torazame
------------------------------------------------------------
--------------------MPTMIEKG--------------------------------
-----------------------------PEVS-----GK----------------RRGR
N-----------------------------------------------------------
-------------GAKSFPAAASSSSSSTSAAAAAAAAPPTPAVAAAVANGN--------
NSWEEASS--------G--SDEEH---------------------GGGMRVGS-QYQAVV
SDYDA------EVAKHCQ---------------------------------ERENLGMLV
----------WSPNQNISESK-LDEYISI----AKEKHGYNMEQ----------------
--------------------------------------ALGMLFWHKHNIEKSLADLPNF
TPFPD----------EWTVEDRVLFEQAFSFHGKTFH-----------------------
---------------------------------RIQQMLPD-------------------
------------KSIASLVKFYYSWKKTR-------------------------------
-TKTSVMDRHAR--------KQM-KRDKEG----------------S-------------
----GDEIE-------ESSANTT--------------------------SVIDTEI-EPS
K-------E------PKKE------------------QGSQTVKSVPP--------KKET
-RTVQG--------K-QR-ISQKPP-------------RGMFLIQEDLDALSTSS-----
---GAAGTVLRQLDMEL-------------VSLKR-------------------------
-----------QIQNVKQINGALKQKLDGGIEE---------------------------
--------FK--------------------------------PPEA-NQKINARWTTEEQ
LLAVQ--AIRKYGRDFQAISDVIGNKTVVQVKNFFVNYRRRFNL----------------
----EEVLQEWEA-EHGS-------REENGS------------IADKPPNSPDV-----A
TKLSEEE-EE-----------A--------------------------------------
------------------------------------------------------------
-------------------------------PSVL-------------------------
-----------------------------------------------DVR--YHS-AS--
---------------------
>RCOR1_Callorhinchus_milii
------------------------------------------------------------
--------------------MALDI-KG--------------------------------
-----------------------------GKVC-----IR----------------RQ--
------------------------------------------------------------
------------------------------------------------------------
------------------------------------------------------------
----Q------EVAKHSQ---------------------------------ERENLGMLV
----------WSPNQNVSESK-LDEYIAI----AKEKHGYNMEQ----------------
--------------------------------------ALGMLFWHKHNIEKSLADLPNF
TPFPD----------EWTVEDRVLFEQAFSFHGKTFH-----------------------
---------------------------------RIQQMLPD-------------------
------------KSIASLVKFYYSWKKTR-------------------------------
-TKTSVMDRHAR--------KQM-KRDKEE----------------S-------------
----GDEIE-------EPPTNTSTTT--------------------NANNVIDSEV-DPS
K-------E------AKKE------------------QASQTVKSVPP--------KKET
-RTIQG--------KQQR-ISQKPP-------------RGMFLAQEDLDSLSSSS-----
---NAATTVLRQLDMEL-------------VSLKR-------------------------
-----------QIQNVKQINGALKQKLDGGIEE---------------------------
--------FR--------------------------------PSET-TQKINPRWTTEEQ
LLAVQ--AIRKYGRDFQAISDVIGNKTVVQVKNFFVNYRRRFNL----------------
----EEVLQEWEA-EHG---------EANGS------------ISDKPQNSPDI-----A
TKLSEEE-ES--------------------------------------------------
------------------------------------------------------------
--------------------------------PVL-------------------------
-----------------------------------------------DVR--YHS-GS--
---------------------
>RCOR1_Latimeria_chalumnae
------------------------------------------------------------
------------------------------------------------------------
------------------------------------------------------------
------------------------------------------------------------
------------------------------------------------------------
------------------------------------------------MRVGS-QYQAVV
PDYDP------EVAKWCQ---------------------------------ERENLGMLV
----------WSPNQNISEAK-LDEYIAI----AKEKHGYNMEQ----------------
--------------------------------------ALGMLFWHKHNIEKSLADLPNF
TPFPD----------EWTVEDKVLFEQAFSFHGKTFH-----------------------
---------------------------------RIQQMLPD-------------------
------------KSIASLVKFYYSWKKTR-------------------------------
-TKTSVMDRHAR--------KQ--KREREERDTSATAALSQTLGGTS-------------
----EDETE-------E--AIVN--------------------------NPSDIEN-DSK
K-------E------SKKE-------------GI------ANESTTQV--------KKET
-PTTQG--------K-HR-AKRKPP-------------KGMYLSQEDVEAISANS-----
---TAASTVLRQLDMEL-------------VSIKR-------------------------
-----------QIQNIKQINSALKEKLEGGIEQ---------------------------
--------YR--------------------------------LPEV-NQKFNARWTTEEQ
LLAVQ------------------GWNQVFKLK--ITDYHLNENV----------------
----SSVL----------------------------------------------------
------------------------------------------------------------
------------------------------------------------------------
------------------------------------------------------------
-----------------------------------------------DVR--YPA-AS--
---------------------
>RCOR1_Ficedula_albicollis
------------------------------------------------------------
------------------------------------------------------------
------------------------------------------------------------
------------------------------------------------------------
------------------------------------------------------------
------------------------------------------------MRVGP-QYQAVV
PDFDP-----AKLARRSQ---------------------------------ERENLGMLV
----------WSPNQNLSEAK-LDEYIAI----AKEKHGYNMEQ----------------
--------------------------------------ALGMLFWHKHNIEKSLADLPNF
TPFPD----------EWTVEDKVLFEQAFSFHGKTFH-----------------------
---------------------------------RIQQMLPD-------------------
------------KSIASLVKFYYSWKKTR-------------------------------
-TKTSVMDRHAR--------KQ--KREREE----------------S-------------
----EDEME-------E--ANGN--------------------------NPIDIEV-EQN
K-------E------SKKE--------------V-----PPAETVPQV--------KKEK
-HSTQA--------K-NR-AKRKPP-------------KGMFLSQEDVEAVSANA-----
---TAATTVLRQLDMEL-------------VSIKR-------------------------
-----------QIQNIKQTNSALKEKLEGGIEQ---------------------------
--------YR--------------------------------LPEV-VQKFNARWTTDEQ
LLAVQ--AIRKYGRDFQAISDVIGNKSVVQVKNFFVNYRRRFNI----------------
----DEVLQEWEA-EHGK-------EETNGT------------NSQKPVKSPDN-----S
TKMSEEE-DE-----------A--------------------------------------
------------------------------------------------------------
-------------------------------TSVL-------------------------
-----------------------------------------------DVR--YAS-AS--
---------------------
>RCOR1_Taeniopygia_guttata
------------------------------------------------------------
------------------------------------------------------------
------------------------------------------------------------
------------------------------------------------------------
------------------------------------------------------------
------------------------------------------------MRVGP-QYQAVV
PDFDP-----AKLARRSQ---------------------------------ERENLGMLV
----------WSPNQNLSEAK-LDEYIAI----AKEKHGYNMEQ----------------
--------------------------------------ALGMLFWHKHNIEKSLADLPNF
TPFPD----------EWTVEDKVLFEQAFSFHGKTFH-----------------------
---------------------------------RIQQMLPD-------------------
------------KSIASLVKFYYSWKKTR-------------------------------
-TKTSVMDRHAR--------KQ--KREREE----------------S-------------
----EDEME-------E--ANGN--------------------------NPIDIEV-EQN
K-------E------SKKE--------------V-----PPAETVPQV--------KKEK
-HSTQA--------K-NR-AKRKPP-------------KGMFLSQEDVEAVSANA-----
---TAATTVLRQLDMEL-------------VSIKR-------------------------
-----------QIQNIKQTNSALKEKLEGGIEQ---------------------------
--------YR--------------------------------LPEV-VQKFNARWTTDEQ
LLAVQ--AIRKYGRDFQAISDVIGNKSVVQVKNFFVNYRRRFNI----------------
----DEVLQEWEA-EHGK-------EETNGT------------NSQKPVKSPDN-----S
TKMSEEE-DE-----------A--------------------------------------
------------------------------------------------------------
-------------------------------TSVL-------------------------
-----------------------------------------------DVR--YAS-AS--
---------------------
>RCOR1_Gallus_gallus
------------------------------------------------------------
--------------------MPAMIEKG--------------------------------
-----------------------------PEVS-----GK----------------RRGR
NNNTS-------------------------------------------------------
---AGANHNNN-GNNKSL---------------------------AAAPNGNSS-----S
NSWEEGSS--------GSSSDEEH--------------------AGGGMRVGP-QYQAVV
PEFDP-----AKLARRSQ---------------------------------ERENLGMLV
----------WSPNQNLSEAK-LDEYIAI----AKEKHGYNMEQ----------------
--------------------------------------ALGMLFWHKHNIEKSLADLPNF
TPFPD----------EWTVEDKVLFEQAFSFHGKTFH-----------------------
---------------------------------RIQQMLPD-------------------
------------KSIASLVKFYYSWKKTR-------------------------------
-TKTSVMDRHAR--------KQ--KREREE----------------S-------------
----EDEME-------E--ANGN--------------------------NPIDIEV-EQN
K-------E------SKKE--------------V-----PPAETLPQV--------KKEK
-HSTQA--------K-NR-AKRKPP-------------KGMFLSQEDVEAVSANA-----
---TAATTVLRQLDMEL-------------VSIKR-------------------------
-----------QIQNIKQTNSALKEKLEGGIEQ---------------------------
--------YR--------------------------------LPEV-VQKFNARWTTDEQ
LLAVQ--AIRKYGRDFQAISDVIGNKSVVQVKNFFVNYRRRFNI----------------
----DEVLQEWEA-EHGK-------EETNGT------------NSQKPVKSPDN-----S
TKMSEEE-DE-----------A--------------------------------------
------------------------------------------------------------
-------------------------------TSVL-------------------------
-----------------------------------------------DVR--YAS-AS--
---------------------
>RCOR1_Gavialis_gangeticus
------------------------------------------------------------
------------------------------------------------------------
------------------------------------------------------------
------------------------------------------------------------
------------------------------------------------------------
------------------------------------------------------------
---------------------------------------------------------MLV
----------WSPNQNLSEAK-LDEYIAI----AKEKHGYNMEQ----------------
--------------------------------------ALGMLFWHKHNIEKSLADLPNF
TPFPD----------EWTVEDKVLFEQAFSFHGKTFH-----------------------
---------------------------------RIQQMLPD-------------------
------------KSIASLVKFYYSWKKTR-------------------------------
-TKTSVMDRHAR--------KQ--KREREE----------------S-------------
----EDEME-------E--TNGN--------------------------NPIDIEV-EQN
K-------E------SKKE--------------V-----PPAETLPQV--------KKEK
-HSTQA--------K-NR-AKRKPP-------------KGMFLSQEDVEAVSANA-----
---TAATTVLRQLDMEL-------------VSIKR-------------------------
-----------QIQNIKQTNSALKEKLEGGIDQ---------------------------
--------YR--------------------------------LPEV-VQKFNARWTTDEQ
LLAVQ--AIRKYGRDFQAISDVIGNKSVVQVKNFFVNYRRRFNI----------------
----DEVLQEWEA-EHGK-------DETNGT------------NNQKPVKSPDN-----S
TKMSEEE-DE-----------A--------------------------------------
------------------------------------------------------------
-------------------------------TSVL-------------------------
-----------------------------------------------DVR--YAS-AS--
---------------------
>RCOR1_Alligator_sinensis
------------------------------------------------------------
------------------------------------------------------------
------------------------------------------------------------
------------------------------------------------------------
------------------------------------------------------------
------------------------------------------------------------
---------------------------------------------------------MLV
----------WSPNQNLSEAK-LDEYIAI----AKEKHGYNMEQ----------------
--------------------------------------ALGMLFWHKHNIEKSLADLPNF
TPFPD----------EWTVEDKVLFEQAFSFHGKTFH-----------------------
---------------------------------RIQQMLPD-------------------
------------KSIASLVKFYYSWKKTR-------------------------------
-TKTSVMDRHAR--------KQ--KREREE----------------S-------------
----EDEME-------E--TNGN--------------------------NPIDIEV-EQN
K-------E------SKKE--------------V-----PPAETLPQV--------KKEK
-HSTQA--------K-NR-AKRKPP-------------KGMFLSQEDVEAVSANA-----
---TAATTVLRQLDMEL-------------VSIKR-------------------------
-----------QIQNIKQTNSALKEKLEGGIDQ---------------------------
--------YR--------------------------------LPEV-VQKFNARWTTDEQ
LLAVQ--AIRKYGRDFQAISDVIGNKSVVQVKNFFVNYRRRFNI----------------
----DEVLQEWEA-EHGK-------DETNGT------------NNQKPVKSPDN-----S
TKMSEEE-DE-----------A--------------------------------------
------------------------------------------------------------
-------------------------------TSVL-------------------------
-----------------------------------------------DVR--YAS-AS--
---------------------
>RCOR1_Crocodylus_porosus
------------------------------------------------------------
------------------------------------------------------------
------------------------------------------------------------
------------------------------------------------------------
------------------------------------------------------------
------------------------------------------------MESDCFQLQ---
----------AKLARRCQ---------------------------------ERENLGMLV
----------WSPNQNLSEAK-LDEYIAI----AKEKHGYNMEQ----------------
--------------------------------------ALGMLFWHKHNIEKSLADLPNF
TPFPD----------EWTVEDKVLFEQAFSFHGKTFH-----------------------
---------------------------------RIQQMLPD-------------------
------------KSIASLVKFYYSWKKTR-------------------------------
-TKTSVMDRHAR--------KQ--KREREE----------------S-------------
----EDEME-------E--TNGN--------------------------NPIDIEV-EQN
K-------E------SKKE--------------V-----PPAETLPQV--------KKEK
-HSTQA--------K-NR-AKRKPP-------------KGMFLSQEDVEAVSANA-----
---TAATTVLRQLDMEL-------------VSIKR-------------------------
-----------QIQNIKQTNSALKEKLEGGIDQ---------------------------
--------YR--------------------------------LPEV-VQKFNARWTTDEQ
LLAVQ--AIRKYGRDFQAISDVIGNKSVVQVKNFFVNYRRRFNI----------------
----DEVLQEWEA-EHGK-------DETNGT------------NNQKPVKSPDN-----S
TKMSEEE-DE-----------A--------------------------------------
------------------------------------------------------------
-------------------------------TSVL-------------------------
-----------------------------------------------DVR--YAS-AS--
---------------------
>RCOR1_Alligator_mississippiensis
------------------------------------------------------------
------------------------------------------------------------
------------------------------------------------------------
------------------------------------------------------------
------------------------------------------------------------
------------------------------------------------MRVGP-QYQAAV
PDFDP-----AKLARRCQ---------------------------------ERENLGMLV
----------WSPNQNLSEAK-LDEYIAI----AKEKHGYNMEQ----------------
--------------------------------------ALGMLFWHKHNIEKSLADLPNF
TPFPD----------EWTVEDKVLFEQAFSFHGKTFH-----------------------
---------------------------------RIQQMLPD-------------------
------------KSIASLVKFYYSWKKTR-------------------------------
-TKTSVMDRHAR--------KQ--KREREE----------------S-------------
----EDEME-------E--TNGN--------------------------NPIDIEV-EQN
K-------E------SKKE--------------V-----PPAETLPQV--------KKEK
-HSTQA--------K-NR-AKRKPP-------------KGMFLSQEDVEAVSANA-----
---TAATTVLRQLDMEL-------------VSIKR-------------------------
-----------QIQNIKQTNSALKEKLEGGIDQ---------------------------
--------YR--------------------------------LPEV-VQKFNARWTTDEQ
LLAVQ--AIRKYGRDFQAISDVIGNKSVVQVKNFFVNYRRRFNI----------------
----DEVLQEWEA-EHGK-------DETNGT------------NNQKPVKSPDN-----S
TKMSEEE-DE-----------A--------------------------------------
------------------------------------------------------------
-------------------------------TSVL-------------------------
-----------------------------------------------DVR--YAS-AS--
---------------------
>RCOR1_Meleagris_gallopavo
------------------------------------------------------------
------------------------------------------------------------
------------------------------------------------------------
------------------------------------------------------------
------------------------------------------------------------
------------------------------------------------MTFSITWFVSV-
--FSE-----AKLARRSQ---------------------------------ERENLGMLV
----------WSPNQNLSEAK-LDEYIAI----AKEKHGYNMEQ----------------
--------------------------------------ALGMLFWHKHNIEKSLADLPNF
TPFPD----------EWTVEDKVLFEQAFSFHGKTFH-----------------------
---------------------------------RIQQMLPD-------------------
------------KSIASLVKFYYSWKKTR-------------------------------
-TKTSVMDRHAR--------KQ--KREREE----------------S-------------
----EDEME-------E--ANGN--------------------------NPIDIEV-EQN
K-------E------SKKE--------------V-----PPAETVPQV--------KKEK
-HSTQA--------K-NR-AKRKPP-------------KGMFLSQEDVEAVSANA-----
---TAATTVLRQLDMEL-------------VSIKR-------------------------
-----------QIQNIKQTNSALKEKLEGGIEQ---------------------------
--------YR--------------------------------LPEV-VQKFNARWTTDEQ
LLAVQ--AIRKYGRDFQAISDVIGNKSVVQVKNFFVNYRRRFNI----------------
----DEVLQEWEA-EHGK-------EETNGT------------NSQKPVKSPDN-----S
TKMSEEE-DE-----------A--------------------------------------
------------------------------------------------------------
-------------------------------TSVL-------------------------
-----------------------------------------------DVR--YAS-AS--
---------------------
>RCOR1_Anas_platyrhynchos
------------------------------------------------------------
------------------------------------------------------------
------------------------------------------------------------
------------------------------------------------------------
------------------------------------------------------------
------------------------------------------------MTLGRKLNLSWV
HSCSE-----AKLARRSQ---------------------------------ERENLGMLV
----------WSPNQNLSEAK-LDEYIAI----AKEKHGYNMEQ----------------
--------------------------------------ALGMLFWHKHNIEKSLADLPNF
TPFPD----------EWTVEDKVLFEQAFSFHGKTFH-----------------------
---------------------------------RIQQMLPD-------------------
------------KSIASLVKFYYSWKKTR-------------------------------
-TKTSVMDRHAR--------KQ--KREREE----------------S-------------
----EDEME-------E--ANGN--------------------------NPIDIEV-EQN
K-------E------SKKE--------------V-----PPAETVPQV--------KKEK
-HSTQA--------K-NR-AKRKPP-------------KGMFLSQEDVEAVSANA-----
---TAATTVLRQLDMEL-------------VSIKR-------------------------
-----------QIQNIKQTNSALKEKLEGGIEQ---------------------------
--------YR--------------------------------LPEV-VQKFNARWTTDEQ
LLAVQ--AIRKYGRDFQAISDVIGNKSVVQVKNFFVNYRRRFNI----------------
----DEVLQEWEA-EHGK-------EETNGT------------NSQKPVKSPDN-----S
TKMSEEE-DE-----------A--------------------------------------
------------------------------------------------------------
-------------------------------TSVL-------------------------
-----------------------------------------------DVR--YAS-AS--
---------------------
>RCOR1_Chrysemys_picta_bellii
------------------------------------------------------------
--------------------MPAMIEKG--------------------------------
-----------------------------PEVS-----GK----------------RRGR
NNNAT----------------------------------------------------AAA
SAN------NN-GNNKSLA-------------------------AAAAPNGNSS-----S
NSWEEGSS--------GSSSDEEH--------------------AGGGMRVGA-QYQAVV
PDFDP-----AKLARRSQ---------------------------------ERENLGMLV
----------WSPNQNLSEAK-LDEYIAI----AKEKHGYNMEQ----------------
--------------------------------------ALGMLFWHKHNIEKSLADLPNF
TPFPD----------EWTVEDKVLFEQAFSFHGKTFH-----------------------
---------------------------------RIQQMLPD-------------------
------------KSIASLVKFYYSWKKTR-------------------------------
-TKTSVMDRHAR--------KQ--KREREE----------------S-------------
----EDEME-------E--TNGT--------------------------NPVDIEV-EQN
K-------E------SKKE--------------V-----PPPETMPPV--------KKEK
-HSTQA--------K-NR-AKRKPP-------------KGMFLSQEDVEAVSANA-----
---TAATTVLRQLDMEL-------------VSIKR-------------------------
-----------QIQNIKQTNSALKEKLEGGIEQ---------------------------
--------YR--------------------------------LPEV-VQKCNARWTTDEQ
LLAVQ--AIRKYGRDFQAISDVIGNKSVVQVKHFFVSYRRRFNI----------------
----DEVLQEWEA-EHGK-------EETNGP------------SNQKPVKSPDN-----S
TKMSEEE-NE-----------A--------------------------------------
------------------------------------------------------------
-------------------------------TSVL-------------------------
-----------------------------------------------DVR--YAS-AS--
---------------------
>RCOR1_Chelonia_mydas
------------------------------------------------------------
--------------------MPAMIEKG--------------------------------
-----------------------------PEVS-----GK----------------RRGR
NNNAT----------------------------------------------------AAT
SAS------NN-GNNKSL--------------------------AAAAPNGNSS-----G
NSWEEGSS--------GSSSDEEH--------------------AGGGMRVGA-QYQAVV
PDFDP-----AKLARRCQ---------------------------------ERENLGMLV
----------WSPNQNLSEAK-LDEYIAI----AKEKHGYNMEQ----------------
--------------------------------------ALGMLFWHKHNIEKSLADLPNF
TPFPD----------EWTVEDKVLFEQAFSFHGKTFH-----------------------
---------------------------------RIQQMLPD-------------------
------------KSIASLVKFYYSWKKTR-------------------------------
-TKTSVMDRHAR--------KQ--KREREE----------------S-------------
----EDEME-------E--TNGT--------------------------NPVDIEV-EQN
K-------E------SKKE--------------V-----PPPETMPPV--------KKEK
-HSTQA--------K-NR-AKRKPP-------------KGMFLSQEDVEAVSANA-----
---TAATTVLRQLDMEL-------------VSIKR-------------------------
-----------QIQNIKQTNSALKEKLEGGIEQ---------------------------
--------YR--------------------------------LPEV-VQKFNARWTTDEQ
LLAVQ--AIRKYGRDFQAISDVIGNKSVVQVKHFFVSYRRRFNI----------------
----DEVLQEWEA-EHGK-------EETNGP------------SNQKPVKSPDN-----S
TKMSEEE-NE-----------A--------------------------------------
------------------------------------------------------------
-------------------------------TSVL-------------------------
-----------------------------------------------DVR--YAS-AS--
---------------------
>RCOR1_Pelodiscus_sinensis
------------------------------------------------------------
--------------------MPAMIEKG--------------------------------
-----------------------------PEVS-----GK----------------RRGR
NNNAT----------------------------------------------------AAA
SANN----NNN-GNNKSX-----------------------------XXXGNSS-----S
TSWEEGSS--------GSSSDEEH--------------------AGGGMRVGA-QYQAVV
PDFDP-----AKLTRRCQ---------------------------------ERENLGMLV
----------WSPNQNLSEAK-LDEYIAI----AKEKHGYNMEQ----------------
--------------------------------------ALGMLFWHKHNIEKSLADLPNF
TPFPD----------EWTVEDKVLFEQAFSFHGKTFH-----------------------
---------------------------------RIQQMLPD-------------------
------------KSIASLVKFYYSWKKTR-------------------------------
-TKTSVMDRHAR--------KQ--KREREE----------------S-------------
----EDEME-------E--TNGS--------------------------NPVDIEV-EQN
K-------E------SKKE--------------V-----PPAETMPPV--------KKEK
-HSTQA--------K-NR-AKRKPP-------------KGMFLSQEDVEAVSANA-----
---TAATTVLRQLDMEL-------------VSIKR-------------------------
-----------QIQNIKQTNSALKEKLEGGIEQ---------------------------
--------YR--------------------------------LPEV-VQKFNARWTTDEQ
LLAVQ--AIRKYGRDFQAISDVIGNKSVVQVKHFFVSYRRRFNI----------------
----DEVLQEWEA-EHGK-------EESNGP------------SNQKPVKSPDN-----S
TKMSEEE-NE-----------A--------------------------------------
------------------------------------------------------------
-------------------------------TSVL-------------------------
-----------------------------------------------DVR--YAS-AS--
---------------------
>RCOR1_Sarcophilus_harrisii
------------------------------------------------------------
--------------------MPAMVEKG--------------------------------
-----------------------------PEVL-----GK----------------RRGR
NNAAASASAAS-NAANAATTTTTTTASSSSSSSASAAAAAAASASA--SASAASASSAAA
SASAASGSANN-GHNKSLAA------------------A-----AAAAPNGNST------
NSWEEASS--------GSSSDEEH--------------------GGGGMRVGP-QYQAVV
PDFDP-----AKISRRSQ---------------------------------ERENLGMLV
----------WSPNQNLSEAK-LDEYIAI----AKEKHGYNMEQ----------------
--------------------------------------ALGMLFWHKHNIEKSLADLPNF
TPFPD----------EWTVEDKVLFEQAFSFHGKTFH-----------------------
---------------------------------RIQQMLPD-------------------
------------KSIASLVKFYYSWKKTR-------------------------------
-TKTSVMDRHAR--------KQ--KREREE----------------S-------------
----EDELE-------E--TNGN--------------------------NPIDIEV-DQN
K-------E------SKKE--------------V-----PPTETIPQI--------KKEK
-HSTQA--------K-NR-AKRKPP-------------KGMFLSQEDVEAVSANA-----
---TAATTVLRQLDMEL-------------VSIKR-------------------------
-----------QIQNIKQTNSALKEKLDGGIEQ---------------------------
--------YR--------------------------------LPEV-IQKFNARWTTEEQ
LLAVQ--AIRKYGRDFQAISDVIGNKSVVQVKNFFVNYRRRFNI----------------
----DEVLQEWEA-EHGK-------EETNGT------------STQKPIKSPDN-----P
IKIPEEE-EE-----------A--------------------------------------
------------------------------------------------------------
-------------------------------TSVL-------------------------
-----------------------------------------------DVR--YAS-AS--
---------------------
>RCOR1_Phascolarctos_cinereus
------------------------------------------------------------
--------------------MPAMVEKG--------------------------------
-----------------------------PEVL-----GK----------------RRGR
NNAAASSA----AAANAAAATAASSSSSSSSSSAAAAAAASASASA--SASAASASSAAA
SASAAAGSANN-GHNKSLAA------------------A-----AAAAPNGNST------
NSWEEASS--------GSSSDEEH--------------------GGGGMRVGP-QYQAVV
PDFDP-----AKISRRSQ---------------------------------ERENLGMLV
----------WSPNQNLSEAK-LDEYIAI----AKEKHGYNMEQ----------------
--------------------------------------ALGMLFWHKHNIEKSLADLPNF
TPFPD----------EWTVEDKVLFEQAFSFHGKTFH-----------------------
---------------------------------RIQQMLPD-------------------
------------KSIASLVKFYYSWKKTR-------------------------------
-TKTSVMDRHAR--------KQ--KREREE----------------S-------------
----EDELE-------E--TNGN--------------------------NPVDIEV-DQN
K-------E------SKKE--------------V-----PPTETIPQI--------KKEK
-HSTQA--------K-NR-AKRKPP-------------KGMFLSQEDVEAVSANA-----
---TAATTVLRQLDMEL-------------VSIKR-------------------------
-----------QIQNIKQTNSALKEKLDGGIEQ---------------------------
--------YR--------------------------------LPEV-IQKFNARWTTEEQ
LLAVQ--AIRKYGRDFQAISDVIGNKSVVQVKNFFVNYRRRFNI----------------
----DEVLQEWEA-EHGK-------EETNGT------------STQKPIKSPDN-----P
IKIPEEE-EE-----------A--------------------------------------
------------------------------------------------------------
-------------------------------TSVL-------------------------
-----------------------------------------------DVR--YAS-AS--
---------------------
>RCOR1_Vombatus ursinus
------------------------------------------------------------
--------------------MPAMVEKG--------------------------------
-----------------------------PEVL-----GK----------------RRGR
NNAAASSAAAA-NAAAAAASTTASSSSSSSSSASAAAAAAAASASASSSASAASASSAAA
SASAAAGSANN-GHNKSLAA------------------A-----AAAAPNGNST------
NSWEEASS--------GSSSDEEH--------------------GGGGMRVGP-QYQAVV
PDFDP-----AKISRRSQ---------------------------------ERENLGMLV
----------WSPNQNLSEAK-LDEYIAI----AKEKHGYNMEQ----------------
--------------------------------------ALGMLFWHKHNIEKSLADLPNF
TPFPD----------EWTVEDKVLFEQAFSFHGKTFH-----------------------
---------------------------------RIQQMLPD-------------------
------------KSIASLVKFYYSWKKTR-------------------------------
-TKTSVMDRHAR--------KQ--KREREE----------------S-------------
----EDELE-------E--TNGN--------------------------NPVDIEV-DQN
K-------E------SKKE--------------V-----PPTETIPQI--------KKEK
-HSTQA--------K-NR-AKRKPP-------------KGMFLSQEDVEAVSANA-----
---TAATTVLRQLDMEL-------------VSIKR-------------------------
-----------QIQNIKQTNSALKERLDGGIEQ---------------------------
--------YR--------------------------------LPEV-IQKFNARWTTEEQ
LLAVQ--AIRKYGRDFQAISDVIGNKSVVQVKNFFVNYRRRFNI----------------
----DEVLQEWEA-EHGK-------EETNGT------------STQKPIKSSDN-----P
IKIPEEE-EE-----------A--------------------------------------
------------------------------------------------------------
-------------------------------TSVL-------------------------
-----------------------------------------------DVR--YAS-AS--
---------------------
>RCOR1_Monodelphis_domestica
------------------------------------------------------------
--------------------MPAMVEKG--------------------------------
-----------------------------PEVL-----GK----------------RRGR
NNAAASSAAAASNAANAAATTTTTASSSSSSSSSSASA----------SASAASASSAAA
SASASAGSANN-GHNKSLAA------------------A-----ATAAPNGNST------
NSWEEASS--------GSSSDEEH--------------------GGGGMRVGP-QYQAVV
PDFDP-----AKISRRSQ---------------------------------ERENLGMLV
----------WSPNQNLSEAK-LDEYIAI----AKEKHGYNMEQ----------------
--------------------------------------ALGMLFWHKHNIEKSLADLPNF
TPFPD----------EWTVEDKVLFEQAFSFHGKTFH-----------------------
---------------------------------RIQQMLPD-------------------
------------KSIASLVKFYYSWKKTR-------------------------------
-TKTSVMDRHAR--------KQ--KREREE----------------S-------------
----EDELE-------E--TNGN--------------------------NPIDIEV-DQN
K-------E------SKKE--------------V-----PPTETIPQI--------KKEK
-HSTQA--------K-NR-AKRKPP-------------KGMFLSQEDVEAVSANA-----
---TAATTVLRQLDMEL-------------VSIKR-------------------------
-----------QIQNIKQTNSALKEKLDGGIEQ---------------------------
--------YR--------------------------------LPEV-IQKFNARWTTEEQ
LLAVQ--AIRKYGRDFQAISDVIGNKSVVQVKNFFVNYRRRFNI----------------
----DEVLQEWEA-EHGK-------EETNGT------------STQKPIKSPDN-----P
IKIPEEE-EE-----------A--------------------------------------
------------------------------------------------------------
-------------------------------TSVL-------------------------
-----------------------------------------------DVR--YAS-AS--
---------------------
>RCOR1_Delphinapterus_leucas
------------------------------------------------------------
--------------------MPAMVEKG--------------------------------
-----------------------------PEVS-----GK----------------RRGR
NNAAN-------AAASAAAASAASAAAAASSAAAASS-------------------ATAA
SASAAA-APNN-GQNKSL--------------------------AAAAPNGNSS-----S
NSWEEGSS--------GSSSDEEH--------------------GGGGMRVGP-QYQAVV
PDFDP-----AKVARRSQ---------------------------------ERDNLGMLV
----------WSPNQNLSEAK-LDEYIAI----AKEKHGYNMEQ----------------
--------------------------------------ALGMLFWHKHNIEKSLADLPNF
TPFPD----------EWTVEDKVLFEQAFSFHGKTFH-----------------------
---------------------------------RIQQMLPD-------------------
------------KSIASLVKFYYSWKKTR-------------------------------
-TKTSVMDRHAR--------KQ--KREREE----------------S-------------
----EDELE-------E--TNGN--------------------------NAIDIEI-DQN
K-------E------SKKE--------------V-----PPTETVPQI--------KKEK
-HSTQA--------K-NR-AKRKPP-------------KGMFLSQEDVEAVSANA-----
---TAATTVLRQLDMEL-------------VSIKR-------------------------
-----------QIQNIKQTNSALKEKLDGGIEP---------------------------
--------YR--------------------------------LPEV-IQKCNARWTTEEQ
LLAVQ--AIRKYGRDFQAISDVIGNKSVVQVKNFFVNYRRRFNI----------------
----DEVLQEWEA-EHGK-------EETNGP------------SNQKPVTSPDN-----S
VKMPEEE-DE-----------A--------------------------------------
------------------------------------------------------------
-------------------------------ASVL-------------------------
-----------------------------------------------DVR--YAS-AS--
---------------------
>RCOR1_Equus_caballus
------------------------------------------------------------
------------------------------------------------------------
------------------------------------------------------------
------------------------------------------------------------
------------------------------------------------------------
------------------------------------------------------------
----------AKLARRSQ---------------------------------ERDNLGMLV
----------WSPNQNLSEAK-LDEYIAI----AKEKHGYNMEQ----------------
--------------------------------------ALGMLFWHKHNIEKSLADLPNF
TPFPD----------EWTVEDKVLFEQAFSFHGKTFH-----------------------
---------------------------------RIQQMLPD-------------------
------------KSIASLVKFYYSWKKTR-------------------------------
-TKTSVMDRHAR--------KQ--KREREE----------------S-------------
----EDELE-------E--TNGN--------------------------NPIDIEI-DQN
K-------E------SKKE--------------V-----PPTETVPQI--------KKEK
-HSTQA--------K-NR-AKRKPP-------------KGMFLSQEDVEAVSANA-----
---TAATTVLRQLDMEL-------------VSIKR-------------------------
-----------QIQNIKQTNSALKEKLDGGIEP---------------------------
--------YR--------------------------------LPEV-IQKCNARWTTEEQ
LLAVQ--AIRKYGRDFQAISDVIGNKSVVQVKNFFVNYRRRFNI----------------
----DEVLQEWEA-EHGK-------EETNGP------------SNQRPVKFPDN-----S
VKMPEEE-DE-----------A--------------------------------------
------------------------------------------------------------
-------------------------------ASVL-------------------------
-----------------------------------------------DVR--YAS-AS--
---------------------
>RCOR1_Propithecus_coquereli
------------------------------------------------------------
--------------------MPAMVEKG--------------------------------
-----------------------------PEVS-----GK----------------RRGR
NNAAA----------SAAAGSAAAGSAASAPAAVASAP------------------AVAA
SASAAA--PNN-GQNKSL--------------------------AAAAPNGNSS-----S
NSWEEGSS--------GSSSDEEH--------------------GGGGMRVGP-QYQAVV
PDFDP-----GKLARRSQ---------------------------------ERDNLGMLV
----------WSPNQNLSEAK-LDEYIAI----AKEKHGYNMEQ----------------
--------------------------------------ALGMLFWHKHNIEKSLADLPNF
TPFPD----------EWTVEDKVLFEQAFSFHGKTFH-----------------------
---------------------------------RIQQMLPD-------------------
------------KSIASLVKFYYSWKKTR-------------------------------
-TKTSVMDRHAR--------KQ--KREREE----------------S-------------
----EDELE-------E--TNGN--------------------------NPIDIEV-DQN
K-------E------SKKE--------------V-----PPTETVPQV--------KKEK
-HSTQA--------K-NR-AKRKPP-------------KGMFLSQEDVEAVSANA-----
---TAATTVLRQLDMEL-------------VSIKR-------------------------
-----------QIQNIKQTNSALKEKLDGGIEP---------------------------
--------YR--------------------------------LPEV-IQKCNARWTTEEQ
LLAVQ--AIRKYGRDFQAISDVIGNKSVVQVKNFFVNYRRRFNI----------------
----DEVLQEWEA-EHGK-------EETNGP------------GHQKPVKSPDN-----S
VKMPEEE-DE-----------A--------------------------------------
------------------------------------------------------------
-------------------------------ASVL-------------------------
-----------------------------------------------DVR--YAS-AS--
---------------------
>RCOR1_Microcebus_murinus
------------------------------------------------------------
--------------------MPAMVEKG--------------------------------
-----------------------------PEVS-----GK----------------RRGR
NNAAA-------SAASAAAGSAATGSAASAPAAVASAP------------------AVAA
SASAAA--PNN-GQNKSL--------------------------AAAAPNGNSS-----S
NSWEEGSS--------GSSSDEEH--------------------GGGGMRVGP-QYQAVV
PDFDP-----AKLARRSQ---------------------------------ERDNLGMLV
----------WSPNQNLSEAK-LDEYIAI----AKEKHGYNMEQ----------------
--------------------------------------ALGMLFWHKHNIEKSLADLPNF
TPFPD----------EWTVEDKVLFEQAFSFHGKTFH-----------------------
---------------------------------RIQQMLPD-------------------
------------KSIASLVKFYYSWKKTR-------------------------------
-TKTSVMDRHAR--------KQ--KREREE----------------S-------------
----EDELE-------E--TNGN--------------------------NPIDIEV-DQN
K-------E------SKKE--------------V-----PPTETVPQV--------KKEK
-HSTQA--------K-NR-AKRKPP-------------KGMFLSQEDVEAVSANA-----
---TAATTVLRQLDMEL-------------VSIKR-------------------------
-----------QIQNIKQTNSALKEKLDGGIEP---------------------------
--------YR--------------------------------LPEV-IQKCNARWTTEEQ
LLAVQ--AIRKYGRDFQAISDVIGNKSVVQVKNFFVNYRRRFNI----------------
----DEVLQEWEA-EHGK-------EETNGP------------SHQKPVKSPDN-----S
VKMPEEE-DE-----------A--------------------------------------
------------------------------------------------------------
-------------------------------ASVL-------------------------
-----------------------------------------------DVR--YAS-AS--
---------------------
>RCOR1_Pteropus_vampyrus
------------------------------------------------------------
------------------------------------------------------------
------------------------------------------------------------
------------------------------------------------------------
------------------------------------------------------------
------------------------------------------------MRVGP-QYQAVV
PDFDP-----AKLARRSQ---------------------------------ERDNLGMLV
----------WSPNQNLSEAK-LDEYIAI----AKEKHGYNMEQ----------------
--------------------------------------ALGMLFWHKHNIEKSLADLPNF
TPFPD----------EWTVEDKVLFEQAFSFHGKTFH-----------------------
---------------------------------RIQQMLPD-------------------
------------KSIASLVKFYYSWKKTR-------------------------------
-TKTSVMDRHAR--------KQ--KREREE----------------S-------------
----EDELE-------E--ANGN--------------------------NPIDIEM-DQN
K-------E------SKKE--------------V-----PPTETVPQI--------KKEK
-HSTQA--------K-NR-AKRKPP-------------KGMFLSQEDVEAVSANA-----
---TAATTVLRQLDMEL-------------VSVKR-------------------------
-----------QIQNIKQTNSALKEKLDGGIEP---------------------------
--------YR--------------------------------LPEV-IQKCNARWTTEEQ
LLAVQ--AIRKYGRDFQAISDVIGNKSVVQVKNFFVNYRRRFNI----------------
----DEVLQEWEA-EHGK-------EETNGP------------SNQKPVKSPDS-----A
IKVPEEE-DE-----------A--------------------------------------
------------------------------------------------------------
-------------------------------ASVL-------------------------
-----------------------------------------------DVR--YAS-AS--
---------------------
>RCOR1_Canis_lupus_dingo
------------------------------------------------------------
--------------------MPAMVEKG--------------------------------
-----------------------------PEVS-----GK----------------RRGR
NNAAS-------AAASAAAAAASAASASAASAASAAASV---------SVSASAASASAA
SASAAA-APNN-GQNKSL--------------------------AAAAPNGNSS-----S
NSWEEGSS--------GSSSDEEH--------------------GGGGMRVGP-QYQAVV
PDFDP-----AKLARRSQ---------------------------------ERDNLGMLV
----------WSPNQNLSEAK-LDEYIAI----AKEKHGYNMEQ----------------
--------------------------------------ALGMLFWHKHNIEKSLADLPNF
TPFPD----------EWTVEDKVLFEQAFSFHGKTFH-----------------------
---------------------------------RIQQMLPD-------------------
------------KSIASLVKFYYSWKKTR-------------------------------
-TKTSVMDRHAR--------KQ--KREREE----------------S-------------
----EDELE-------E--TNGN--------------------------NPIDIEI-DQN
K-------E------SKKE--------------V-----PPTETVPQI--------KKEK
-HSTQA--------K-NR-AKRKPP-------------KGMFLSQEDVEAVSANA-----
---TAATTVLRQLDMEL-------------VSIKR-------------------------
-----------QIQNIKQTNSALKEKLDGGIEP---------------------------
--------YR--------------------------------LPEV-IQKCNARWTTEEQ
LLAVQ--AIRKYGRDFQAISDVIGNKSVVQVKNFFVNYRRRFNI----------------
----DEVLQEWEA-EHGK-------EETNGP------------SSQKPIKSPDN-----S
IKMPEEE-DE-----------A--------------------------------------
------------------------------------------------------------
-------------------------------ASVL-------------------------
-----------------------------------------------DVR--YAS-AS--
---------------------
>RCOR1_Tupaia_chinensis
------------------------------------------------------------
------------------------------------------------------------
------------------------------------------------------------
------------------------------------------------------------
------------------------------------------------------------
------------------------------------------------MRVGP-QYQAVV
PDFDP-----AKLARRSQ---------------------------------ERDNLGMLV
----------WSPNQNLSEAK-LDEYIAI----AKEKHGYNMEQ----------------
--------------------------------------ALGMLFWHKHNIEKSLADLPNF
TPFPD----------EWTVEDKVLFEQAFSFHGKTFH-----------------------
---------------------------------RIQQMLPD-------------------
------------KSIASLVKFYYSWKKTR-------------------------------
-TKTSVMDRHAR--------KQ--KREREE----------------S-------------
----EDELE-------E--TNGN--------------------------NPIDIEV-DQN
K-------E------SKKE--------------V-----PPTETVPQV--------KKEK
-HSTQA--------K-NR-AKRKPP-------------KGMFLSQEDVEAVSANA-----
---TAATTVLRQLDMEL-------------VSIKR-------------------------
-----------QIQNIKQTNSALKEKLDGGIEP---------------------------
--------YR--------------------------------LPEV-VQKCNARWTTEEQ
LLAVQ--AIRKYGRDFQAISDVIGNKSVVQVKNFFVNYRRRFNI----------------
----DEVLQEWEA-EHGK-------EETNGP------------TTQKPMKSPDN-----S
IKMPEEE-DE-----------A--------------------------------------
------------------------------------------------------------
-------------------------------ASVL-------------------------
-----------------------------------------------DVR--YAS-AS--
---------------------
>RCOR1_Chlorocebus_sabaeus
------------------------------------------------------------
------------------------------------------------------------
------------------------------------------------------------
------------------------------------------------------------
------------------------------------------------------------
------------------------------------------------------------
---------------------------------------------------------MLV
----------WSPNQNLSEAK-LDEYIAI----AKEKHGYNMEQ----------------
--------------------------------------ALGMLFWHKHNIEKSLADLPNF
TPFPD----------EWTVEDKVLFEQAFSFHGKTFH-----------------------
---------------------------------RIQQMLPD-------------------
------------KSIASLVKFYYSWKKTR-------------------------------
-TKTSVMDRHAR--------KQ--KREREE----------------S-------------
----EDELE-------E--TNGN--------------------------NPIDIEV-DQN
K-------E------SKKE--------------V-----PPTETVPQV--------KKEK
-HSTQA--------K-NR-AKRKPP-------------KGMFLSQEDVEAVSANA-----
---TAATTVLRQLDMEL-------------VSVKR-------------------------
-----------QIQNIKQTNSALKEKLDGGIEP---------------------------
--------YR--------------------------------LPEV-IQKCNARWTTEEQ
LLAVQ--AIRKYGRDFQAISDVIGNKSVVQVKNFFVNYRRRFNI----------------
----DEVLQEWEA-EHGK-------EETNGP------------SNQKPVKSPDN-----S
IKMPEEE-DE-----------A--------------------------------------
------------------------------------------------------------
-------------------------------PSVL-------------------------
-----------------------------------------------DVR--YAS-AS--
---------------------
>RCOR1_Papio_anubis
------------------------------------------------------------
--------------------MPAMVEKG--------------------------------
-----------------------------PEVS-----GK----------------RRGR
NNAAA-------S-AAAAASAAAASAACASPAATAAS-------------GAAASSASAA
ATSAAA-APNN-GQNKSL--------------------------AAAAPNGNSS-----S
NSWEEGSS--------GSSSDEEH--------------------GGGGMRVGP-QYQAVV
PDFDP-----AKLARRSQ---------------------------------ERDNLGMLV
----------WSPNQNLSEAK-LDEYIAI----AKEKHGYNMEQ----------------
--------------------------------------ALGMLFWHKHNIEKSLADLPNF
TPFPD----------EWTVEDKVLFEQAFSFHGKTFH-----------------------
---------------------------------RIQQMLPD-------------------
------------KSIASLVKFYYSWKKTR-------------------------------
-TKTSVMDRHAR--------KQ--KREREE----------------S-------------
----EDELE-------E--TNGN--------------------------NPIDIEV-DQN
K-------E------SKKE--------------V-----PPTETVPQV--------KKEK
-HSTQA--------K-NR-AKRKPP-------------KGMFLSQEDVEAVSANA-----
---TAATTVLRQLDMEL-------------VSVKR-------------------------
-----------QIQNIKQTNSALKEKLDGGIEP---------------------------
--------YR--------------------------------LPEV-IQKCNARWTTEEQ
LLAVQ--AIRKYGRDFQAISDVIGNKSVVQVKNFFVNYRRRFNI----------------
----DEVLQEWEA-EHGK-------EETNGP------------SNQKPVKSPDN-----S
IKMPEEE-DE-----------A--------------------------------------
------------------------------------------------------------
-------------------------------PSVL-------------------------
-----------------------------------------------DVR--YAS-AS--
---------------------
>RCOR1_Nomascus_leucogenys
------------------------------------------------------------
------------------------------------------------------------
------------------------------------------------------------
------------------------------------------------------------
------------------------------------------------------------
------------------------------------------------MRVGP-QYQAVV
PDFDP-----AKLARRSQ---------------------------------ERDNLGMLV
----------WSPNQNLSEAK-LDEYIAI----AKEKHGYNMEQ----------------
--------------------------------------ALGMLFWHKHNIEKSLADLPNF
TPFPD----------EWTVEDKVLFEQAFSFHGKTFH-----------------------
---------------------------------RIQQMLPD-------------------
------------KSIASLVKFYYSWKKTR-------------------------------
-TKTSVMDRHAR--------KQ--KREREE----------------S-------------
----EDELE-------E--TNGN--------------------------NPIDIEV-DQN
K-------E------SKKE--------------V-----PPTETVPQV--------KKEK
-HSTQA--------K-NR-AKRKPP-------------KGMFLSQEDVEAVSANA-----
---TAATTVLRQLDMEL-------------VSVKR-------------------------
-----------QIQNIKQTNSALKEKLDGGIEP---------------------------
--------YR--------------------------------LPEV-IQKCNARWTTEEQ
LLAVQ--AIRKYGRDFQAISDVIGNKSVVQVKNFFVNYRRRFNI----------------
----DEVLQEWEA-EHGK-------EETNGP------------SNQKPVKSPDN-----S
IKMPEEE-DE-----------A--------------------------------------
------------------------------------------------------------
-------------------------------PSVL-------------------------
-----------------------------------------------DVR--YAS-AS--
---------------------
>RCOR1_Macaca_mulatta
------------------------------------------------------------
--------------------MPAMVEKG--------------------------------
-----------------------------PEVS-----GK----------------RRGR
NNAAA-------SAAAAAAAAAAASAACASPAATAAS-------------GAAASSASAA
AASAAA-TPNN-GQNKSL--------------------------AAAAPNGNSS-----S
NSWEEGSS--------GSSSDEEH--------------------GGGGMRVGP-QYQAVV
PDFDP-----AKLARRSQ---------------------------------ERDNLGMLV
----------WSPNQNLSEAK-LDEYIAI----AKEKHGYNMEQ----------------
--------------------------------------ALGMLFWHKHNIEKSLADLPNF
TPFPD----------EWTVEDKVLFEQAFSFHGKTFH-----------------------
---------------------------------RIQQMLPD-------------------
------------KSIASLVKFYYSWKKTR-------------------------------
-TKTSVMDRHAR--------KQ--KREREE----------------S-------------
----EDELE-------E--TNGN--------------------------NPIDIEV-DQN
K-------E------SKKE--------------V-----PPTETVPQV--------KKEK
-HSTQA--------K-NR-AKRKPP-------------KGMFLSQEDVEAVSANA-----
---TAATTVLRQLDMEL-------------VSVKR-------------------------
-----------QIQNIKQTNSALKEKLDGGIEP---------------------------
--------YR--------------------------------LPEV-IQKCNARWTTEEQ
LLAVQ--AIRKYGRDFQAISDVIGNKSVVQVKNFFVNYRRRFNI----------------
----DEVLQEWEA-EHGK-------EETNGP------------SNQKPVKSPDN-----S
IKMPEEE-DE-----------A--------------------------------------
------------------------------------------------------------
-------------------------------PSVL-------------------------
-----------------------------------------------DVR--YAS-AS--
---------------------
>RCOR1_Pongo_abelii
------------------------------------------------------------
-----------------------MVEKG--------------------------------
-----------------------------PEVS-----G-----------------RRGR
NNAAA-------S-ASAAAAASAASAACASPAATAAS-------------GAAASSASAA
AASAAA-APNN-GQNKS---------------------------AAAAPNGNSS-----S
NSWEEGSS--------GSSSDEEH--------------------GGGGMRVGP-QYQAVV
PDFDP-----AKLARRSQ---------------------------------ERDNLGMLV
----------WSPNQNLSEAK-LDEYIAI----AKEKHGYNMEQ----------------
--------------------------------------ALGMLFWHKHNIEKSLADLPNF
TPFPD----------EWTVEDKVLFEQAFSFHGKTFH-----------------------
---------------------------------RIQQMLPD-------------------
------------KSIASLVKFYYSWKKTR-------------------------------
-TKTSVMDRHAR--------KQ--KREREE----------------S-------------
----EDEVE-------E--TNGN--------------------------NPIDIEV-DQN
K-------E------SKKE--------------V-----PPTETVPQV--------KKEK
-HSTQA--------K-NR-AKRKPP-------------KGMFLSQEDVEAVSANA-----
---TAATTVLRQLDMEL-------------VSVKR-------------------------
-----------QIQNIKQTNSALKEKLDGGIEP---------------------------
--------YR--------------------------------LPEV-IQKCNARWTTEEQ
LLAVQ--AIRKYGRDFQAISDVIGNKSVVQVKNFFVNYRRRFNI----------------
----DEVLQEWEA-EHGK-------EETNGP------------SNQKPVKSPDN-----S
IKMPEEE-DE-----------A--------------------------------------
------------------------------------------------------------
-------------------------------PSVL-------------------------
-----------------------------------------------DVR--YAS-AS--
---------------------
>RCOR1_Pan_troglodytes
------------------------------------------------------------
--------------------MPAMVEKG--------------------------------
-----------------------------PEVS-----GK----------------RRGR
NNAAA-------S-ASAA---AAASAACASPAATAAS-------------GAAASSASAA
AASAAA-APNN-GQNKSL--------------------------AAAAPNGNSS-----S
NSWEEGSS--------GSSSDEEH--------------------GGGGMRVGP-QYQAVV
PDFDP-----AKLARRSQ---------------------------------ERDNLGMLV
----------WSPNQNLSEAK-LDEYIAI----AKEKHGYNMEQ----------------
--------------------------------------ALGMLFWHKHNIEKSLADLPNF
TPFPD----------EWTVEDKVLFEQAFSFHGKTFH-----------------------
---------------------------------RIQQMLPD-------------------
------------KSIASLVKFYYSWKKTR-------------------------------
-TKTSVMDRHAR--------KQ--KREREE----------------S-------------
----EDELE-------E--TNGN--------------------------NPIDIEV-DQN
K-------E------SKKE--------------V-----PPTETVPQV--------KKEK
-HSTQA--------K-NR-AKRKPP-------------KGMFLSQEDVEAVSANA-----
---TAATTVLRQLDMEL-------------VSVKR-------------------------
-----------QIQNIKQTNSALKEKLDGGIEP---------------------------
--------YR--------------------------------LPEV-IQKCNARWTTEEQ
LLAVQ--AIRKYGRDFQAISDVIGNKSVVQVKNFFVNYRRRFNI----------------
----DEVLQEWEA-EHGK-------EETNGP------------SNQKPVKSPDN-----S
IKMPEEE-DE-----------A--------------------------------------
------------------------------------------------------------
-------------------------------P-VL-------------------------
-----------------------------------------------DVR--YAS-AS--
---------------------
>RCOR1_Homo_sapiens
------------------------------------------------------------
--------------------MPAMVEKG--------------------------------
-----------------------------PEVS-----GK----------------RRGR
NNAAA-------S-ASAAAASAAASAACASPAATAAS-------------GAAASSASAA
AASAAA-APNN-GQNKSL--------------------------AAAAPNGNSS-----S
NSWEEGSS--------GSSSDEEH--------------------GGGGMRVGP-QYQAVV
PDFDP-----AKLARRSQ---------------------------------ERDNLGMLV
----------WSPNQNLSEAK-LDEYIAI----AKEKHGYNMEQ----------------
--------------------------------------ALGMLFWHKHNIEKSLADLPNF
TPFPD----------EWTVEDKVLFEQAFSFHGKTFH-----------------------
---------------------------------RIQQMLPD-------------------
------------KSIASLVKFYYSWKKTR-------------------------------
-TKTSVMDRHAR--------KQ--KREREE----------------S-------------
----EDELE-------E--ANGN--------------------------NPIDIEV-DQN
K-------E------SKKE--------------V-----PPTETVPQV--------KKEK
-HSTQA--------K-NR-AKRKPP-------------KGMFLSQEDVEAVSANA-----
---TAATTVLRQLDMEL-------------VSVKR-------------------------
-----------QIQNIKQTNSALKEKLDGGIEP---------------------------
--------YR--------------------------------LPEV-IQKCNARWTTEEQ
LLAVQ--AIRKYGRDFQAISDVIGNKSVVQVKNFFVNYRRRFNI----------------
----DEVLQEWEA-EHGK-------EETNGP------------SNQKPVKSPDN-----S
IKMPEEE-DE-----------A--------------------------------------
------------------------------------------------------------
-------------------------------P-VL-------------------------
-----------------------------------------------DVR--YAS-AS--
---------------------
>RCOR1_Callithrix_jacchus
------------------------------------------------------------
-----------------------MVEKG--------------------------------
-----------------------------PEVS-----GK----------------RRGR
NNAAA---------------------------------------------------AXTA
SASAAA-APNN-GQNKSL--------------------------AAAAPNGNSS-----S
NSWEEGSS--------GSSSDEEH--------------------GGGGMRVGP-QYQAVV
PDFDP-----AKLARRSQ---------------------------------ERDNLGMLV
----------WSPNQNLSEAK-LDEYIAI----AKEKHGYNMEQ----------------
--------------------------------------ALGMLFWHKHNIEKSLADLPNF
TPFPD----------EWTVEDKVLFEQAFSFHGKTFH-----------------------
---------------------------------RIQQMLPD-------------------
------------KSIASLVKFYYSWKKTR-------------------------------
-TKTSVMDRHAR--------KQ--KREREE----------------S-------------
----EDELE-------E--TNGN--------------------------NPIDIEV-DQN
K-------E------SKKE--------------V-----PPTETVPQV--------KKEK
-HSTQA--------K-NR-AKRKPP-------------KGMFLSQEDVEAVSANA-----
---TAATTVLRQLDMEL-------------VSVKR-------------------------
-----------QIQNIKQTNSALKEKLDGGIEP---------------------------
--------YR--------------------------------LPEV-IQKCNARWTTEEQ
LLAVQ--AIRKYGRDFQAISDVIGNKSVVQVKNFFVNYRRRFNI----------------
----DEVLQEWEA-EHGK-------EETNGP------------SNQKPVKSPDN-----S
IKMPEEE-DE-----------A--------------------------------------
------------------------------------------------------------
-------------------------------P-VL-------------------------
-----------------------------------------------DVR--YTS-AS--
---------------------
>RCOR1_Dasypus_novemcinctus
------------------------------------------------------------
------------------------------------------------------------
------------------------------------------------------------
------------------------------------------------------------
------------------------------------------------------------
------------------------------------------------MRVGP-QYQALV
PDFDP-----AKLARRSQ---------------------------------ERDNLGMLV
----------WSPNQNLSEAK-LDEYIAI----AKEKHGYNMEQ----------------
--------------------------------------ALGMLFWHKHNIEKSLADLPNF
TPFPD----------EWTVEDKVLFEQAFSFHGKTFH-----------------------
---------------------------------RIQQMLPD-------------------
------------KSIASLVKFYYSWKKTR-------------------------------
-TKTSVMDRHAR--------KQ--KREREE----------------S-------------
----EDELE-------E--TNGN--------------------------NPIDIEV-DQN
K-------E------SKKE--------------V-----PPTETIPQV--------KKEK
-HSTQA--------K-NR-AKRKPP-------------KGMFLSQEDVEAVSANA-----
---TAATTVLRQLDMEL-------------VSIKR-------------------------
-----------QIQNIKQTNSALKEKLDGGIEP---------------------------
--------YR--------------------------------LPEM-VQKFNARWTTEEQ
LLAVQ--AIRKYGRDFQAISDVIGNKSVVQVKNFFVNYRRRFNI----------------
----DEVLQEWEA-EHGK-------EETNGP------------SNQKPVKSPDN-----S
IKMPEEE-DE-----------A--------------------------------------
------------------------------------------------------------
-------------------------------ASVL-------------------------
-----------------------------------------------DVR--YTA-AS--
---------------------
>RCOR1_Felis_catus
------------------------------------------------------------
--------------------MPAMVEKG--------------------------------
-----------------------------PEVS-----GK----------------RRGR
NNAAS-------SAASAAAASAASASAAAASATASAS-------------AAAAAASASA
AASAAA-APNN-GQNKSL--------------------------AAAAPNGNSS-----S
NSWEEGSS--------GSSSDEEH--------------------GGGGMRVGP-QYQAVV
PDFDP-----AKLARRSQ---------------------------------ERDNLGMLV
----------WSPNQNLSEAK-LDEYIAI----AKEKHGYNMEQ----------------
--------------------------------------ALGMLFWHKHNIEKSLADLPNF
TPFPD----------EWTVEDKVLFEQAFSFHGKTFH-----------------------
---------------------------------RIQQMLPD-------------------
------------KSIASLVKFYYSWKKTR-------------------------------
-TKTSVMDRHAR--------KQ--KREREE----------------S-------------
----EDELE-------E--TNGN--------------------------NPIDIEI-DQN
K-------E------SKKE--------------V-----PPTETVPQI--------KKEK
-HSTQA--------K-NR-AKRKPP-------------KGMFLSQEDVEAVSANA-----
---TAATTVLRQLDMEL-------------VSIKR-------------------------
-----------QIQNIKQTNSALKXKLDGGIEP---------------------------
--------YR--------------------------------LPEV-AQKCNARWTTEEQ
LLAVQ--AIRKYGRDFQAISDVIGNKSVVQVKNFFVNYRRRFNI----------------
----DEVLQEWEA-EHGK-------EETNGP------------SSQKPIKSPDN-----S
IKMPEEE-DE-----------A--------------------------------------
------------------------------------------------------------
-------------------------------ASVL-------------------------
-----------------------------------------------DVR--YAS-AS--
---------------------
>RCOR1_Ailuropoda_melanoleuca
------------------------------------------------------------
------------------------------------------------------------
------------------------------------------------------------
------------------------------------------------------------
------------------------------------------------------------
------------------------------------------------------------
--FSQ-----AKLARRSQ---------------------------------ERDNLGMLV
----------WSPNQNLSEAK-LDEYIAI----AKEKHGYNMEQ----------------
--------------------------------------ALGMLFWHKHNIEKSLADLPNF
TPFPD----------EWTVEDKVLFEQAFSFHGKTFH-----------------------
---------------------------------RIQQMLPD-------------------
------------KSIASLVKFYYSWKKTR-------------------------------
-TKTSVMDRHAR--------KQ--KREREE----------------S-------------
----EDELE-------E--TNGN--------------------------NPIDIEI-DQN
K-------E------SKKE--------------V-----PPTETVPQI--------KKEK
-HSTQA--------K-NR-AKRKPP-------------KGMFLSQEDVEAVSANA-----
---TAATTVLRQLDMEL-------------VSIKR-------------------------
-----------QIQNIKQTNSALKEKLDGGIEP---------------------------
--------YR--------------------------------LPEV-IQKCNARWTTEEQ
LLAVQALAIRKYGRDFQAISDVIGNKSVVQVKNFFVNYRRRFNI----------------
----DEVLQEWEA-EHGK-------EETNGP------------SSQKPIKSPDN-----S
IKMPEEE-DE-----------A--------------------------------------
------------------------------------------------------------
-------------------------------ASVL-------------------------
-----------------------------------------------DVR--YAS-AS--
---------------------
>RCOR1_Cavia_porcellus
------------------------------------------------------------
------------------------------------------------------------
------------------------------------------------------------
------------------------------------------------------------
------------------------------------------------------------
------------------------------------------------------------
----------AKLARRSQ---------------------------------ERDNLGMLV
----------WSPNQNLSEAK-LDEYIAI----AKEKHGYNMEQ----------------
--------------------------------------ALGMLFWHKHNIEKSLADLPNF
TPFPD----------EWTVEDKVLFEQAFSFHGKTFH-----------------------
---------------------------------RIQQMLPD-------------------
------------KSIASLVKFYYSWKKTR-------------------------------
-TRTSVMDRHAR--------KQ--KREREE----------------S-------------
----EDELE-------E--TNGS--------------------------NPIDIEV-DQN
K-------E------SKKE--------------V-----PPAEAVPQV--------KKEK
-HSTQA--------K-NR-AKRKPP-------------KGMFLSQEDVEAVSANA-----
---TAATTVLRQLDMEL-------------VSIKR-------------------------
-----------QIQNIKQTNSALKEKLDGGIEP---------------------------
--------YR--------------------------------LPEV-IQKCNARWTTEEQ
LLAVQ--AIRKYGRDFQAISDVIGNKSVVQVKNFFVNYRRRFNI----------------
----DEVLQEWEA-EHGK-------EETNGP------------SNQKPVKSPDG-----A
IKMPDEE-DE-----------A--------------------------------------
------------------------------------------------------------
-------------------------------ASVL-------------------------
-----------------------------------------------DVR--YAS-AS--
---------------------
>RCOR1_Ictidomys_tridecemlineatus
------------------------------------------------------------
------------------------------------------------------------
------------------------------------------------------------
------------------------------------------------------------
------------------------------------------------------------
------------------------------------------------------------
---------------------------------------------------------MLV
----------WSPNQNLSEAK-LDEYIAI----AKEKHGYNMEQ----------------
--------------------------------------ALGMLFWHKHNIEKSLADLPNF
TPFPD----------EWTVEDKVLFEQAFSFHGKTFH-----------------------
---------------------------------RIQQMLPD-------------------
------------KSIASLVKFYYSWKKTR-------------------------------
-TKTSVMDRHAR--------KQ--KREREE----------------S-------------
----EDELE-------E--TNGS--------------------------NPIDIEV-DQN
K-------E------SKKE--------------V-----PPTETVPQV--------KKEK
-HSTQA--------K-NR-AKRKPP-------------KGMFLSQEDVEAVSANA-----
---TAATTVLRQLDMEL-------------VSIKR-------------------------
-----------QIQNIKQTNSALKEKLDGGIEL---------------------------
--------YR--------------------------------LPEV-TQKCNARWTTEEQ
LLAVQ--AIRKYGRDFQAISDVIGNKSVVQVKNFFVNYRRRFNI----------------
----DEVLQEWEA-EHGK-------EETNGP------------SSQKPVKSPDT-----A
IKLPEEE-EE-----------A--------------------------------------
------------------------------------------------------------
-------------------------------ASVL-------------------------
-----------------------------------------------DVR--YAS-AS--
---------------------
>RCOR1_Loxodonta_africana
------------------------------------------------------------
------------------------------------------------------------
------------------------------------------------------------
------------------------------------------------------------
------------------------------------------------------------
------------------------------------------------------------
--FYQ-----AKLARRSQ---------------------------------ERENLGMLV
----------WSPNQNLSEAK-LDEYIAI----AKEKHGYNMEQ----------------
--------------------------------------ALGMLFWHKHNIEKSLADLPNF
TPFPD----------EWTVEDKVLFEQAFSFHGKTFH-----------------------
---------------------------------RIQQMLPD-------------------
------------KSIASLVKFYYSWKKTR-------------------------------
-TKTSVMDRHAR--------KQ--KREREE----------------S-------------
----EDELE-------E--TNGN--------------------------NPIDIEV-DQN
K-------E------SKKE--------------V-----PPTETVPQV--------KKEK
-HSTQA--------K-NR-AKRKPP-------------KGMFLSQEDVEAVSANA-----
---TAAATVLRQLDLEL-------------VSIKR-------------------------
-----------QIQNIKQTNSALKEKLDGGIEP---------------------------
--------YR--------------------------------LPEV-VQKFNARWTTEEQ
LLAVQ--AIRKYGRDFQAISDVIGNKSVVQVKNFFVNYRRRFNI----------------
----DEVLQEWEA-EHGK-------EETNGP------------SNQKPVKSPDN-----S
IKMPEEE-DE-----------A--------------------------------------
------------------------------------------------------------
-------------------------------ASVL-------------------------
-----------------------------------------------DVR--YAS-AS--
---------------------
>RCOR1_Mustela_putorius_furo
------------------------------------------------------------
------------------------------------------------------------
------------------------------------------------------------
------------------------------------------------------------
------------------------------------------------------------
---------------------------------------------------------AVV
PEFSQ-----AKLARRSQ---------------------------------ERDNLGMLV
----------WSPNQNLSEAK-LDEYIAI----AKEKHGYNMEQ----------------
--------------------------------------ALGMLFWHKHNIEKSLADLPNF
TPFPD----------EWTVEDKVLFEQAFSFHGKTFH-----------------------
---------------------------------RIQQMLPD-------------------
------------KSIASLVKFYYSWKKTR-------------------------------
-TKTSVMDRHAR--------KQ--KREREE----------------S-------------
----EDEPE-------D--TNGS--------------------------DPTDIET-DQN
K-------E------SKKE--------------V-----PPTETVPQI--------KKEK
-HSTQA--------K-NR-AKRKPP-------------KGMFLSQEDVEAVSANA-----
---TAATTVLRQLDMEL-------------VSIKR-------------------------
-----------QIQNIKQTNSALKEKLDGGIEP---------------------------
--------YR--------------------------------LPEA-VQKCNARWTTEEQ
LLAVQALAIRKYGRDFQAISDVIGNKSVVQVKNFFVNYRRRFNI----------------
----DEVLQEWEA-EHGK-------EETNGP------------SSQKPIKSPDH-----S
IKMPEEE-DE-----------A--------------------------------------
------------------------------------------------------------
-------------------------------ASVL-------------------------
-----------------------------------------------DVR--YAS-AS--
---------------------
>RCOR1_Bos_taurus
------------------------------------------------------------
--------------------MPAMVEKG--------------------------------
-----------------------------PEVS-----GK----------------RRGR
NNASS-------AAASAAAAASAAASAAAAASAAAAS--------------SAAAASAAA
SASAAA-APNN-GQNKSLA-------------------------AAAAPNGNSS-----S
NSWEEGSS--------GSSSDEEH--------------------GGGGMRVGP-QYQAVV
PDFDP-----AKLARRSQ---------------------------------ERDNLGMLV
----------WSPNQNLSEAK-LDEYIAI----AKEKHGYNMEQ----------------
--------------------------------------ALGMLFWHKHNIEKSLADLPNF
TPFPD----------EWTVEDKVLFEQAFSFHGKTFH-----------------------
---------------------------------RIQQMLPD-------------------
------------KSIASLVKFYYSWKKTR-------------------------------
-TKTSVMDRHAR--------RQ--KREREE----------------S-------------
----EDELE-------E--TNGN--------------------------NPIDMEI-DQN
K-------E------SKKE--------------V-----PPTETIPQI--------KKEK
-HSTQA--------K-NR-AKRKPP-------------KGMFLSQEDVEAVSANA-----
---TAATTVLRQLDLEL-------------VSIKR-------------------------
-----------QIQNIKQTNSALKEKLDGGIEP---------------------------
--------YR--------------------------------LPEV-IQKCNARWTTEEQ
LLAVQ--AIRKYGRDFQAISDVIGNKSVVQVKNFFVNYRRRFNI----------------
----DEVLQEWEA-EHGK-------EE-NGP------------SNQKPVKSPDS-----S
IKMPEED-DE-----------A--------------------------------------
------------------------------------------------------------
-------------------------------ASVL-------------------------
-----------------------------------------------DVR--YAS-AS--
---------------------
>RCOR1_Rattus_norvegicus
------------------------------------------------------------
------------------------------------------------------------
------------------------------------------------------------
------------------------------------------------------------
------------------------------------------------------------
------------------------------------------------------------
----------AKLARRSQ---------------------------------ERDNLGMLV
----------WSPNQSLSEAK-LDEYIAI----AKEKHGYNMEQ----------------
--------------------------------------ALGMLFWHKHNIEKSLADLPNF
TPFPD----------EWTVEDKVLFEQAFSFHGKTFH-----------------------
---------------------------------RIQQMLPD-------------------
------------KSIASLVKFYYSWKKTR-------------------------------
-TKTSVMDRHAR--------KQ--KREREE----------------S-------------
----EDELE-------E--PNGS--------------------------NPVDIDI-DPN
R-------E------SKKE--------------V-----PPTETVPQV--------KKEK
-HSTQA--------K-NR-AKRKPP-------------KGMFLSQEDVEAVSANA-----
---TAATTVLRQLDMEL-------------VSIKR-------------------------
-----------QIQNMKQTNSALKEKLAGGIEP---------------------------
--------YR--------------------------------LPEV-IQKCNARWTTEEQ
LLAVQ--AIRKYGRDFQAISDVIGNKSVVQVKNFFVNYRRRFSI----------------
----DEVLQEWEA-EHGK-------EEANGP------------TNQKPAKSPES-----S
VKIQEEE-DE-----------A--------------------------------------
------------------------------------------------------------
-------------------------------ASVL-------------------------
-----------------------------------------------DVR--YAS-AS--
---------------------
>RCOR1_Mus_musculus
------------------------------------------------------------
--------------------MPAMVEKG--------------------------------
-----------------------------PEVS-----GK----------------RRGR
NTAAS-------AASAAASAASAAASAAASAGTASA--------------------SAAA
AASAAA-APNN-GQNKSL--------------------------AAAAPNGNSG-----S
NSWEEGSS--------GSSSDEEH--------------------GGGGMRVGP-QYQAAV
PDFDP-----AKLARRSQ---------------------------------ERDNLGMLV
----------WSPNQSLSEAK-LDEYIAI----AKEKHGYNMEQ----------------
--------------------------------------ALGMLFWHKHNIEKSLADLPNF
TPFPD----------EWTVEDKVLFEQAFSFHGKTFH-----------------------
---------------------------------RIQQMLPD-------------------
------------KSIASLVKFYYSWKKTR-------------------------------
-TKTSVMDRHAR--------KQ--KREREE----------------S-------------
----EDELE-------E--TNGS--------------------------NPVDIEI-DPN
K-------E------SKKE--------------V-----PPTETVPQV--------KKEK
-HSTQA--------K-NR-AKRKPP-------------KGMFLSQEDVEAVSANA-----
---TAATTVLRQLDMEL-------------VSIKR-------------------------
-----------QIQNIKQTNSALKEKLDGGIEP---------------------------
--------YR--------------------------------LPEV-IQKCNARWTTEEQ
LLAVQ--AIRKYGRDFQAISDVIGNKSVVQVKNFFVNYRRRFNI----------------
----DEVLQEWEA-EHGK-------DETNGP------------ANQKPVKSPES-----S
IKIPEEE-DE-----------A--------------------------------------
------------------------------------------------------------
-------------------------------ASVL-------------------------
-----------------------------------------------DVR--YAS-AS--
---------------------
>RCOR1_Ovis_aries
------------------------------------------------------------
--------------------MSA-------------------------------------
------------------------------------------------------------
------------------------------------------------------------
---------------KFL------------------------------------------
------------------------------------------------IRIFF-FY----
--FSQ-----AKLAKRSQ---------------------------------ERDNLGMLV
----------WSPNQNLSEAK-LDEYIAI----AKEKHGYNMEQ----------------
--------------------------------------ALGMLFWHKHNIEKSLADLPNF
TPFPD----------EWTVEDKVLFEQAFSFHGKTFH-----------------------
---------------------------------RIQQMLPD-------------------
------------KSIASLVKFYYSWKKTR-------------------------------
-TKTSVMDRHAR--------RQ--KREREE----------------S-------------
----EDELE-------E--TNGN--------------------------NPIDMEI-DQN
K-------E------SKKE--------------V-----PPTETIPQI--------KKEK
-HSTQA--------K-NR-AKRKPP-------------KGMFLSQEDVEAVSANA-----
---TAATTVLRQLDLEL-------------VSIKR-------------------------
-----------QIQNIKQTNSALKEKLDGGIEP---------------------------
--------YR--------------------------------LPEV-IQKCNARWTTEEQ
LLAVQALAIRKYGRDFQAISDVIGNKSVVQVKNFFVNYRRRFNI----------------
----DEVLQEWEA-EHGK-------EE-NGP------------SNQKPVKSPDS-----S
IKMPEED-DE-----------A--------------------------------------
------------------------------------------------------------
-------------------------------ASVL-------------------------
-----------------------------------------------DVR--YSS-AS--
---------------------
>RCOR1_Sus_scrofa
------------------------------------------------------------
--------------------MPAMVEKG--------------------------------
-----------------------------PEVS-----GK----------------RRGR
NNAAS-------AAASAAAASSAGASAASAAAAAAAA-------------SSATASAAAA
SASAAA-APNN-GQNKSL--------------------------AAAAPNGNSS-----S
NSWEEGSS--------GSSSDEEH--------------------GGGGMRVGP-QYQAVV
PDFDP-----AKLARRSQ---------------------------------ERDNLGMLV
----------WSPNQNLSEAK-LDEYIAI----AKEKHGYNMEQ----------------
--------------------------------------ALGMLFWHKHNIEKSLADLPNF
TPFPD----------EWTVEDKVLFEQAFSFHGKTFH-----------------------
---------------------------------RIQQMLPD-------------------
------------KSIASLVKFYYSWKKTR-------------------------------
-TKTSVMDRHAR--------KQ--KREREE----------------S-------------
----EDELE-------D--PNGT--------------------------NPVDAEI-DQN
K-------E------SKKE--------------V-----PPTETIPQI--------KKEK
-HSTQA--------K-NR-AKRKPP-------------KGMFLSQEDVEAVSANA-----
---TAATTVLRQLDMEL-------------VSIKR-------------------------
-----------QIQNIKQTNSALKEKLDGGIEP---------------------------
--------YR--------------------------------LPEV-IQKCNARWTTEEQ
LLAVQ--AIRKYGRDFQAISDVIGNKSVVQVKNFFVNYRRRFNI----------------
----DEVLQEWEA-EHGK-------EETNGP------------SNQRPVKSPEN-----P
LKMPDEE-DE-----------A--------------------------------------
------------------------------------------------------------
-------------------------------ASVL-------------------------
-----------------------------------------------DVR--FAS-AS--
---------------------
>RCOR1_Oryctolagus_cuniculus
------------------------------------------------------------
-----------------------MDRTG--------------------------------
-----------------------------QTV----------------------------
------------------------------------------------------------
------------------------------------------------------------
-NWE--------------------------------------------------------
----------TKLARRSQ---------------------------------ERDNLGMLV
----------WSPNQNLSEAK-LDEYIAI----AKEKHGYNMEQ----------------
--------------------------------------ALGMLFWHKHNIEKSLADLPNF
TPFPD----------EWTVEDKVLFEQAFSFHGKTFH-----------------------
---------------------------------RIQQMLPD-------------------
------------KSIASLVKFYYSWKKTR-------------------------------
-TKTSVMDRHAR--------KQ--KREREE----------------S-------------
----EDELE-------E--TNGN--------------------------NPIDIEV-DQN
K-------E------SKKE--------------V-----PPTETVPQV--------KKEK
-HSTQA--------K-NR-AKRKPP-------------KGMFLSQEDVEAVSANA-----
---SAATTVLRQLDMEL-------------VSIKR-------------------------
-----------QIQNIKQTNSALKEKLDGGIEP---------------------------
--------YR--------------------------------LPEV-IQKCNARWTTEEQ
LLAVQ--AIRKYGRDFQAISDVIGNKSVVQVKNFFVNYRRRFNI----------------
----DEVLQEWEA-EHGK-------EETNGP------------RTQRPAKSPDD-----S
AKTPEEE-EE-----------A--------------------------------------
------------------------------------------------------------
-------------------------------ASVL-------------------------
-----------------------------------------------DVR--YAS-AS--
---------------------
>RCOR1_Protobothrops_mucrosquamatus
------------------------------------------------------------
--------------------MPTMIEKG--------------------------------
-----------------------------PEVS-----GK----------------RRGR
NNNAS-------GAA-----------------------------------------SASN
SASASANNANN-GNNKSLA-------------------------AAAAPNGNSS-----G
NNWEEGSS--------GSSSDEEH--------------------GGGGMRVGP-QYQAVV
PDFDP-----AKLTKRSQ---------------------------------ERENLGMLV
----------WSPNQNISEAK-LDEYIAI----AKEKHGYNMEQ----------------
--------------------------------------ALGMLFWHKHNIEKSLADLPNF
TPFPD----------EWTVEDKVLFEQAFSFHGKTFH-----------------------
---------------------------------RIQQMLPD-------------------
------------KSIASLVKFYYSWKKTR-------------------------------
-TKTSVMDRHAR--------KQ--KREREE----------------S-------------
----EDEME-------E--ANGN--------------------------NPIDIEA-EQN
K-------E------TKKEISP---------LQI-----PPVETIPQV--------KKEK
-HSTQAA-------K-NR-AKRKPP-------------KGMFLSQEDVEAVSANA-----
---TAATTLLRQLDMEL-------------VSIKR-------------------------
-----------QIQNIKQTNSSLKEKLEGGIEQ---------------------------
--------YR--------------------------------LSEV-TLKFNARWTTDEQ
LLAVQ--AIRKYGRDFQAISDVIGNKSVVQVKNFFVNYRRRFNI----------------
----DEVLQEWEA-EHGK-------AETNGT------------STQKPVKSPDN-----T
IKVSEEE-DE----------VA--------------------------------------
------------------------------------------------------------
-------------------------------TSVL-------------------------
-----------------------------------------------DVR--YSS-TS--
---------------------
>RCOR1_Thamnophis_sirtalis
------------------------------------------------------------
--------------------MPTMIEKG--------------------------------
-----------------------------PEVS-----GK----------------RRGR
NNNAS-------GAA-----------------------------------------NASN
SASASANNANN-GNNKSLA-------------------------AAAAPNGNSS-----S
NNWEEGSS--------GSSSDEEH--------------------GGGGMRVGP-QYQAVV
PDFDP-----VKLTKRSQ-------------ER------------------ERENLGMLV
----------WSPNQNISEAK-LDEYIAI----AKEKHGYNMEQ----------------
--------------------------------------ALGMLFWHKHNIEKSLADLPNF
TPFPD----------EWTVEDKVLFEQAFSFHGKTFH-----------------------
---------------------------------RIQQMLPD-------------------
------------KSIASLVKFYYSWKKTR-------------------------------
-TKTSVMDRHAR--------KQ--KREREE----------------S-------------
----EDEME-------E--ANGN--------------------------NPIDIEV-EQN
K-------E------SKKEISP---------LQI-----PPVETIPQV--------KKEK
-HSSQAA-------K-NR-AKRKPP-------------KGMFLSQEDVEAVSANA-----
---TAATTLLRQLDMEL-------------VSIKR-------------------------
-----------QIQNIKQTNSSLKEKLEGGIEQ---------------------------
--------YR--------------------------------LPEV-TLKCNARWTTDEQ
LLAVQ--AIRKYGRDFQAISDVIGNKSVVQVKNFFVNYRRRFNI----------------
----DEVLQEWEA-EHGK-------AETNGT------------STQKPVKSPDN-----T
IKVSEEE-DE----------VA--------------------------------------
------------------------------------------------------------
-------------------------------TSVL-------------------------
-----------------------------------------------DVR--YSS-TS--
---------------------
>RCOR1_Pantherophis_guttatus
------------------------------------------------------------
--------------------MPTMIEKG--------------------------------
-----------------------------PEVS-----GK----------------RRGR
NNNAS-------GAA-----------------------------------------NASN
SASA--NNANN-GNNKSLA-------------------------TAAAPNGNSS-----S
NNWEEGSS--------GSSSDEEH--------------------GGGGMRVGP-QYQAVV
PDFDP-----AKLTKRSQ---------------------------------ERENLGMLV
----------WSPNQNISEAK-LDEYIAI----AKEKHGYNMEQ----------------
--------------------------------------ALGMLFWHKHNIEKSLADLPNF
TPFPD----------EWTVEDKVLFEQAFSFHGKTFH-----------------------
---------------------------------RIQQMLPD-------------------
------------KSIASLVKFYYSWKKTR-------------------------------
-TKTSVMDRHAR--------KQ--KREREE----------------S-------------
----EDEME-------E--ANGN--------------------------NPIDIEV-EQN
K-------E------SKKE--------------I-----PPVETIPQV--------KKEK
-HSTQAA-------K-NR-AKRKPP-------------KGMFLSQEDVEAVSANA-----
---TAATTLLRQLDMEL-------------VSIKR-------------------------
-----------QIQNIKQTNSSLKEKLEGGIEQ---------------------------
--------YR--------------------------------LPEV-TLKFNARWTTDEQ
LLAVQ--AIRKYGRDFQAISDVIGNKSVVQVKNFFVNYRRRFNI----------------
----DEVLQEWEA-EHGK-------AETNGT------------STQKPVKSPDN-----T
IKVSEEE-DE-----------A--------------------------------------
------------------------------------------------------------
-------------------------------TSVL-------------------------
-----------------------------------------------DVR--YSS-TS--
---------------------
>RCOR1_Pseudonaja_textilis
------------------------------------------------------------
--------------------MPTMIEKG--------------------------------
-----------------------------PEVS-----GK----------------RRGR
NNNAS-------GAA-----------------------------------------NASN
SASASANNANN-GNNKSLA-------------------------AAAAPNGNSS-----S
NNWEEGSS--------GSSSDEEH--------------------GGGGMRVGP-QYQAVV
PDFDT-----AKLTKRSQ---------------------------------ERENLGMLV
----------WSPNQNISEAK-LDEYIAI----AKEKHGYNMEQ----------------
--------------------------------------ALGMLFWHKHNIEKSLADLPNF
TPFPD----------EWTVEDKVLFEQAFSFHGKTFH-----------------------
---------------------------------RIQQMLPD-------------------
------------KSIASLVKFYYSWKKTR-------------------------------
-TKTSVMDRHAR--------KQ--KREREE----------------S-------------
----EDEIE-------E--ANGN--------------------------NPIDIEV-EQN
K-------E------SKKEISP---------LQI-----PPVETIPQI--------KKEK
-HSTQAA-------K-NR-AKRKPP-------------KGMFLSQEDVEAVSANA-----
---TAATTLLRQLDMEL-------------VSIKR-------------------------
-----------QIQNIKQTNSSLKEKLEGGIEQ---------------------------
--------YR--------------------------------LPEV-TLKFNARWTTDEQ
LLAVQ--AIRKYGRDFQAISDVIGNKSVVQVKNFFVNYRRRFNI----------------
----DEVLQEWEA-EHGK-------AETNGT------------NTQKPVKSPDN-----A
IKVSEEE-DE-----------A--------------------------------------
------------------------------------------------------------
-------------------------------TSVL-------------------------
-----------------------------------------------DVR--YSS-TS--
---------------------
>RCOR1_Gorilla_gorilla_gorilla
------------------------------------------------------------
------------------------------------------------------------
------------------------------------------------------------
------------------------------------------------------------
------------------------------------------------------------
------------------------------------------------MRVGP-QYQAVV
PDFDP-----AKLARRSQ---------------------------------ERDNLGMLV
----------WSPNQNLSEAK-LDEYIAI----AKEKHGYNMEQ----------------
--------------------------------------ALGMLFWHKHNIEKSLADLPNF
TPFPD----------EWTVEDKVLFEQAFSFHGKTFH-----------------------
---------------------------------RIQQMLPD-------------------
------------KSIASLVKFYYSWKKTR-------------------------------
-TKTSVMDRHAR--------KQ--KREREE----------------S-------------
----EDELE-------E--TNGN--------------------------NPIDIEV-DQN
K-------E------SKKE--------------V-----PPTETVPQV--------KKEK
-HSTQA--------K-NR-AKRKPP-------------KGMFLSQEDVEAVSANA-----
---TAATTVLRQLDMEL-------------VSVKR-------------------------
-----------QIQNIKQTNSALKEKLDGGIEP---------------------------
--------YR--------------------------------LPEV-IQKCNARWTTEEQ
LLAVQALAIRKYGRDFQAISDVIGNKSVVQVKNFFVNYRRRFNI----------------
----DEVLQEWEA-EHGK-------EETNGP------------SNQKPVKSPDN-----S
IKMPEEE-DE--------------------------------------------------
------------------------------------------------------------
----------------------------------V-------------------------
-----------------------------------------------NLK--QNS-HFSC
Q--------------------
>RCOR1_Ochotona_princeps
------------------------------------------------------------
------------------------------------------------------------
------------------------------------------------------------
----A-------SAASASAA------------------------------------SASA
AAAAAV-APNN-GQNKSL--------------------------AAAAPNGNSG-----S
NSWEEGSS--------GSSSDEEH--------------------GGGGMRVGP-QYQAAV
PDFDP-----AKLARRSQ---------------------------------ERDNLGMLV
----------WSPNQNLSEAK-LDEYIAI----AKEKHGYNMEQ----------------
--------------------------------------ALGMLFWHKHNIEKSLADLPNF
TPFPD----------EWTVEDKVLFEQAFSFHGKTFH-----------------------
---------------------------------RIQQMLPD-------------------
------------KSIASLVKFYYSWKKTR-------------------------------
-TKTSVMDRHAR--------KQ--KREREE----------------S-------------
----EDELE-------E--TNGN--------------------------NPIDIEV-DPN
K-------E------SKKE--------------V-----PPTETVPQV--------KKEK
-HSTQA--------K-NR-AKRKPP-------------KGMFLSQEDVEAVSANA-----
---SAAATVLRQLDMEL-------------VSIKR-------------------------
-----------QIQNIKQTNSALKEKLDGGIEP---------------------------
--------YR--------------------------------LPEV-IQKCNARWTTEEQ
LLAVQ--AIRKYGRDFQAISDVIGNKSVVQVKNFFVNYRRRFNI----------------
----DEVLQEWEA-EHGR-------EESSGP------------RTQRAATSPGD-----C
AKTLEED-GE-----------A--------------------------------------
------------------------------------------------------------
-------------------------------ASVL-------------------------
-----------------------------------------------DVR--YTS-AS--
---------------------
>RCOR1_Otolemur_garnettii
------------------------------------------------------------
--------------------MPAMVEKG--------------------------------
-----------------------------PEVS-----GK----------------RRGR
NNAAA-------SAAAGSAAAGSAASAPAARASAPAV-------------------PASA
SASAAA-APNN-GQNKSL--------------------------VATAPNGNSS-----S
NSWEEGSS--------GSSSDEEH--------------------GGGGMRVGP-QYQAVV
PDFDP-----AKLARRSQ---------------------------------ERDNLGMLV
----------WSPNQNLSEAK-LDEYIAI----AKEKHGYNMEQ----------------
--------------------------------------ALGMLFWHKHNIEKSLADLPNF
TPFPD----------EWTVEDKVLFEQAFSFHGKTFH-----------------------
---------------------------------RIQQMLPD-------------------
------------KSIASLVKFYYSWKKTR-------------------------------
-TKTSVMDRHAR--------KQ--KREREE----------------S-------------
----EDELE-------E--TNGN--------------------------NPIDIEV-DQN
K-------E------SKKE--------------V-----LPTETVPQV--------KKEK
-HSTQA--------K-NR-AKRKPP-------------KGMFLSQEDVEAVSANA-----
---TAATTVLRQLDMEL-------------VSIKR-------------------------
-----------QIQNIKQTNSALKEKLDGGIEP---------------------------
--------YR--------------------------------LPEV--GLCXHHLRTQEL
EVAVS--SIRKYGRDFQAISDVIGNKSVVQVKNFFVNYRRRFNI----------------
----DEVLQEWEA-EHGK-------EETNGP------------SNQKPVKSPDN-----S
IKMAEEE-DE-----------A--------------------------------------
------------------------------------------------------------
-------------------------------ASVL-------------------------
-----------------------------------------------DVR--YAS-AS--
---------------------
>RCOR1_Rhinatrema_bivittatum
------------------------------------------------------------
--------------------MPAMLEKG--------------------------------
-----------------------------TEGS-----GK----------------RRGR
NNPAG-------------------------------------------------------
----------N-GNNKSL-----------------------------APNGNSN------
NCWEEGSS--------GSSSDEEH--------------------GGGGMRVGL-QYQAVV
PDYDP------EIAKSCQ---------------------------------ERENLGMLV
----------WSPNQNLSEAK-LDEYIAI----TKEKHGYNMEQ----------------
--------------------------------------ALGMLFWHKHNIEKSLADLPNF
TPFPD----------EWTVEDKVLFEQAFSFHGKTFH-----------------------
---------------------------------RIQQMLPD-------------------
------------KSIASLVKFYYSWKKTR-------------------------------
-TKTSVMDRHAR--------KQ--KREREE----------------S-------------
----EDEME-------E--ANGTTA------------------------NSVETET-DPN
K-------E------PKKE--------------V-----PKNDTIPHV--------KKEK
-HPSQA--------K-NR-AKRKPP-------------KGMFLSQEDVQAVSANA-----
---TAASTVLRQLDMEL-------------VSIKR-------------------------
-----------QIQNIKQTNSALKEKLEGGVDE---------------------------
--------YR--------------------------------LPEV-VQKFNARWTTDEQ
LLAVQ--AIRKYGRDFQAISDVIGNKSVVQVKNFFVNYRRRFNI----------------
----DEVLQEWEA-EHGR-------VEENGD------------SEQKPLKLPET-----A
IKMAEEE-DE-----------A--------------------------------------
------------------------------------------------------------
-------------------------------TSLL-------------------------
-----------------------------------------------DVR--YAS-AS--
---------------------
>RCOR1_Geotrypetes_seraphini
------------------------------------------------------------
--------------------MPAMLEKG--------------------------------
-----------------------------TEGS-----GK----------------RRGR
NNAAG-------------------------------------------------------
----------N-GNNKTL-----------------------------APNGNGT------
NCWEEGSS--------GSSSDEEH--------------------GGGGMRVGL-QYQAVV
PDYDP------EVAKRCQ---------------------------------ERENLGMLV
----------WSPNQNLSEAK-LDEYIAI----TKEKHGYNMEQ----------------
--------------------------------------ALGMLFWHKHNIEKSLADLPNF
TPFPD----------EWTVEDKVLFEQAFSFHGKTFH-----------------------
---------------------------------RIQQMLPD-------------------
------------KSIASLVKFYYSWKKTR-------------------------------
-TKTSVMDRHAR--------KQ--KREREE---------SVLLFCCS-------------
----EDEAE-------E--ANGTT-------------------------NPVETET-DQN
K-------E------PRKE--------------V-----PKNDTIPHV--------KKDK
-HPSQA--------K-NR-AKRKPP-------------KGMFLSQEDVQAVSANS-----
---TAATTVLRQLDMEL-------------VSIKR-------------------------
-----------QIQNIKQTNSALKEKLEGGVDE---------------------------
--------YR--------------------------------LPEV-VQKFNARWTTEEQ
LLAVQ--AIRKYGRDFQAISDVIGNKSVIQVKNFFVNYRRRFNI----------------
----DEVLQEWEA-EHGK-------VEENGG------------SDQKSLKLPET-----A
IRMADEE-DE-----------T--------------------------------------
------------------------------------------------------------
-------------------------------TSLL-------------------------
-----------------------------------------------DVR--YAS-AS--
---------------------
>RCOR1_Microcaecilia_unicolor
------------------------------------------------------------
--------------------MPAMLEKG--------------------------------
-----------------------------TEGS-----GK----------------RRGR
NNAAG-------------------------------------------------------
----------N-GNNKSL-----------------------------APNGNSN------
NCWEEGSS--------GSSSDEEH--------------------GGGGMRVGL-QYQAVV
PDYDP------EIAKRCQ---------------------------------ERENLGMLV
----------WSPNQNLSEAK-LDEYIAI----TKEKHGYNMEQ----------------
--------------------------------------ALGMLFWHKHNIEKSLADLPNF
TPFPD----------EWTVEDKVLFEQAFSFHGKTFH-----------------------
---------------------------------RIQQMLPD-------------------
------------KSIASLVKFYYSWKKTR-------------------------------
-TKTSVMDRHAR--------KQ--KREREE---------SVLLFCCS-------------
----EDEAE-------E--ANGTV-------------------------NPVEAEA-DEN
K-------E------PRKE--------------V-----PKNDTIPHV--------KKDK
-HPSQA--------K-NR-AKRKPP-------------KGMFLSQEDVQAVSANA-----
---TAATTVLRQLDMEL-------------VSIKR-------------------------
-----------QIQNIKQTNSALKEKLEGGVDE---------------------------
--------YR--------------------------------LPEV-VQKFNARWTTEEQ
LLAVQ--AIRKYGRDFQAISDVIGNKSVVQVKNFFVNYRRRFNI----------------
----DEVLQEWEA-EHGK-------VEENGD------------ENQTSLKLPET-----A
IRTAEEE-DE-----------T--------------------------------------
------------------------------------------------------------
-------------------------------TSLL-------------------------
-----------------------------------------------DVR--YAS-AS--
---------------------
>RCOR1_Xenopus_tropicalis
------------------------------------------------------------
-----------------------MIEKG--------------------------------
-----------------------------AEVS-----GK----------------RRGR
NNA---------------------------------------------------------
------------ANSKSL-----------------------------GTSVNGS------
NSWEEGSS--------SSSSDDEQ--------------------GGGGMRVGL-QFQAVV
PEFDQ------EVAKTCQ---------------------------------ERENLGMLV
----------WSPNQNLSEAK-LDEYISV----AKEKHGYNMEQ----------------
--------------------------------------ALGMLFWHKHNIEKSLADLPNF
TPFPD----------EWTVEDKVLFEQAFSFHGKTFH-----------------------
---------------------------------RIQQMLPD-------------------
------------KSIASLVKFYYSWKKTR-------------------------------
-SKTSVMDRHAR--------KQ--KREREG----------------S-------------
----GDEIE-------E--ANGA--------------------------NPVDIEI-EQP
K-------E------AKKE-------------QV-----PKPDTSPHI--------KKEK
-HPSQA--------K-NR-AKRKPP-------------KGMFLSQEDVQAVSANA-----
---NAATTVLRHLDMEL-------------VSIKR-------------------------
-----------QIQNIKQTNSSLKENLQGGIDE---------------------------
--------YR--------------------------------IQEV-SQKLNARWTTEEQ
LLAVQ--AIRKYGRDFQAISDVIGNKSVVQVKNFFVNYRRRFNI----------------
----DQVLQEWEA-EHGK-------TEENGD------------CTQKTVKLPET-----A
IKMSDEE-EE--------------------------------------------------
------------------------------------------------------------
-------------------------------ASLL-------------------------
-----------------------------------------------DIR--YAS-AS--
---------------------
>RCOR1_Xenopus_laevis2
------------------------------------------------------------
-----------------------MIEKG--------------------------------
-----------------------------AEIS-----GK----------------RRGR
NNA---------------------------------------------------------
------------ANSKSL-----------------------------GTNVNGS------
NSWEEGSS--------SSSSDDEP--------------------GGGGMRVGL-QYQAVV
PEFDQ------EVAKNCQ---------------------------------ERENLGMLV
----------WSPNQNISEAK-LDEYISV----AKEKHGYNMEQ----------------
--------------------------------------ALGMLFWHKHNIEKSLADLLNF
TPFPD----------EWTVEDRVLFEQAFSFHGKTFH-----------------------
---------------------------------RIQQMLPD-------------------
------------KSIASLVKFYYSWKKTR-------------------------------
-SKTSVMDRHAR--------KQ--KREREG----------------S-------------
----GDEIE-------E--TNGA--------------------------NPVDIEI-EQP
K-------E------AKKE--------------V-----PKNDTVPHI--------KKEK
-HPSQA--------K-NR-AKRKPP-------------NGMFLSQEDVEAVSANA-----
---NAATTVLRQLDMEL-------------VSIKR-------------------------
-----------QIQNIKQTNSAFKEKLQGGIED---------------------------
--------YR--------------------------------IQEV-SQKFNARWTTEEQ
LLAVQ--AIRMYGRDFQAISDVIGNKSVVQVKNFFVNYRRRFNI----------------
----DQVLQEWEA-EHGK-------TEENGD------------CTEKAVKLPET-----A
IKMSDEE-EE--------------------------------------------------
------------------------------------------------------------
-------------------------------ASLL-------------------------
-----------------------------------------------DIT--YPS-AS--
---------------------
>RCOR1_Xenopus_laevis
------------------------------------------------------------
-----------------------MIEKG--------------------------------
-----------------------------AEVS-----AK----------------RKGR
NNA---------------------------------------------------------
------------ANSKSL-----------------------------GPNVNGS------
NSWEEGSS--------SSSSDEEQ--------------------GGGGMRVGL-QFQAVV
PEFDQ------EVAKNCQ---------------------------------EQEHLGMLV
----------WTPNQNISEAK-LDEYISV----AKEKHGYNMEQ----------------
--------------------------------------ALGMLFWHKHNIEKSLADLPNF
TPFPD----------EWTVEDKVLFEQAFSFHGKTFH-----------------------
---------------------------------RIQQMLPD-------------------
------------KSIASLVKFYYSWKKTR-------------------------------
-SKTSVMDRHAR--------KQ--KREREG----------------S-------------
----GDEIE-------E--AAVA--------------------------NPVDIVI-EQP
K-------E------AKKE--------------V-----PENDTVIHI--------KKEK
HHPSQA--------K-NR-AKRHPP-------------KGMFLSQEDVAAVSANA-----
---NAATTVLRQLDMEL-------------VSIKR-------------------------
-----------QIQNIKQTNSALKEKLQGGIEE---------------------------
--------CR--------------------------------IQEV-SQKFNARWTTEEQ
LLAVQ--AIRMYGRDFQAISDVIGNKSVVQVKNFFVNYRRRFNI----------------
----DQVLQEWEA-EHGT-------TEENGD------------CTLKDVKIPET-----A
IKMSDEE-EE--------------------------------------------------
------------------------------------------------------------
-------------------------------ASPL-------------------------
-----------------------------------------------DIR--YPS-AS--
---------------------
>RCOR1_Nanorana_parkeri
------------------------------------------------------------
-----------------------MIEKG--------------------------------
----------------------------AAEVS-----GK----------------RRGR
GNA---------------------------------------------------------
------------ASSKSL-----------------------------APNGHAS------
NSWEEGSS--------TSSSDDEQ--------------------GGGGMRVGT-QYQAVV
PDFDP------EVAKTCQ---------------------------------ERENLGMLV
----------WSPNQNLSEAK-LDEYISV----AKEKHGYNMEQ----------------
--------------------------------------ALGMLFWHKHNIEKSLADLPNF
TPFPD----------EWTVEDKVLFEQAFGFHGKTFH-----------------------
---------------------------------RIQQMLPD-------------------
------------KSIASLVKFYYSWKKSR-------------------------------
-SKTSVMDRHAR--------KQ--KREREG----------------S-------------
----GDETE-------EPISSSN--------------------------NPTDMEV-DPQ
K-------E------PKKE--------------VI---SPKNDTVPHV--------KKEK
-HPSQA--------K-NR-AKRKPP-------------KGMFLSQEDVGAISANA-----
---NAATTMLKQLDMEL-------------VSIKR-------------------------
-----------QIQNIKQTNSALKEKLQGGVEE---------------------------
--------YR--------------------------------VAEV-PQKFNARWTTEEQ
LLAVQ--AIRKYGRDFQAISDVIGNKSVVQVKNFFVNYRRRFNI----------------
----DQVLQEWEA-EHGK-------PEENGD------------CLEKPIKLPDT-----A
IKMSDEE-DE--------------------------------------------------
------------------------------------------------------------
-------------------------------GSPL-------------------------
-----------------------------------------------DVR--FSS-----
---------------------
>RCOR1_Oryzias_latipes
------------------------------------------------------------
-----------------------MLERN--------------------------------
-----------------------------LENP-----GK----------------RRGR
TPAASSG---------------------------------------------------GG
GHGPAA---SA--GGKSL-----------------------------SGNGTST-----N
SCWEEGSS--------GSSSDEEH--------------------GGGGMRVGP-QYQAVV
PDFDP------EVAKAAQ---------------------------------VRENLGMLV
----------WIPSSVLNQTQ-LDEYIAI----AKEKHGYNMEQ----------------
--------------------------------------ALGMLFWHKHNIEKSLADLPNF
TPFPD----------EWTVEDRVLFEQAFSFHGKSFH-----------------------
---------------------------------RIQQMLPD-------------------
------------KSMASLVRFYYSWKKSR-------------------------------
-SKTSLMDRQNR--------KQ--KRERGD----------------S-------------
----DEEGE-------D--GKAN--------------------------PTSDLEF-DAN
K-------D------EKKEVGSSA-E------------------------------GSEV
-KPASGLKIGG-RAA-QR-MKKRPP-------------RGMFLSHQDVLSLSSST-----
-----PQGLIRQLDSQV-------------VSIKR-------------------------
-----------QIQSIKQTNSSLKENLGSGVDE---------------------------
--------FK--------------------------------QPEN-TQKFNNRWTTEEQ
LLAVQ--AIRKYGRDFQAISDVIGNKSVVQVKNFLVNYRRRFNL----------------
----DEVLQEWEA-EHGME----AGG-GGGD-------------EDKIEACAVEEEEEPA
CK-QKKE-DL--------------------------------------------------
------------------------------------------------------------
-------------------------------SSPA-------------------------
-----------------------------------------------DPE--KPL-AS--
---------------------
>RCOR1_Oreochromis_niloticus
------------------------------------------------------------
--------------------MPAMLERN--------------------------------
-----------------------------PEAS-----GK----------------RRGR
APGGG-------------------------------------------------------
----------P-VGGKSL-----------------------------SGNGTST-----N
SCWEEGSS--------GSSSDDEH--------------------GGGGMRVGP-QYQAVV
PDFDP------DVARAAH---------------------------------LRENLGMLV
----------WIPNSCLNQTQ-LDEYIAI----AKEKHGYNMEQ----------------
--------------------------------------ALGMLFWHKHNIEKSLADLPNF
TPFPD----------EWTVEDRVLFEQAFSFHGKSFH-----------------------
---------------------------------RIQQMLPD-------------------
------------KSMPSLVRFYYSWKKSR-------------------------------
-SKTSLMDRQTR--------KH--KRERDD----------------S-------------
----DDEVE-------D--STGN--------------------------PPSDSEL-DVN
K-------E------DKKEVSSGS-E------------------------------RSEV
-KPVSGLKTGG-KAS-QR-MKKRPP-------------RGMFLNHQDVVSLSSSS-----
-----PQGLIRQLDSQL-------------VSIKR-------------------------
-----------QIQTIKQTNSVLKEKLSSGVDE---------------------------
--------FR--------------------------------LPEV-NQKFNNRWTTEEQ
LLAVQ--AIRKYGRDFQAISDVIGNKSVVQVKNFLVNYRRRFNL----------------
----DEVLQEWEA-EHGME----VGA--GAS--------EDDRMEEKMEVC-PTEEDEVT
AK-QTKE-DS--------------------------------------------------
------------------------------------------------------------
-------------------------------SSPL-------------------------
-----------------------------------------------NAN--KPL-AS--
---------------------
>RCOR1_Neolamprologus_brichardi
------------------------------------------------------------
--------------------MPAMLERN--------------------------------
-----------------------------PEAS-----GK----------------RRGR
APGGG-------------------------------------------------------
----------P-VGGKSL-----------------------------SGNGTST-----N
SCWEEGSS--------GSSSDDEH--------------------GGGGMRVGP-QYQAVV
PDFDP------DVARAAH---------------------------------LRENLGMLV
----------WIPNSCLNQTQ-LDEYIAI----AKEKHGYNMEQ----------------
--------------------------------------ALGMLFWHKHNIEKSLADLPNF
TPFPD----------EWTVEDRVLFEQAFSFHGKSFH-----------------------
---------------------------------RIQQMLPD-------------------
------------KSMPSLVRFYYSWKKSR-------------------------------
-SKTSLMDRQTR--------KH--KRERDD----------------S-------------
----DDEVE-------D--GNGN--------------------------PPSDPEL-DVN
K-------E------DKKEVSSGS-E------------------------------RSEV
-KPVSGLKTGG-KAS-QR-MKKRPP-------------RGMFLNHQDVVSLSSST-----
-----PQGLIRQLDSQL-------------VSIKR-------------------------
-----------QIQTIKQTNSVLKEKLSSGLDE---------------------------
--------FR--------------------------------LPEV-NQKFNNRWTTEEQ
LLAVQ--AIRKYGRDFQAISDVIGNKSVVQVKNFLVNYRRRFNL----------------
----DEVLQEWEA-EHGME----VGA--GAS--------EDDRMEEKMEVC-PTEEDEVI
AK-QTKE-DS--------------------------------------------------
------------------------------------------------------------
-------------------------------SSPL-------------------------
-----------------------------------------------NAN--KPL-AS--
---------------------
>RCOR1_Pundamilia_nyererei
------------------------------------------------------------
--------------------MPAMLERN--------------------------------
-----------------------------PEAS-----GK----------------RRGR
APGGG-------------------------------------------------------
----------P-VGGKSL-----------------------------SGNGPST-----N
SCWEEGSS--------GSSSDDEH--------------------GGGGMRVGP-QYQAVV
PDFDP------DVARAAH---------------------------------LRENLGMLV
----------WIPNSCLNQTQ-LDEYIAI----AKEKHGYNMEQ----------------
--------------------------------------ALGMLFWHKHNIEKSLADLPNF
TPFPD----------EWTVEDRVLFEQAFSFHGKSFH-----------------------
---------------------------------RIQQMLPD-------------------
------------KSMPSLVRFYYSWKKSR-------------------------------
-SKTSLMDRQTR--------KH--KRERDD----------------S-------------
----DDEVE-------D--GNVN--------------------------PPSDSEL-DVN
K-------E------DKKEVSSGS-E------------------------------RSEV
-KPVSGLKTGG-KAS-QR-MKKRPP-------------RGMFLNHQDVVSLSSST-----
-----PQGLIRQLDSQL-------------VSIKR-------------------------
-----------QIQTIKQTNSVLKEKLSSGLDE---------------------------
--------FR--------------------------------LPEV-NQKFNNRWTTEEQ
LLAVQ--AIRKYGRDFQAISDVIGNKSVVQVKNFLVNYRRRFNL----------------
----DEVLQEWEA-EHGME----VGA--GAS--------EDDRMEEKMEVC-PTEEDEVT
AK-QTKE-DS--------------------------------------------------
------------------------------------------------------------
-------------------------------SSPL-------------------------
-----------------------------------------------NAN--KPL-AS--
---------------------
>RCOR1_Haplochromis_burtoni
------------------------------------------------------------
--------------------MPAMLERN--------------------------------
-----------------------------PEAS-----GK----------------RRGR
APGGG-------------------------------------------------------
----------P-VGGKSL-----------------------------SGNGPST-----N
SCWEEGSS--------GSSSDDEH--------------------GGGGMRVGP-QYQAVV
PDFDP------DVARAAH---------------------------------LRENQGMLV
----------WIPNSCLNQTQ-LDEYIAI----AKEKHGYNMEQ----------------
--------------------------------------ALGMLFWHKHNIEKSLADLPNF
TPFPD----------EWTVEDRVLFEQAFSFHGKSFH-----------------------
---------------------------------RIQQMLPD-------------------
------------KSMPSLVRFYYSWKKSR-------------------------------
-SKTSLMDRQTR--------KH--KRERDD----------------S-------------
----DDEVE-------D--GNGN--------------------------PPSDSEL-DVN
K-------E------DKKEVSSGS-E------------------------------RSEV
-KPVSGLKTGG-KAS-QR-MKKRPP-------------RGMFLNHQDVVSLSSST-----
-----PQGLIRQLDSQL-------------VSIKR-------------------------
-----------QIQTIKQTNSVLKEKLSSGLDE---------------------------
--------FR--------------------------------LPEV-NQKFNNRWTTEEQ
LLAVQ--AIRKYGRDFQAISDVIGNKSVVQVKNFLVNYRRRFNL----------------
----DEVLQEWEA-EHGME----VGA--GAS--------EDDRMEEKMEVC-PTEEDEVT
AK-QTKE-DS--------------------------------------------------
------------------------------------------------------------
-------------------------------SSPL-------------------------
-----------------------------------------------NAN--KPL-AS--
---------------------
>RCOR1_Maylandia_zebra
------------------------------------------------------------
--------------------MPAMLERN--------------------------------
-----------------------------PEAS-----GK----------------RRGR
APGGG-------------------------------------------------------
----------P-VGGKSL-----------------------------SGNGPST-----N
SCWEEGSS--------GSSSDDEH--------------------GGGGMRVGP-QYQAVV
PDFDP------DVARAAH---------------------------------LRENLGMLV
----------WIPNSCLNQTQ-LDEYIAI----AKEKHGYNMEQ----------------
--------------------------------------ALGMLFWHKHNIEKSLADLPNF
TPFPD----------EWTVEDRVLFEQAFSFHGKSFH-----------------------
---------------------------------RIQQMLPD-------------------
------------KSMPSLVRFYYSWKKSR-------------------------------
-SKTSLMDRQTR--------KH--KRERDD----------------S-------------
----DDEVE-------D--GNGN--------------------------PPSDSEL-DVN
K-------E------DKKEVSSGS-E------------------------------RSEV
-KPVSGLKTGG-KAS-QR-MKKRPP-------------RGMFLNHQDVVSLSSST-----
-----PQGLIRQLDSQL-------------VSIKR-------------------------
-----------QIQTIKQTNSVLKEKLSSGLDE---------------------------
--------LR--------------------------------LPEV-NQKFNNRWTTEEQ
LLAVQ--AIRKYGRDFQAISDVIGNKSVVQVKNFLVNYRRRFNL----------------
----DEVLQEWEA-EHGME----VGA--GAS--------EDDRMEEKMEVC-PTEEDEVT
AK-QTKE-DS--------------------------------------------------
------------------------------------------------------------
-------------------------------SSPL-------------------------
-----------------------------------------------NAN--KPL-AS--
---------------------
>RCOR1_Lates_calcarifer
------------------------------------------------------------
--------------------MPAMLERN--------------------------------
-----------------------------PEAP-----GK----------------RRGR
APAGGGG---------------------------------------------------SS
GPGAAA---NP--GGKNL-----------------------------SGNGTST-----N
SCWEEGSS--------GSSSDEEH--------------------GGGGMRVGP-QYQAVV
PDFDP------EVAQAAQ---------------------------------LRENLGMLV
----------WIPSNCLNQTQ-LDEYIAI----AKEKHGYNMEQ----------------
--------------------------------------ALGMLFWHKHNIEKSLADLPNF
TPFPD----------EWTVEDRVLFEQAFSFHGKSFH-----------------------
---------------------------------RIQQMLPD-------------------
------------KSMASLVRFYYSWKKSR-------------------------------
-SKTSLMDRQTR--------KH--KRERDD----------------S-------------
----DDEVE-------D--GNRN--------------------------PPSDSEF-DQN
K-------D------DKKEVSPGS-E------------------------------RSEV
-KPAAGLKTGG-KAS-QR-MKKRPP-------------RGMFLNQQDVVSLSSSS-----
-----AQGLIRHLDCQL-------------VSIKR-------------------------
-----------QIQTIKQTNSTLKEKLSSGVDE---------------------------
--------FR--------------------------------QPEV-NQKFNTRWTTEEQ
LLAVQ--AIRKYGRDFQAISDVIGNKSVVQVKNFLVNYRRRFNL----------------
----DEVLQEWEA-EHGME----GGE--GGDE-----GGEEDKMEEKMEVC-PAEEEEVT
AK-ETKE-NS--------------------------------------------------
------------------------------------------------------------
-------------------------------SSPV-------------------------
-----------------------------------------------DSQ--KPL-AS--
---------------------
>RCOR1_Larimichthys_crocea
------------------------------------------------------------
--------------------MPAMLDRT--------------------------------
-----------------------------SEAP-----GK----------------RRGR
APAGS-S---------------------------------------------------SS
GPGAAA---NP--GGKTL-----------------------------SGNGT--------
SCWEDGSS--------GSSSDEEH--------------------GGGGMRVGP-QYQAVV
PDFDP------EVAQAAQ---------------------------------LRENLGMLV
----------WIPSRCLNQNQ-LDEYIAI----AKEKHGYNMEQ----------------
--------------------------------------ALGMLFWHKHNIEKSLADLPNF
TPFPD----------EWTVEDRVLFEQAFSFHGKSFH-----------------------
---------------------------------RIQQMLPD-------------------
------------KSMASLVRFYYSWKKSR-------------------------------
-SKTSLMDRQTR--------KH--KRERGD----------------S-------------
----DDEVE-------D--GNVN---------------------------PSDSEF-DPN
K-------E------EKKEVSSGS-E------------------------------RSEA
-KPAAGLKTGS-KAS-QR-LKKRPP-------------RGMFLNQQDVVSLSTSS-----
-----PQGFIRQLDCQL-------------VSIKR-------------------------
-----------QIQTIKQSNSCLKEKISSGVDE---------------------------
--------FR--------------------------------QPEM-NQKFNTRWTTEEQ
LLAVQ--AIRKYGRDFQAISDVIGNKSVVQVKNFLVNYRRRFNL----------------
----DEVLQEWEA-EHGME----GGDEGGGED-----DKMEDKMEDKMEVCPPEEEEEAV
TK-ETKE-DS--------------------------------------------------
------------------------------------------------------------
-------------------------------SSPV-------------------------
-----------------------------------------------DSQ--KAP-PS--
---------------------
>RCOR1_Xiphophorus_maculatus
------------------------------------------------------------
--------------------MPTMLERN--------------------------------
-----------------------------SEAP-----VK----------------KRGR
APASS-G---------------------------------------------------SG
YPGGAA---NN--GRKNL-----------------------------SGNETST-----I
SCWEEGSS--------GSSSDEDH--------------------GGGGMRVGP-QYQAVV
PDFDP------DVAKAAH---------------------------------LRDNLGMLV
----------WIPSSCLNQTQ-MDEYIAI----AKEKHGYNMEQ----------------
--------------------------------------ALGMLFWHKHNIEKSLADLPNF
TPFPD----------EWTVEDKVLFEQAFSFHGKSFH-----------------------
---------------------------------RIQQMLPD-------------------
------------KSMASLVRFYYSWKKSR-------------------------------
-SKTSMMDRQTR--------KQ--KREQGD----------------S-------------
----DEEVE-------N--GNEN--------------------------PSSDSEM-DLN
K-------D-------KKEPSSGS-E------------------------------KPEV
-KPPPGLKTGG-KMS-QR-MKKRPP-------------RGMFLSQQDVVSLSSST-----
-----AQGLTRQLDSQL-------------VSIKR-------------------------
-----------QIQTIKQTNSALKEKLSSGVDE---------------------------
--------FR--------------------------------QPEA-NQKFNNRWTTEEQ
LLAVQ--AIRKYGRDYQAISDVIGNKSVVQVKNFLVNYRRRFNL----------------
----DEVLQEWEA-EHEME----GGD-VKAE--------EEKMMEDNMTAC-AAEDEEAA
GK-QKKE-DS--------------------------------------------------
------------------------------------------------------------
-------------------------------SVPM-------------------------
-----------------------------------------------DSE----------
---------------------
>RCOR1_Poecilia_formosa
------------------------------------------------------------
--------------------MPTMLERN--------------------------------
-----------------------------SEAP-----VK----------------KRGR
APASS-G---------------------------------------------------SG
YPGGAA---NN--GRKNL-----------------------------SGNETST-----I
SCWEEGSS--------GSSSDEDH--------------------GGGGMRVGP-QYQAVV
PDFDP------DVAKAAH---------------------------------LRDNLGMLV
----------WIPSSCLNQTQ-LDEYIAI----AKEKHGYNMEQ----------------
--------------------------------------ALGMLFWHKHNIEKSLADLPNF
TPFPD----------EWTVEDKVLFEQAFSFHGKSFH-----------------------
---------------------------------RIQQMLPD-------------------
------------KSMASLVRFYYSWKKSR-------------------------------
-SKTSMMDRQTR--------KQ--KREQGD----------------S-------------
----DEEAE-------N--GNEN--------------------------PSSDSEM-DLN
K-------D-------KKEPSSAS-E------------------------------KTEV
-KPPSGLKTGG-KTS-QR-MKKRPP-------------RGMFLNQQDVVSLSSST-----
-----AQGLTRQLDSQL-------------VSIKR-------------------------
-----------QIQTIKQTNSALKEKLSSGVDE---------------------------
--------FR--------------------------------QPEA-NQKFNNRWTTEEQ
LLAVQ--AIRKYGRDYQAISDVIGNKSVVQVKNFLVNYRRRFNL----------------
----DEVLQEWEA-EHEME----GGD-VKAE--------EEKMMEDNMTAS-AAEDEEAA
GKQQKKE-DS--------------------------------------------------
------------------------------------------------------------
-------------------------------SVPM-------------------------
-----------------------------------------------DSE----------
---------------------
>RCOR1_Fundulus_heteroclitus
------------------------------------------------------------
--------------------MPTMLERN--------------------------------
-----------------------------SEAP-----VK----------------KRGR
APASS-G---------------------------------------------------SG
YPGAAA---NN--GRKNL-----------------------------SGNETST-----I
SCWEEGSS--------GSSSDEDH--------------------GGGGMRVGP-QYQAVV
PDFDP------DVAKAAH---------------------------------LRDNLGMLV
----------WIPSSCLNQTQ-LDEYIAI----AKEKHGYNMEQ----------------
--------------------------------------ALGMLFWHKHNIEKSLADLPNF
TPFPD----------EWTVEDKVLFEQAFSFHGKSFH-----------------------
---------------------------------RIQQMLPD-------------------
------------KSMASLVRFYYSWKKSR-------------------------------
-SKTSMMDRQTR--------KH--RREQGD----------------S-------------
----DEEVE-------N--GTVN--------------------------PSSDSEM-DLN
K-------D-------KKEPTSAS-E------------------------------KVEV
-KPASSLKIGG-KTS-QR-MKKRPP-------------RGMFLNQQDVVSLSSTT-----
-----AQGLTRQLDGQL-------------VSIKR-------------------------
-----------QIQTIKQTNSALKEKLGSGVEE---------------------------
--------FR--------------------------------QPEA-NPKFNNRWTTEEQ
LLAVQ--AIRKYGRDYQAISDVIGNKSVVQVKNFLVNYRRRFNL----------------
----DEVLQEWEA-EHEME----GGD-VKAE--------DDKMMEENMNAC-AAEEDEAA
CQ-PKKE-DS--------------------------------------------------
------------------------------------------------------------
-------------------------------SLPM-------------------------
-----------------------------------------------DSE----------
---------------------
>RCOR1_Cyprinodon_variegatus
------------------------------------------------------------
--------------------MPTMLERN--------------------------------
-----------------------------SEAP-----GK----------------KRGR
APAGG-G---------------------------------------------------SG
YPAAAA---NN--GRKNL-----------------------------SGTEPGS-----Q
NCWEEGSS--------ASSSDEDH--------------------GGGTMRVGP-QYQAVV
PEFDP------DVAKAAH---------------------------------LRDNLGMLV
----------WIPSSCLNQTQ-LDEYIAI----AKEKHGYNMEQ----------------
--------------------------------------ALGMLFWHKHNIEKSLADLPNF
TPFPD----------EWTVEDKVLFEQAFSFHGKSFH-----------------------
---------------------------------RIQQMLPD-------------------
------------KSMASLVRFYYSWKKSR-------------------------------
-SKTSMMDRQTR--------KH--KREQGD----------------S-------------
----DEEVE-------N--GNEN--------------------------PASDLEL-DVN
K-------E-------KKEPSSGS-E------------------------------KSEV
-KPTSSLKIGG-KTS-QR-MKKRPP-------------RGMFLNQQDVVSLSTSS-----
-----PQGLTRQLDSQL-------------VSIKR-------------------------
-----------QIQTIKQTNSALKEKLGSGVDE---------------------------
--------FR--------------------------------QPEA-NQKFNNRWTTEEQ
LLAVQ--AIRKYGRDYQAISDVIGNKSVVQVKNFLVNYRRRFNL----------------
----DEVLQEWEA-EHEME----GGD-VKAE--------EEKMMEENLNAC-AAEDDEAA
SK-PKKE-DS--------------------------------------------------
------------------------------------------------------------
-------------------------------CLPA-------------------------
-----------------------------------------------DSE----------
---------------------
>RCOR1_Takifugu_rubripes
------------------------------------------------------------
--------------------MPAMLDRN--------------------------------
-----------------------------SEAP-----AK----------------RRGR
GPTGG-------------------------------------------------------
GQGASA---QL--GTKSP-----------------------------SGNGG--------
SYWEEGSS--------GLSSDDEH--------------------GDGGMRVGP-QYQAVV
PDFDP------EEAQAAQ---------------------------------LRENLGMLV
----------WIPSDLLNQTQ-LDEYVSV----AKEKHGYNMEQ----------------
--------------------------------------ALGMLFWHKHNINKSLADLPNF
TPFPD----------EWTVEDKVLFEQAFSFHGKSFH-----------------------
---------------------------------RIQQMLPD-------------------
------------KTMASLVRFYYSWKKSR-------------------------------
-SKTSLMDRQTR--------KH--KRER-D----------------S-------------
----DEDAD-------E----VP--------------------------PPSDSEC-EQQ
K-------E------DRKEVSSGA-T------------------------------RSEV
-RAATGLKTGS-RWS-QR-LKKRPP-------------RGMFLNYVDVVSLTTSP-----
-----PQGVVKQLDSQL-------------ISIKR-------------------------
-----------QIQSIKQSNSLLKEKINSGVDE---------------------------
--------FR--------------------------------QPEA-AQKINNRWTTDEQ
LLAVQ--AIRKYGRDFQAISDVIGNKSVVQVKNFLINYRRRFNL----------------
----DEILQEWEA-EHGGV---P--EGSCGA--------EEDKVEEK---------EVFQ
AK-EEDQ-KR--------------------------------------------------
------------------------------------------------------------
-------------------------------DLPLL------------------------
----------------------------------------------VDSH--KPN-TS--
---------------------
>RCOR1_Hippocampus_comes
------------------------------------------------------------
--------------------MAPMFDRN--------------------------------
-----------------------------AEAAAATMAGK----------------RRGR
GPGPAVS-----------------------------------------------------
------------IGGKSV-----------------------------SGNGSSG-----R
GCWEDGSS--------GSSSDDEN---------------------GGGMRVGS-QYQAVV
PDFDP------EVAKACQ---------------------------------LSHSVGMLV
----------WSPSNSVQQSQ-LDEYISI----AKDKHGYNMEQ----------------
--------------------------------------ALGMLFWHQHDMEKSLADLPNF
TPFPD----------EWTVEDRVLFEQAFSFHGKSFH-----------------------
---------------------------------RIQQMLPD-------------------
------------KSMASLVRFYYSWKKSR-------------------------------
-NRSSLMERQSR--------KV--KRERDD----------------S-------------
----DDESQ-------E--NNGS----------------------------------DPE
S---GHVKE------ESKEVGSAT-E------------------------------RSEA
-KSAAGLKSSGVKGA-HR-AKTRPP-------------RGMFLKQEDVVSLSTSC-----
-----AHGVLRQLDAQL-------------TAAKR-------------------------
-----------QVQSIKQSNSVLKEKLDSGVDQ---------------------------
--------FR--------------------------------QPEV-SGKVNGRWSSDEQ
LLAVQ--AIRKYGRDYQAISDVIGNKSVVQVKNFLVNYRRRFNL----------------
----DQVLQEWEA-ENGVE----GGA-AVPD-------------DDKMDAPGPAEDD---
-----AD-DH----------LT--------------------------------------
------------------------------------------------------------
-------------------------------PPPA-------------------------
-----------------------------------------------DL-----------
---------------------
>RCOR3_Microcebus murinus XP_012637136.1 REST corepressor 3 isoform X2 [Microcebus murinus]
------------------------------------------------------------
--------------------MPGMMEKG--------------------------------
-----------------------------PELL-----GK----------------NRSA
N-----------------------------------------------------------
------------GSAKSPAGG---------GG-----------SGASSTNGG--------
LHYSEPES--------GCSSDDEH---------------------DVGMRVGA-EYQARI
PEFDP------GATKYT----------------------------------DKDNGGMLV
----------WSPYHSIPDAK-LDEYIAI----AKEKHGYNVEQ----------------
--------------------------------------ALGMLFWHKHNIEKSLADLPNF
TPFPD----------EWTVEDKVLFEQAFSFHGKSFH-----------------------
---------------------------------RIQQMLPD-------------------
------------KTIASLVKYYYSWKKTR-------------------------------
-SRTSLMDRQAR--------KLANRHNQGD----------------S-------------
----DDDVE-------E--THPM--------------------------DGNDSDY-DPK
K-------E------AKKE--------------------GSTEQPVQT-SKIGLG-RREY
-QSLQHRHH-----S-QR-SKCRPP-------------KGMYLTQEDVVAVSCSP-----
---NAANTILRQLDMEL-------------ISLKR-------------------------
-----------QVQNAKQVNSALKQKMEGGIEE---------------------------
--------FK--------------------------------PPES-NQKINARWTTEEQ
LLAVQ--GVRKYGKDFQAIADVIGNKTVGQVKNFFVNYRRRFNL----------------
----EEVLQEWEA-EQGT-------QASNGD--------ASTLGEETKSASNVP-----S
GKSTDEE-EE----------AQ-----TPQAPRTL-------------GPSPPAP--SST
P---TPTAP-----------IATLN----QPPPLLRPTLP-AAPAL--------------
-HRQPPPLQQQ---ARFIQPRPTLNQP----PPPLIRPANS-------------------
-MPPRLNPRPVLS-----------TVGGQQPPSLIG----IQT----DSQ------SSLH
---------------------
>RCOR3_Homo sapiens  HUMAN02471 | RCOR3_HUMAN | [Homo sapiens]
------------------------------------------------------------
--------------------MPGMMEKG--------------------------------
-----------------------------PELL-----GK----------------NRSA
N-----------------------------------------------------------
------------GSAKSPAGG---------GG-----------SGASSTNGG--------
LHYSEPES--------GCSSDDEH---------------------DVGMRVGA-EYQARI
PEFDP------GATKYT----------------------------------DKDNGGMLV
----------WSPYHSIPDAK-LDEYIAI----AKEKHGYNVEQ----------------
--------------------------------------ALGMLFWHKHNIEKSLADLPNF
TPFPD----------EWTVEDKVLFEQAFSFHGKSFH-----------------------
---------------------------------RIQQMLPD-------------------
------------KTIASLVKYYYSWKKTR-------------------------------
-SRTSLMDRQAR--------KLANRHNQGD----------------S-------------
----DDDVE-------E--THPM--------------------------DGNDSDY-DPK
K-------E------AKKE--------------------GNTEQPVQT-SKIGLG-RREY
-QSLQHRHH-----S-QR-SKCRPP-------------KGMYLTQEDVVAVSCSP-----
---NAANTILRQLDMEL-------------ISLKR-------------------------
-----------QVQNAKQVNSALKQKMEGGIEE---------------------------
--------FK--------------------------------PPES-NQKINARWTTEEQ
LLAVQ--GVRKYGKDFQAIADVIGNKTVGQVKNFFVNYRRRFNL----------------
----EEVLQEWEA-EQGT-------QASNGD--------ASTLGEETKSASNVP-----S
GKSTDEE-EE----------AQ-----TPQAPRTL-------------GPSPPAP--SST
P---TPTAP-----------IATLN----QPPPLLRPTLP-AAPAL--------------
-HRQPPPLQQQ---ARFIQPRPTLNQP----PPPLIRPANS-------------------
-MPPRLNPRPVLS-----------TVGGQQPPSLIG----IQT----DSQ------SSLH
---------------------
>RCOR3_Pan troglodytes  PANTR23619 | K7D3S1 | [Pan troglodytes]
------------------------------------------------------------
--------------------MPGMMEKG--------------------------------
-----------------------------PELL-----GK----------------NRSA
N-----------------------------------------------------------
------------GSAKSPAGG---------GG-----------SGASSTNGG--------
LHYSEPES--------GCSSDDEH---------------------DVGMRVGA-EYQARI
PEFDP------GATKYT----------------------------------DKDNGGMLV
----------WSPYHSIPDAK-LDEYIAI----AKEKHGYNVEQ----------------
--------------------------------------ALGMLFWHKHNIEKSLADLPNF
TPFPD----------EWTVEDKVLFEQAFSFHGKSFH-----------------------
---------------------------------RIQQMLPD-------------------
------------KTIASLVKYYYSWKKTR-------------------------------
-SRTSLMDRQAR--------KLANRHNQGD----------------S-------------
----DDDVE-------E--THPM--------------------------DGNDSDY-DPK
K-------E------AKKE--------------------GNTEQPVQT-SKIGLG-RREY
-QSLQHRHH-----S-QR-SKCRPP-------------KGMYLTQEDVVAVSCSP-----
---NAANTILRQLDMEL-------------ISLKR-------------------------
-----------QVQNAKQVNSALKQKMEGGIEE---------------------------
--------FK--------------------------------PPES-NQKINARWTTEEQ
LLAVQ--GVRKYGKDFQAIADVIGNKTVGQVKNFFVNYRRRFNL----------------
----EEVLQEWEA-EQGT-------QASNGD--------ASTLGEETKSASNVP-----S
GKSTDEE-EE----------AQ-----TPQAPRTL-------------GPSPPAP--SST
P---TPTAP-----------IATLN----QPPPLLRPTLP-AAPAL--------------
-HRQPPPLQQQ---ARFIQPRPTLNQP----PPPLIRPANS-------------------
-MPPRLNPRPVLS-----------TVGGQQPPSLIG----IQT----DSQ------SSLH
---------------------
>RCOR3_Pongo abelii XP_024112391.1 REST corepressor 3 isoform X2 [Pongo abelii]
------------------------------------------------------------
--------------------MPGMMEKG--------------------------------
-----------------------------PELL-----GK----------------NRSA
N-----------------------------------------------------------
------------GSAKSPAGG---------GG-----------SGASSTNGG--------
LHYSEPES--------GCSSDDEH---------------------DVGMRVGA-EYQARI
PEFDP------GATKYT----------------------------------DKDNGGMLV
----------WSPYHSIPDAK-LDEYIAI----AKEKHGYNVEQ----------------
--------------------------------------ALGMLFWHKHNIEKSLADLPNF
TPFPD----------EWTVEDKVLFEQAFSFHGKSFH-----------------------
---------------------------------RIQQMLPD-------------------
------------KTIASLVKYYYSWKKTR-------------------------------
-SRTSLMDRQAR--------KLANRHNQGD----------------S-------------
----DDDVE-------E--THPM--------------------------DGNDSDY-DPK
K-------E------AKKE--------------------GNTEQPVQT-SKIGLG-RREY
-QSLQHRHH-----S-QR-SKCRPP-------------KGMYLTQEDVVAVSCSP-----
---NAANTILRQLDMEL-------------ISLKR-------------------------
-----------QVQNAKQVNSALKQKMEGGIEE---------------------------
--------FK--------------------------------PPES-NQKINARWTTEEQ
LLAVQ--GVRKYGKDFQAIADVIGNKTVGQVKNFFVNYRRRFNL----------------
----EEVLQEWEA-EQGT-------QASNGD--------ASTLGEETKSASNVP-----S
GKSTDEE-EE----------AQ-----TPQAPRTL-------------GPSPPAP--SST
P---TPTAP-----------IATLN----QPPPLLRPTLP-AAPAL--------------
-HRQPPPLQQQ---ARFIQPRPTLNQP----PPPLIRPANS-------------------
-MPPRLNPRPVLS-----------TVGGQQPPSLIG----IQT----DSQ------SSLH
---------------------
>RCOR3_Gorilla gorilla gorilla XP_030871318.1 REST corepressor 3 isoform X2 [Gorilla gorilla gorilla]
------------------------------------------------------------
--------------------MPGMMEKG--------------------------------
-----------------------------PELL-----GK----------------NRSA
N-----------------------------------------------------------
------------GSAKSPAGG---------GG-----------GGASSTNGG--------
LHYSEPES--------GCSSDDEH---------------------DVGMRVGA-EYQARI
PEFDP------GATKYT----------------------------------DKDNGGMLV
----------WSPYHSIPDAK-LDEYIAI----AKEKHGYNVEQ----------------
--------------------------------------ALGMLFWHKHNIEKSLADLPNF
TPFPD----------EWTVEDKVLFEQAFSFHGKSFH-----------------------
---------------------------------RIQQMLPD-------------------
------------KTIASLVKYYYSWKKTR-------------------------------
-SRTSLMDRQAR--------KLANRHNQGD----------------S-------------
----DDDVE-------E--THPM--------------------------DGNDSDY-DPK
K-------E------AKKE--------------------GNTEQPVQT-SKIGLG-RREY
-QSLQHRHH-----S-QR-SKCRPP-------------KGMYLTQEDVVAVSCSP-----
---NAANTILRQLDMEL-------------ISLKR-------------------------
-----------QVQNAKQVNSALKQKMEGGIEE---------------------------
--------FK--------------------------------PPES-NQKINARWTTEEQ
LLAVQ--GVRKYGKDFQAIADVIGNKTVGQVKNFFVNYRRRFNL----------------
----EEVLQEWEA-EQGT-------QASNGD--------ASTLGEETKSASNVP-----S
GKSTDEE-EE----------AQ-----TPQAPRTL-------------GPSPPAP--SST
P---TPTAP-----------IATLN----QPPPLLRPTLP-AAPAL--------------
-HRQPPPLQQQ---ARFIQPRPTLNQP----PPPLIRPANS-------------------
-MPPRLNPRPVLS-----------TVGGQQPPSLIG----IQT----DSQ------SSLH
---------------------
>RCOR3_Macaca mulatta XP_028708685.1 REST corepressor 3 isoform X2 [Macaca mulatta]
------------------------------------------------------------
--------------------MPGMMEKG--------------------------------
-----------------------------PELL-----GK----------------NRSA
N-----------------------------------------------------------
------------GSAKSPAGG---------GG-----------SGASSTNGG--------
LHYSEPES--------GCSSDDEH---------------------DVGMRVGA-EYQARI
PEFDP------GATKYT----------------------------------DKDNGGMLV
----------WSPYHSIPDAK-LDEYIAI----AKEKHGYNVEQ----------------
--------------------------------------ALGMLFWHKHNIEKSLADLPNF
TPFPD----------EWTVEDKVLFEQAFSFHGKSFH-----------------------
---------------------------------RIQQMLPD-------------------
------------KTIASLVKYYYSWKKTR-------------------------------
-SRTSLMDRQAR--------KLANRHNQGD----------------S-------------
----DDDVE-------E--THPM--------------------------DGNDSDY-DPK
K-------E------AKKE--------------------GNTEQPVQT-SKIGLG-RREY
-QSLQHRHH-----S-QR-SKCRPP-------------KGMYLTQEDVVAVSCSP-----
---NAANTILRQLDMEL-------------ISLKR-------------------------
-----------QVQNAKQVNSALKQKMEGGIEE---------------------------
--------FK--------------------------------PPES-NQKINARWTTEEQ
LLAVQ--GVRKYGKDFQAIADVIGNKTVGQVKNFFVNYRRRFNL----------------
----EEVLQEWEA-EQGT-------QASNGD--------ASTLGEETKSASNVP-----S
GKSTDEE-EE----------AQ-----TPQAPRTL-------------GPSPPVP--SST
P---TPTAP-----------IATLN----QPPPLLRPTLP-AAPAL--------------
-HRQPPPLQQQ---ARFIQPRPTLNQP----PPPLIRPANS-------------------
-MPPRLNPRPVLS-----------TVGGQQPPSLIG----IQT----DSQ------SSLH
---------------------
>RCOR3_Papio anubis  PAPAN01512 | ENSPANG00000026077 | [Papio anubis]
------------------------------------------------------------
--------------------MPGMMEKG--------------------------------
-----------------------------PELL-----GK----------------NRSA
N-----------------------------------------------------------
------------GSAKSPAGG---------GG-----------SGASSTNGG--------
LHYSEPES--------GCSSDDEH---------------------DVGMRVGA-EYQARI
PEFDP------GATKYT----------------------------------DKDNGGMLV
----------WSPYHSIPDAK-LDEYIAI----AKEKHGYNVEQ----------------
--------------------------------------ALGMLFWHKHNIEKSLADLPNF
TPFPD----------EWTVEDKVLFEQAFSFHGKSFH-----------------------
---------------------------------RIQQMLPD-------------------
------------KTIASLVKYYYSWKKTR-------------------------------
-SRTSLMDRQAR--------KLANRHNQGD----------------S-------------
----DDDVE-------E--THPM--------------------------DGNDSDY-DPK
K-------E------AKKE--------------------GNTEQPVQT-SKIGLG-RREY
-QSLQHRHH-----S-QR-SKCRPP-------------KGMYLTQEDVVAVSCSP-----
---NAANTILRQLDMEL-------------ISLKR-------------------------
-----------QVQNAKQVNSALKQKMEGGIEE---------------------------
--------FK--------------------------------PPES-NQKINARWTTEEQ
LLAVQ--GVRKYGKDFQAIADVIGNKTVGQVKNFFVNYRRRFNL----------------
----EEVLQEWEA-EQGT-------QASNGD--------ASTLGEETKSASNVP-----S
GKSTDEE-EE----------AQ-----TPQAPRTL-------------GPSPPVP--SST
P---TPTAP-----------IATLN----QPPPLLRPTLP-AAPAL--------------
-HRQPPPLQQQ---ARFIQPRPTLNQP----PPPLIRPANS-------------------
-MPPRLNPRPVLS-----------TVGGQQPPSLIG----IQT----DSQ------SSLH
---------------------
>RCOR3_Chlorocebus sabaeus CHLSB11971 | A0A0D9RS10 | [Chlorocebus sabaeus]
------------------------------------------------------------
--------------------MPGMMEKG--------------------------------
-----------------------------PELL-----GK----------------NRSA
N-----------------------------------------------------------
------------GSAKSPAGG---------GG-----------SGASSTNGG--------
LHYSEPES--------GCSSDDEH---------------------DVGMRVGA-EYQARI
PEFDP------GATKYT----------------------------------DKDNGGMLV
----------WSPYHSIPDAK-LDEYIAI----AKEKHGYNVEQ----------------
--------------------------------------ALGMLFWHKHNIEKSLADLPNF
TPFPE----------EWTVEDKVLFEQAFSFHGKSFH-----------------------
---------------------------------RIQQMLPD-------------------
------------KTIASLVKYYYSWKKTR-------------------------------
-SRTSLMDRQAR--------KLANRHNQGD----------------S-------------
----DDDVE-------E--THPM--------------------------DGNDSDY-DPK
K-------E------AKKE--------------------GNTEQPVQT-SKIGLG-RREY
-QSLQHRHH-----S-QR-SKCRPP-------------KGMYLTQEDVVAVSCSP-----
---NAANTILRQLDMEL-------------ISLKR-------------------------
-----------QVQNAKQVNSALKQKMEGGIEE---------------------------
--------FK--------------------------------PPES-NQKINARWTTEEQ
LLAVQ--GVRKYGKDFQAIADVIGNKTVGQVKNFFVNYRRRFNL----------------
----EEVLQEWEA-EQGT-------QASNGD--------ASTLGEETKSASNVP-----S
GKSTDEE-EE----------AQ-----TPQAPRTL-------------GPSPPVP--SST
P---TPTAP-----------IATLN----QPPPLLRPTLP-AAPAL--------------
-HRQPPPLQQQ---ARFIQPRPTLNQP----PPPLIRPANS-------------------
-MPPRLNPRPVLS-----------TVGGQQPPSLIG----IQT----DSQ------SSLH
---------------------
>RCOR3_Tursiops truncatus XP_033708898.1 REST corepressor 3 isoform X2 [Tursiops truncatus]
------------------------------------------------------------
--------------------MPGMMEKG--------------------------------
-----------------------------PELL-----GK----------------NRSA
N-----------------------------------------------------------
------------GSAKSPAGG---------GG-----------SGASSTNGG--------
LHFSEPES--------GCSSDDEH---------------------DVGMRVGA-EYQARI
PEFDP------GATKYT----------------------------------DKDNGGMLV
----------WSPYHSIPDAK-LDEYIAI----AKEKHGYNVEQ----------------
--------------------------------------ALGMLFWHKHNIEKSLADLPNF
TPFPD----------EWTVEDKVLFEQAFSFHGKSFH-----------------------
---------------------------------RIQQMLPD-------------------
------------KTIASLVKYYYSWKKTR-------------------------------
-SRTSLMDRQAR--------KLANRHNQGD----------------S-------------
----DDDVE-------E--THPM--------------------------DGNDSDY-DPK
K-------E------AKKE--------------------GNTDQPVQT-SKIGLG-RREY
-QSLQHRHH-----S-QR-SKCRPP-------------KGMYLTQEDVVAVSCSP-----
---NAANTILRQLDMEL-------------ISLKR-------------------------
-----------QVQNAKQVNSALKQKMEGGIEE---------------------------
--------FK--------------------------------PPES-NQKINARWTTEEQ
LLAVQ--GVRKYGKDFQAIADVIGNKTVGQVKNFFVNYRRRFNL----------------
----EEVLQEWEA-EQGT-------QASNGD--------ASTLGEETKSASNVP-----S
GKSTDEE-EE----------AQ-----TPQAPRTL-------------GPSPPAP--SST
P---TPTAP-----------IATLN----QPPPLLRPTLP-AAPAL--------------
-HRQPPPLQQQ---ARFIQPRPTLNQP----PPPLIRPANS-------------------
-MPPRLNPRPVLS-----------TVGGQQPPSLIG----IQT----DSQ------SSLH
---------------------
>RCOR3_Nomascus leucogenys XP_003273081.2 REST corepressor 3 isoform X2 [Nomascus leucogenys]
------------------------------------------------------------
--------------------MPGMMEKG--------------------------------
-----------------------------PELL-----GK----------------NRSA
N-----------------------------------------------------------
------------GSAKSPAGG---------GG-----------SVASSTNGG--------
LHYSEPES--------GCSSDDEH---------------------DVGMRVGA-EYQARI
PEFDP------GATKYT----------------------------------DKDNGGMLV
----------WSPYHSIPDAK-LDEYIAI----AKEKHGYNVEQ----------------
--------------------------------------ALGMLFWHKHNIEKSLADLPNF
TPFPD----------EWTVEDKVLFEQAFSFHGKSFH-----------------------
---------------------------------RIQQMLPD-------------------
------------KTIASLVKYYYSWKKTR-------------------------------
-SRTSLMDRQAR--------KLANRHNQGD----------------S-------------
----DDDVE-------E--THPM--------------------------DGNDSDY-DPK
K-------E------AKKE--------------------GNTEQPVQT-SKIGLG-RREY
-QSLQHRHH-----S-QR-SKCRPP-------------KGMYLTQEDVVAVSCSP-----
---NAANTILRQLDMEL-------------ISLKR-------------------------
-----------QVQNAKQVNSALKQKMEGGIEE---------------------------
--------FK--------------------------------PPES-NQKINARWTTEEQ
LLAVQ--GVRKYGKDFQAIADVIGNKTVGQVKNFFVNYRRRFNL----------------
----EEVLQEWEA-EQGT-------QASNGD--------ASTLGEETKSASNVP-----S
GKSTDEE-EE----------AQ-----TPQAPRTL-------------GPSPPAP--SST
P---TPTAP-----------IATLN----QPPPLLRPTLP-AAPAL--------------
-HRQPPPLQQQ---ARFIQPRPTLNQP----PPPLIRPANS-------------------
-MPPRLNPRPVLS-----------TVGGQQPPSLIG----IQT----DSQ------SSLH
---------------------
>RCOR3_Callithrix jacchus XP_035137236.1 REST corepressor 3 isoform X2 [Callithrix jacchus]
------------------------------------------------------------
--------------------MPGMMEKG--------------------------------
-----------------------------PELL-----GK----------------NRSA
N-----------------------------------------------------------
------------GSAKSPAGG---------GG-----------TGASSTNGG--------
LHYSEPES--------GCSSDDEH---------------------DVGMRVGA-EYQARI
PEFDP------GATKYT----------------------------------DKDNGGMLV
----------WSPYHSIPDAK-LDEYIAI----AKEKHGYNVEQ----------------
--------------------------------------ALGMLFWHKHNIEKSLADLPNF
TPFPD----------EWTVEDKVLFEQAFSFHGKSFH-----------------------
---------------------------------RIQQMLPD-------------------
------------KTIASLVKYYYSWKKTR-------------------------------
-SRTSLMDRQAR--------KLANRHNQGD----------------S-------------
----DDDVE-------E--PHPM--------------------------DGNDSDY-DPK
K-------E------AKKE--------------------GNTEQPVQT-SKIGLG-RREY
-QSLQHRHH-----S-QR-SKCRPP-------------KGMYLTQEDVVAVSCSP-----
---NAANTILRQLDMEL-------------ISLKR-------------------------
-----------QVQNAKQVNSALKQKMEGGIEE---------------------------
--------FK--------------------------------PPES-NQKINARWTTEEQ
LLAVQ--GVRKYGKDFQAIADVIGNKTVGQVKNFFVNYRRRFNL----------------
----EEVLQEWEA-EQGT-------QASNGD--------ASTLGEETKSASNVP-----S
GKSTDEE-EE----------AQ-----TPQAPRTL-------------GPSPPAP--SST
P---TPTAP-----------IATLN----QPPPLLRPTLP-AAPAL--------------
-HRQPPPLQQQ---ARFIQPRPTLNQP----PPPLIRPANS-------------------
-MPPRLNPRPVLS-----------TVGGQQPPSLIG----IQT----DSQ------SSLH
---------------------
>RCOR3_Otolemur garnettii  XP_003800561.1 REST corepressor 3 isoform X2 [Otolemur garnettii]
------------------------------------------------------------
--------------------MPGMMEKG--------------------------------
-----------------------------PELL-----GK----------------NRSA
N-----------------------------------------------------------
------------GSSKSPAGG---------GG-----------SGASSTNGG--------
LHYSEPES--------GCSSDDEH---------------------DVGMRVGA-EYQARI
PEFDP------GATKYT----------------------------------DKDNGGMLV
----------WSPYHSIPDTK-LDEYIAI----AKEKHGYNVEQ----------------
--------------------------------------ALGMLFWHKHNIEKSLADLPNF
TPFPD----------EWTVEDKVLFEQAFSFHGKSFH-----------------------
---------------------------------RIQQMLPD-------------------
------------KTIASLVKYYYSWKKTR-------------------------------
-SRTSLMDRQAR--------KLANRHNQGD----------------S-------------
----DDDVE-------E--THPM--------------------------DGNDSDY-DPK
K-------E------AKKE--------------------GSTEQPVQT-SKIGLG-RREY
-QSLQHRHH-----S-QR-SKCRPP-------------KGMYLTQEDVVAVSCSP-----
---NAANTILRQLDMEL-------------ISLKR-------------------------
-----------QVQNAKQVNSALKQKMEGGIEE---------------------------
--------FK--------------------------------PPES-NQKINARWTTEEQ
LLAVQ--GVRKYGKDFQAIADVIGNKTVGQVKNFFVNYRRRFNL----------------
----EEVLQEWEA-EQGT-------QASNGD--------ASTLGEETKSASNVP-----S
GKSTDEE-EE----------AQ-----TPQAPRTL-------------GPSPPAP--SST
P---TPTAP-----------IATLN----QPPPLLRPTLP-AAPAL--------------
-HRQPPPLQQQ---ARFIQPRPTLNQP----PPPLIRPANS-------------------
-MPPRLNPRPVLS-----------TVGGQQPPSLIG----IQT----DSQ------SSLH
---------------------
>RCOR3_Canis lupus familiaris CANLF17113 | ENSCAFG00000012107 | [Canis lupus familiaris]
------------------------------------------------------------
--------------------MPGMMEKG--------------------------------
-----------------------------PELL-----GK----------------NRSA
N-----------------------------------------------------------
------------GSAKSPAGG---------GG------------GASSTNGG--------
LHYSEPES--------GCSSDDEH---------------------DVGMRVGA-EYQARI
PEFDP------GATKYT----------------------------------DKDNGGMLV
----------WSPYHSIPDAK-LDEYIAI----AKEKHGYNVEQ----------------
--------------------------------------ALGMLFWHKHNIEKSLADLPNF
TPFPD----------EWTVEDKVLFEQAFSFHGKSFH-----------------------
---------------------------------RIQQMLPD-------------------
------------KTIASLVKYYYSWKKTR-------------------------------
-SRTSLMDRQAR--------KLANRHNQGD----------------S-------------
----DDDVE-------E--THPM--------------------------DGNDSDY-DPK
K-------E------AKKE--------------------GNTEQPVQT-SKIGLG-RREY
-QSLQHRHH-----S-QR-SKCRPP-------------KGMYLTQEDVVAVSCSP-----
---NAANTILRQLDMEL-------------ISLKR-------------------------
-----------QVQNAKQVNSALKQKMEGGIEE---------------------------
--------FK--------------------------------PPES-NQKINARWTTEEQ
LLAVQ--GVRKYGKDFQAIADVIGNKTVGQVKNFFVNYRRRFNL----------------
----EEVLQEWEA-EQGT-------QASNGD--------ASTLGEETKSASNVP-----S
GKSTDEE-EE----------AQ-----TPQAPRTL-------------GPSPPAP--SST
P---TPTAP-----------IATLN----QPPPLLRPTLP-AAPAL--------------
-HRQPPPLQQQ---ARFIQPRPTLNQP----PPPLIRPANS-------------------
-MPPRLNPRPVLS-----------TVGGQQPPSLIG----IQT----DSQ------SSLH
---------------------
>RCOR3_Rousettus aegyptiacus XP_016021984.1 REST corepressor 3 isoform X2 [Rousettus aegyptiacus]
------------------------------------------------------------
--------------------MPGMMEKG--------------------------------
-----------------------------PELL-----GK----------------NRSA
N-----------------------------------------------------------
------------GSAKSPAGG---------GG-----------SGASSTNGG--------
LHFSEPES--------GCSSDDEH---------------------DVGMRVGA-EYQARI
PEFDP------GATKYT----------------------------------DKDNGGMLV
----------WSPYHSIPDTK-LDEYIAI----AKEKHGYNVEQ----------------
--------------------------------------ALGMLFWHKHNIEKSLADLPNF
TPFPD----------EWTVEDKVLFEQAFSFHGKSFH-----------------------
---------------------------------RIQQMLPD-------------------
------------KTIASLVKYYYSWKKTR-------------------------------
-SRTSLMDRQAR--------KLANRHNQGD----------------S-------------
----DDDVE-------E--THPM--------------------------DGNDSDY-DPK
K-------E------AKKE--------------------GNTEQPVQT-SKIGLG-RREY
-QSLQHRHH-----S-QR-SKCRPP-------------KGMYLTQEDVVAVSCSP-----
---NAANTILRQLDMEL-------------ISLKR-------------------------
-----------QVQNAKQVNSALKQKMEGGIEE---------------------------
--------FK--------------------------------PPES-NQKINARWTTEEQ
LLAVQ--GVRKYGKDFQAIADVIGNKTVGQVKNFFVNYRRRFNL----------------
----EEVLQEWEA-EQGT-------QASNGD--------ASTLGEETKSASNVP-----S
GKSTDEE-EE----------AQ-----TPQAPRTL-------------GPSPPAP--SST
P---TPTAP-----------VATLN----QPPPLLRPTLP-AAPAL--------------
-HRQPPPLQQQ---ARFIQPRPTLNQP----PPPLIRPANS-------------------
-MPPRLNPRPVLS-----------AVGGQQPPSLIG----IQT----DSQ------SSLH
---------------------
>RCOR3_Felis catus XP_003999375.1 REST corepressor 3 isoform X2 [Felis catus]
------------------------------------------------------------
--------------------MPGMMEKG--------------------------------
-----------------------------PELL-----GK----------------NRSA
N-----------------------------------------------------------
------------GSAKSPAGG---------GGG---------GGGASSTNGG--------
LHYSEPES--------GCSSDDEH---------------------DVGMRVGA-EYQARI
PEFDP------GATKYT----------------------------------DKDNGGMLV
----------WSPYHSIPDTK-LDEYIAI----AKEKHGYNVEQ----------------
--------------------------------------ALGMLFWHKHNIEKSLADLPNF
TPFPD----------EWTVEDKVLFEQAFSFHGKSFH-----------------------
---------------------------------RIQQMLPD-------------------
------------KTIASLVKYYYSWKKTR-------------------------------
-SRTSLMDRQAR--------KLANRHNQGD----------------S-------------
----DDDVE-------E--THPM--------------------------DGNDSDY-DPK
K-------E------AKKE--------------------GNTEQPVQT-SKIGLG-RREY
-QSLQHRHH-----S-QR-SKCRPP-------------KGMYLTQEDVVAVSCSP-----
---NAANTILRQLDMEL-------------ISLKR-------------------------
-----------QVQNAKQVNSALKQKMEGGIEE---------------------------
--------FK--------------------------------PPES-NQKINARWTTEEQ
LLAVQ--GVRKYGKDFQAIADVIGNKTVGQVKNFFVNYRRRFNL----------------
----EEVLQEWEA-EQGT-------QASNGD--------ASALGEETKSASNVP-----S
GKSTDEE-EE----------AQ-----TPQAPRTL-------------GPSPPAP--SST
P---TPTAP-----------IATLN----QPPPLLRPTLP-AAPAL--------------
-HRQPPPLQQQ---ARFIQPRPTLNQP----PPPLIRPANS-------------------
-MPPRLNPRPVLS-----------TVGGQQPPSLIG----IQT----DSQ------SSLH
---------------------
>RCOR3_Equus caballus XP_023496530.1 REST corepressor 3 isoform X2 [Equus caballus]
------------------------------------------------------------
--------------------MPGMMEKG--------------------------------
-----------------------------PELL-----GK----------------NRSA
N-----------------------------------------------------------
------------GSAKSPAGG---------GG-----------SGASSTNGG--------
LHYSEPES--------GCSSDDEH---------------------DVGMRVGA-EYQARI
PEFDP------GATKYT----------------------------------DKDNGGMLV
----------WSPYHSIPDAK-LDEYIAI----AKEKHGYNVEQ----------------
--------------------------------------ALGMLFWHKHNIEKSLADLPNF
TPFPD----------EWTVEDKVLFEQAFSFHGKSFH-----------------------
---------------------------------RIQQMLPD-------------------
------------KTIASLVKYYYSWKKTR-------------------------------
-SRTSLMDRQAR--------KLANRHNQGD----------------S-------------
----DDDVE-------E--THPM--------------------------DGNDSDY-DPK
K-------E------AKKE--------------------GNTEQPVQT-SKIGLG-RREY
-QSLQHRHH-----S-QR-SKCRPP-------------KGMYLTQEDVVAVSCSP-----
---NAASTILRQLDMEL-------------ISLKR-------------------------
-----------QVQNAKQVNSALKQKMEGGIEE---------------------------
--------FK--------------------------------PPES-NQKINARWTTEEQ
LLAVQ--GVRKYGKDFQAIADVIGNKTVGQVKNFFVNYRRRFNL----------------
----EEVLQEWEA-EQGT-------QASNGD--------ASTLGEETKSASNVP-----S
GKSTDEE-EE----------AQ-----TPQAPRTL-------------GPSPPAP--SST
P---TPTAP-----------IATLN----QPPPLLRPTLP-AAPAL--------------
-HRQPPPLQQQ---ARFIQPRPTLNQP----PPPLIRPANS-------------------
-MPPRLNPRPVLS-----------TVGGQQPPSLIG----IQT----DSQ------SSLH
L-------------------N
>RCOR3_Loxodonta africana XP_010588590.1 REST corepressor 3 isoform X1 [Loxodonta africana]
------------------------------------------------------------
------------------------------------------------------------
------------------------------------------------------------
------------------------------------------------------------
------------------------------------------------------------
------------------------------------------------MRVGA-EYQARI
PEFDP------GATKYT----------------------------------DKDNGGMLV
----------WSPYHSIPDAK-LDEYIAI----AKEKHGYNVEQ----------------
--------------------------------------ALGMLFWHKHNIEKSLADLPNF
TPFPD----------EWTVEDKVLFEQAFSFHGKSFH-----------------------
---------------------------------RIQQMLPD-------------------
------------KTIASLVKYYYSWKKTR-------------------------------
-SRTSLMDRQAR--------KLANRHNQGD----------------S-------------
----DDDVE-------E--THPM--------------------------DGNDSDY-DPK
K-------E------AKKE--------------------GNTEQPVQT-SKIGLG-RREY
-QSLQHRHH-----S-QR-SKCRPP-------------KGMYLTQEDVVAVSCSP-----
---NAANTILRQLDMEL-------------ISLKR-------------------------
-----------QVQNAKQVNSALKQKMEGGIEE---------------------------
--------FK--------------------------------PPES-NQKINARWTTEEQ
LLAVQ--GVRKYGKDFQAIADVIGNKTVGQVKNFFVNYRRRFNL----------------
----EEVLQEWEA-EQGT-------QASNGD--------ASTLGEETKSASNVP-----S
GKSTDEE-EE----------AH-----TPQAPRTL-------------GPSPPAP--SST
P---TPTAP-----------IATLN----QPPPLLRPTLP-AAPAL--------------
-HRQPPPLQQQ---ARFIQPRPTLNQP----PPPLIRPANS-------------------
-MPPRLNPRPVLA-----------TVGGQQPPSLIG----IQT----DSQ------SSLH
---------------------
>RCOR3_Sus scrofa XP_020919528.1 REST corepressor 3 isoform X2 [Sus scrofa]
------------------------------------------------------------
--------------------MPGMMEKG--------------------------------
-----------------------------PELL-----GK----------------NRSA
N-----------------------------------------------------------
------------GSAKSPAGG---------GG-----------SGASSTNGG--------
LHFSEPES--------GCSSDDEH---------------------DVGMRVGA-EYQARI
PEFDP------GATKYT----------------------------------DKDNGGMLV
----------WSPYHSIPDAK-LDEYIAI----AKEKHGYNVEQ----------------
--------------------------------------ALGMLFWHKHNIEKSLADLPNF
TPFPD----------EWTVEDKVLFEQAFSFHGKSFH-----------------------
---------------------------------RIQQMLPD-------------------
------------KTIASLVKYYYSWKKTR-------------------------------
-SRTSLMDRQAR--------KLANRHNQGD----------------S-------------
----DDDVE-------E--THPM--------------------------DGNDSDY-DPK
K-------E------AKKE--------------------GNADQPVQT-SKIGLG-RREY
-QSLQHRHH-----S-QR-SKCRPP-------------KGMYLTQEDVVAVSCSP-----
---SAANTILRQLDMEL-------------ISLKR-------------------------
-----------QVQNAKQVNSALKQKMEGGIEE---------------------------
--------FK--------------------------------PPES-NQKINARWTTEEQ
LLAVQ--GVRKYGKDFQAIADVIGNKTVGQVKNFFVNYRRRFNL----------------
----EEVLQEWEA-EQGT-------QASNGD--------ASTLGEETKSASNVP-----S
GKSTDEE-EE----------AQ-----TPQAPRTL-------------GPSPPAP--SST
P---TPTAP-----------IATLN----QPPPLLRPTLP-AAPAL--------------
-HRQPPPLQQQ---ARFIQPRPTLNQP----PPPLIRPANS-------------------
-MPPRLNPRPVLS-----------TVGGQQPPSLIG----IQT----DSQS-----SSLH
---------------------
>RCOR3_Tarsius syrichta XP_021567917.1 REST corepressor 3 isoform X1 [Carlito syrichta]
------------------------------------------------------------
--------------------MPGMMEKG--------------------------------
-----------------------------PELL-----GK----------------NRSA
N-----------------------------------------------------------
------------GSAKSPAGG---------GG-------------ASSTNGG--------
LHYSEPES--------GCSSDDEH--------------------GDVGMRVGA-EYQARI
PEFDP------GATKYT----------------------------------DKDNGGMLV
----------WSPYHSIPDAK-LDEYIAI----AKEKHGYNVEQ----------------
--------------------------------------ALGMLFWHKHNIEKSLADLPNF
TPFPD----------EWTVEDKVLFEQAFSFHGKSFH-----------------------
---------------------------------RIQQMLPD-------------------
------------KTIASLVKYYYSWKKTR-------------------------------
-SRTSLMDRQAR--------KLANRHNQGD----------------S-------------
----DDDVE-------E--AHPM--------------------------DGNDSDY-DPK
K-------E------AKKE--------------------GNTEQPVQT-SKIGLG-RREY
-QSLQHRHH-----S-QR-SKCRPP-------------KGMYLTQEDVVAVSCSP-----
---NAANTILRQLDMEL-------------ISLKR-------------------------
-----------QVQNAKQVNSALKQKMEGGIEE---------------------------
--------FK--------------------------------PPES-NQKINARWTTEEQ
LLAVQ--GVRKYGKDFQAIADVIGNKTVGQVKNFFVNYRRRFNL----------------
----EEVLQEWEA-EQGT-------QASNGD--------ASTLGEETKSASNVP-----S
GKSTDEE-EE----------AQ-----TPQAPRTL-------------GPSPPAP--SST
P---TPTAP-----------IATLN----QPPPLLRPTLP-AAPAL--------------
-HRQPPPLQQQ---ARFIQPRPTLNQP----PPPLIRPANS-------------------
-MPPRLNPRPVLS-----------TVGGQQPPSLIG----IQT----DSQ------SSLH
---------------------
>RCOR3_Dipodomys ordii DIPOR07171 | ENSDORG00000012726 | [Dipodomys ordii]
------------------------------------------------------------
------------------------------------------------------------
------------------------------------------------------------
------------------------------------------------------------
------------------------------------------------------------
------------------------------------------------MRVGA-EYQARI
PEFDP------GATKYT----------------------------------DKDNGGMLV
----------WSPYHTVPDAK-LDEYIAI----AKEKHGYNVEQ----------------
--------------------------------------ALGMLFWHKHNIEKSLADLPNF
TPFPD----------EWTVEDKVLFEQAFSFHGKSFH-----------------------
---------------------------------RIQQMLPD-------------------
------------KTIASLVKYYYSWKKTR-------------------------------
-SRTSLMDRQAR--------KLANRHNQGD----------------S-------------
-----DDME-------E--THPM--------------------------DGNDSDY-DPK
K-------E------AKKE--------------------GNTEQPVQT-SKIGLG-RREY
-QSLQHRHH-----S-QR-SKCRPP-------------KGMYLTQEDVVAVSCSP-----
---NAANTILRQLDMEL-------------ISLKR-------------------------
-----------QVQNAKQVNSALKQKMEGGIEE---------------------------
--------FK--------------------------------PPES-NQKINARWTTEEQ
LLAVQ--GVRKYGKDFQAIADVIGNKTVGQVKNFFVNYRRRFNL----------------
----EEVLQEWEA-EQGT-------QASNGD--------ASTLGEETKSASNVP-----S
GKSTDEE-EE----------AQ-----TPQAPRTL-------------GPSPPAP--SST
P---TPTAP-----------IATLN----QPPPLLRPTLP-AAPAL--------------
-HRQPPPLQQQ---ARFIQPRPTLNQP----PPPLIRPANS-------------------
-MPPRLNPRPVLS-----------TVGGQQPPSLIG----IQT----DSQ------SSLH
---------------------
>RCOR3_Oryctolagus cuniculusXP_008266672.2 PREDICTED: REST corepressor 3 [Oryctolagus cuniculus]
------------------------------------------------------------
--------------------MPGMMEKG--------------------------------
-----------------------------PELL-----GK----------------NRSA
N-----------------------------------------------------------
------------GSAKSPAGG---------GG------------GASSTNGG--------
LHYSEPES--------GCSSDDEH--------------------GDVGMRVGA-EYQARI
PEFDP------GATKYT----------------------------------DKDNGGMLV
----------WSPYHTIPDAK-LDEYIAI----AKEKHGYNVEQ----------------
--------------------------------------ALGMLFWHKHNIEKSLADLPNF
TPFPD----------EWTVEDKVLFEQAFSFHGKSFH-----------------------
---------------------------------RIQQMLPD-------------------
------------KTIASLVKYYYSWKKTR-------------------------------
-SRTSLMDRQAR--------KLANRHNQGD----------------S-------------
----DDDVE-------E--THPM--------------------------DGNDSDY-DPK
K-------E------AKKE--------------------GNAEQPVQS-SKIGLG-RREY
-QSLQHRHH-----S-QR-SKCRPP-------------KGMYLTQEDVVAVSCSP-----
---NAANTILRQLDMEL-------------ISLKR-------------------------
-----------QVQNAKQVNSALKQKMEGGIEE---------------------------
--------FK--------------------------------PPES-NQKINARWTTEEQ
LLAVQ--GVRKYGKDFQAIADVIGNKTVGQVKNFFVNYRRRFNL----------------
----EEVLQEWEA-EQGT-------QASNGD--------ASALGEETKSASHVP-----S
GKSTDEE-EE----------AQ-----TPQAPRTL-------------GPSPPAP--SST
P---TPTAP-----------IATLN----QPPPLLRPTLP-AAPAL--------------
-HRQPPPLQQQ---ARFIQPRPTLNQP----PPPLIRPANS-------------------
-MPPRLNPRPVLS-----------TVGGQQPPSLIG----IQT----ESQ------SSLH
---------------------
>RCOR3_Ochotona princeps XP_004578729.2 REST corepressor 3 isoform X1 [Ochotona princeps]
------------------------------------------------------------
--------------------MPGMMEKG--------------------------------
-----------------------------PELL-----GK----------------NRSA
N-----------------------------------------------------------
------------GSAKSPAGG---------GG------------GASATNGG--------
LHYSEPES--------GCSSDDEH--------------------GDVGMRVGA-EYQARI
PEFDP------GATKYT----------------------------------DKDNGGMLV
----------WSPYHSIPDAK-LDEYIAI----AKEKHGYNVEQ----------------
--------------------------------------ALGMLFWHKHNIEKSLADLPNF
TPFPD----------EWTVEDKVLFEQAFSFHGKSFH-----------------------
---------------------------------RIQQMLPD-------------------
------------KTIASLVKYYYSWKKTR-------------------------------
-SRTSLMDRQAR--------KLANRHNQGD----------------S-------------
----DDDVE-------E--SHPM--------------------------DGNDSDY-DPK
K-------E------AKKE--------------------GNAEQPVQS-SKIGLG-RREY
-QSLQHRHH-----S-QR-SKCRPP-------------KGMYLTQEDVVAVSCSP-----
---NAANTILRQLDMEL-------------ISLKR-------------------------
-----------QVQNAKQVNSALKQKMEGGIEE---------------------------
--------FK--------------------------------PPES-NQKINARWTTEEQ
LLAVQ--GVRKYGKDFQAIADVIGNKTVGQVKNFFVNYRRRFNL----------------
----EEVLQEWEA-EQGT-------QASNGD--------ASALGEETKSASNVP-----S
GKSTDEE-EE----------AQ-----TAQAPRTL-------------GPSPPAP--SST
P---TPTAP-----------IATLN----QPPPLLRPTLP-AAPAL--------------
-HRQPPPLQQQ---ARFIQPRPTLNQP----PPPLIRPANS-------------------
-MPPRLNPRPVLS-----------TVGGQQPPSLIG----IQT----DSQ------SSLH
---------------------
>RCOR3_Ovis aries XP_014954860.2 REST corepressor 3 isoform X2 [Ovis aries]
------------------------------------------------------------
--------------------MPGMMEKG--------------------------------
-----------------------------PELL-----GK----------------NRSA
N-----------------------------------------------------------
------------GSAKSPAGG---------GG----------GGGASSTNGG--------
LHFSEPES--------GCSSDDEH---------------------DVGMRVGA-EYQARI
PEFDP------GATKYT----------------------------------DKDNGGMLV
----------WSPYHSIPDAK-LDEYIAI----AKEKHGYNVEQ----------------
--------------------------------------ALGMLFWHKHNIEKSLADLPNF
TPFPD----------EWTVEDKVLFEQAFSFHGKSFH-----------------------
---------------------------------RIQQMLPD-------------------
------------KTIASLVKYYYSWKKTR-------------------------------
-SRTSLMDRQAR--------KLANRHNQGD----------------S-------------
----DDDVE-------E--THPV--------------------------DGNDSDY-DPK
K-------E------AKKE--------------------GNTDQPVQT-SKIGLG-RREY
-QSLQHRHH-----S-QR-SKCRPP-------------KGMYLTQEDVVAVSCSP-----
---NAANTILRQLDMEL-------------ISLKR-------------------------
-----------QVQNAKQVNSALKQKMEGGIEE---------------------------
--------FK--------------------------------PPES-NQKINARWTTEEQ
LLAVQ--GVRKYGKDFQAIADVIGNKTVGQVKNFFVNYRRRFNL----------------
----EEVLQEWEA-EQGT-------QASNGD--------ASALGEETKSASNVP-----S
GKSTDEE-EE----------AQ-----TPQAPRTL-------------GPSPPAP--SST
P---TPTAP-----------VAALN----QPPPLLRPTLP-AAPAL--------------
-HRQPPPLQQQ---ARFIQPRPTLNQP----PPPLIRPANS-------------------
-MPPRLNPRPVLS-----------AVGGQQPPSLIG----IQT----DSQ------SSLH
---------------------
>RCOR3_Bos taurus  XP_024832074.1 REST corepressor 3 isoform X2 [Bos taurus]
------------------------------------------------------------
--------------------MPGMMEKG--------------------------------
-----------------------------PELL-----GK----------------NRSA
N-----------------------------------------------------------
------------GSTKSPVGG---------GG----------GGGASSTNGG--------
LHFSEPES--------GCSSDDEH---------------------DVGMRVGA-EYQARI
PEFDP------GATKYT----------------------------------DKDNGGMLV
----------WSPYHSIPDAK-LDEYIAI----AKEKHGYNVEQ----------------
--------------------------------------ALGMLFWHKHNIEKSLADLPNF
TPFPD----------EWTVEDKVLFEQAFSFHGKSFH-----------------------
---------------------------------RIQQMLPD-------------------
------------KTIASLVKYYYSWKKTR-------------------------------
-SRTSLMDRQAR--------KLANRHNQGD----------------S-------------
----DDDVE-------E--THPV--------------------------DGNDSDY-DPK
K-------E------AKKE--------------------GNTDQPVQT-SKIGLG-RREY
-QSLQHRHH-----S-QR-SKCRPP-------------KGMYLTQEDVVAVSCSP-----
---NAANTILRQLDMEL-------------ISLKR-------------------------
-----------QVQNAKQVNSALKQKMEGGIEE---------------------------
--------FK--------------------------------PPES-NQKINARWTTEEQ
LLAVQ--GVRKYGKDFQAIADVIGNKTVGQVKNFFVNYRRRFNL----------------
----EEVLQEWEA-EQGT-------QASNGD--------ASTLGEETKSASNVP-----S
GKSTDEE-EE----------AQ-----TPQASRTL-------------GPSPPAP--SST
P---TPAAP-----------MAALN----QPPPLLRPTLP-AAPAL--------------
-HRQPPPLQQQ---ARFIQPRPTLNQP----PPPLIRPANS-------------------
-MPPRLNPRPVLS-----------AVGGQQPPSLIG----IQT----DSQ------SSLH
---------------------
>RCOR3_Dasypus novemcinctus DASNO18503 | ENSDNOG00000036780 | [Dasypus novemcinctus]
------------------------------------------------------------
--------------------LPPPSPPC--------------------------------
-----------------------------PRLC-----GR----------------NLPA
------------------------------------------------------------
--------------GRSDTGG---------GA----------ERGAPS-GAP--------
IRYHLPE----------CP---EHC------------------FADVGMRVGA-EYQARI
PEFDP------GATKYT----------------------------------DKDNGGMLV
----------WSPYHSIPDAK-LDEYIAI----AKEKHGYNVEQ----------------
--------------------------------------ALGMLFWHKHNIEKSLADLPNF
TPFPD----------EWTVEDKVLFEQAFSFHGKSFH-----------------------
---------------------------------RIQQMLPD-------------------
------------KTIASLVKYYYSWKKTR-------------------------------
-SRTSLMDRQAR--------KLANRHNQGD----------------S-------------
----DDDVE-------E--THPM--------------------------DGNDSDY-DPK
K-------E------AKKE--------------------GNTEQPVQT-SKIGLG-RREY
-QSLQHRHH-----S-QR-SKCRPP-------------KGMYLTQEDVVAVSCSP-----
---NAANTILRQLDMEL-------------ISLKR-------------------------
-----------QVQNAKQVNSALKQKMEGGIEE---------------------------
--------FK--------------------------------PPES-NQKINARWTTEEQ
LLAVQ--GVRKYGKDFQAIADVIGNKTVGQVKNFFVNYRRRFNL----------------
----EEVLQEWEA-EQGT-------QASNGD--------ASTLGEETKSASNVP-----S
GKSTDEE-EE----------AQ-----TPQASRTL-------------GPSPPAP--SST
P---TPTAP-----------IATLN----QPPPLLRPTLP-AAPAL--------------
-HRQPPPLQQQ---ARFIQPRPTLNQP----PPPLIRPANS-------------------
-MPPRLNPRPVLS-----------AVGGQQPPSLIG----IQT----DSQ------SSLH
---------------------
>RCOR3_Mus musculus NP_001333669.1 REST corepressor 3 isoform f [Mus musculus]
------------------------------------------------------------
--------------------MPGMMEKG--------------------------------
-----------------------------PELL-----GK----------------SRSA
N-----------------------------------------------------------
------------GGAKSPAGG---------GG--------------SSANGG--------
LHFSEPES--------GCSSDDEH--------------------GDVGMRVGA-EYQARI
PEFDP------GATKYT----------------------------------DKDNGGMLV
----------WSPYHSIPDAK-LDEYIAI----AKEKHGYNVEQ----------------
--------------------------------------ALGMLFWHKHNIEKSLADLPNF
TPFPD----------EWTVEDKVLFEQAFSFHGKSFH-----------------------
---------------------------------RIQQMLPD-------------------
------------KTIASLVKYYYSWKKTR-------------------------------
-SRTSLMDRQAR--------KLANRHNQGD----------------S-------------
----DDDVE-------E--AHPM--------------------------DGNDSDY-DPK
K-------E------AKRE--------------------GNADQPVQT-SKIGLG-RREY
-QSLQHRHH-----S-QR-SKCRPP-------------KGMYLTQEDVVAVSCSP-----
---NAANTILRQLDMEL-------------ISLKR-------------------------
-----------QVQNAKQVNSALKQKMEGGIEE---------------------------
--------FK--------------------------------PPES-NQKINARWTTEEQ
LLAVQ--GVRKYGKDFQAIADVIGNKTVGQVKNFFVNYRRRFNL----------------
----EEVLQEWEA-EQGT-------QASNAD--------ASALGEETQSASKVP-----S
GKSTDEE-AE----------AQ-----TPQAPRTL-------------GPSPPAP--SST
P---TPTVP-----------IATLN----QPPPLLRPTLP-AAPAL--------------
-HRQPPPLQQQ---ARFIQPRPTLNQP----PPPLIRPANS-------------------
-MPPRLNPRPVLT-----------TVGGQQPPSLIG----IQT----DSQ------PSLH
---------------------
>RCOR3_Rattus norvegicus RATNO06603 | B5DFE7 | [Rattus norvegicus]
------------------------------------------------------------
--------------------MPGMMEKG--------------------------------
-----------------------------PELL-----GK----------------SRSA
N-----------------------------------------------------------
------------GGAKSPAGG---------GG--------------SSANGG--------
LHFSEPES--------GCSSDDEH--------------------GDVGMRVGA-EYQARI
PEFDP------GATKYT----------------------------------DKDNGGMLV
----------WSPYHSIPDAK-LDEYVAI----AKEKHGYNVEQ----------------
--------------------------------------ALGMLFWHKHNIEKSLADLPNF
TPFPD----------EWTVEDKVLFEQAFSFHGKSFH-----------------------
---------------------------------RIQQMLPD-------------------
------------KTIASLVKYYYSWKKTR-------------------------------
-SRTSLMDRQAR--------KLANRHNQGD----------------S-------------
----DDDVE-------E--PHPM--------------------------DGNDSDY-DPK
K-------E------AKRE--------------------GNSEQPVQT-SKIGLG-RREY
-QSLQHRHH-----S-QR-SKCRPP-------------KGMYLTQEDVVAVSCSP-----
---NAANTILRQLDMEL-------------ISLKR-------------------------
-----------QVQNAKQVNSALKQKMEGGIEE---------------------------
--------FK--------------------------------PPES-NQKINARWTTEEQ
LLAVQ--GVRKYGKDFQAIADVIGNKTVGQVKNFFVNYRRRFNL----------------
----EEVLQEWEA-EQGT-------QASNAD--------TSALGEETKSASNVP-----S
GKSTDEE-EE----------AQ-----TPQVPRTL-------------GPSPPAP--SST
P---TPTAP-----------IATLN----QPPPLLRPTLP-AAPAL--------------
-HRQPPPLQQQ---ARFIQPRPTPNQP----PPPLIRPANS-------------------
-MPPRLNPRPVLT-----------TVGGQQPPSLIG----IQT----ESQ------PSLH
---------------------
>RCOR3_Monodelphis domestica MONDO00706 | F7CYC9 | [Monodelphis domestica]
------------------------------------------------------------
--------------------MPGMMEKG--------------------------------
-----------------------------PEFL-----GK----------------NRTA
N-----------------------------------------------------------
------------GSTKSPAGS---------GG----------GGGASSTNGG--------
LHYSEPES--------GCSSDDEH---------------------DVGMRVGA-EYQARI
PEFDP------GATKYT----------------------------------DKDNGGMLV
----------WSPYHSIPDAK-LDEYIAI----AKEKHGYNVEQ----------------
--------------------------------------ALGMLFWHKHNIEKSLADLPNF
TPFPD----------EWTVEDKVLFEQAFSFHGKSFH-----------------------
---------------------------------RIQQMLPD-------------------
------------KTIASLVKYYYSWKKTR-------------------------------
-SRTSLMDRQAR--------KLANRHNQGD----------------S-------------
----DDDVE-------E--AHPM--------------------------DGNDSDY-DPK
K-------E------AKKE--------------------GNAEQPVQT-SKIGLG-RREY
-QSLQHRHH-----S-QR-SKCRPP-------------KGMYLTQEDVVAVSCSP-----
---NAANTILRQLDMEL-------------ISLKR-------------------------
-----------QVQNAKQVNSALKQKMEGGIEE---------------------------
--------FK--------------------------------PPES-NQKINARWTTEEQ
LLAVQ--GVRKYGKDFQAIADVIGNKTVGQVKNFFVNYRRRFNL----------------
----EEVLQEWEA-EQGT-------QASNGD--------ASTLGEETKSASNGP-----S
GKSTDEE-EE----------AQ-----MVQATQSL-------------GPSPPAP--AST
P---TPAAP-----------IATLN----QPPPLLRPTLP-AAPAL--------------
-HRQPPPLQQQ---ARFIQPRPTLNQP----PPPLIRPANS-------------------
-MPPRLNPRPVLS-----------TVGGQQPPSLIG----IQT----DSQ------SSMH
---------------------
>RCOR3_Sarcophilus harrisii XP_031793174.1 REST corepressor 3 isoform X1 [Sarcophilus harrisii]
------------------------------------------------------------
--------------------MPGMMEKG--------------------------------
-----------------------------PEFL-----GK----------------NRTA
N-----------------------------------------------------------
------------GSTKSPAGS---------GG-----------GGASSTNGG--------
LHYSEPES--------GCSSDDEH--------------------GDVGMRVGA-EYQARI
PEFDP------GATKYT----------------------------------DKDNGGMLV
----------WSPYHSIPDAK-LDEYIAI----AKEKHGYNVEQ----------------
--------------------------------------ALGMLFWHKHNIEKSLADLPNF
TPFPD----------EWTVEDKVLFEQAFSFHGKSFH-----------------------
---------------------------------RIQQMLPD-------------------
------------KTIASLVKYYYSWKKTR-------------------------------
-SRTSLMDRQAR--------KLANRHNQGD----------------S-------------
----DDDVE-------E--AHPM--------------------------DGNDSDY-DPK
K-------E------AKKE--------------------GNAEQPVQT-SKIGLG-RREY
-QSLQHRHH-----S-QR-SKCRPP-------------KGMYLTQEDVVAVSCSP-----
---NAANTILRQLDMEL-------------ISLKR-------------------------
-----------QVQNAKQVNSALKQKMEGGIEE---------------------------
--------FK--------------------------------PPES-NQKINARWTTEEQ
LLAVQ--GVRKYGKDFQAIADVIGNKTVGQVKNFFVNYRRRFNL----------------
----EEVLQEWEA-EQGT-------QASNGD--------ASTLGEETKGASNGP-----S
GKSTDEE-EE----------AQ-----TIQATQSL-------------GPSPPAP--AST
P---TPAAP-----------IATLN----QPPPLLRPTLP-AAPAL--------------
-HRQPPPLQQQ---ARFIQPRPTLNQP----PPPLIRPANS-------------------
-MPPRLNPRPVLS-----------TVGGQQPPSLIG----IQT----DSQ------SSMH
---------------------
>RCOR3_Phascolarctos cinereus XP_020863501.1 REST corepressor 3 isoform X1 [Phascolarctos cinereus]
------------------------------------------------------------
--------------------MPGMMEKG--------------------------------
-----------------------------PEFL-----GK----------------NRTA
N-----------------------------------------------------------
------------GNTKSPAGS---------GG------------GASSTNGG--------
LHYSEPES--------GCSSDDEH--------------------GDVGMRVGA-EYQARI
PEFDP------GATKYT----------------------------------DKDNGGMLV
----------WSPYHSIPDAK-LDEYIAI----AKEKHGYNVEQ----------------
--------------------------------------ALGMLFWHKHNIEKSLADLPNF
TPFPD----------EWTVEDKVLFEQAFSFHGKSFH-----------------------
---------------------------------RIQQMLPD-------------------
------------KTIASLVKYYYSWKKTR-------------------------------
-SRTSLMDRQAR--------KLANRHNQGD----------------S-------------
----DDDVE-------E--AHPM--------------------------DGNDSDY-DPK
K-------E------AKKE--------------------GNAEQPVQT-SKIGLG-RREY
-QSLQHRHH-----S-QR-SKCRPP-------------KGMYLTQEDVVAVSCSP-----
---NAANTILRQLDMEL-------------ISLKR-------------------------
-----------QVQNAKQVNSALKQKMEGGIEE---------------------------
--------FK--------------------------------PPES-NQKINARWTTEEQ
LLAVQ--GVRKYGKDFQAIADVIGNKTVGQVKNFFVNYRRRFNL----------------
----EEVLQEWEA-EQGT-------QASNGD--------ASALGEETKGASNGP-----S
GKSTDEE-EE----------AQ-----TIQATQSL-------------GSSPPAP--AST
P---TPAAP-----------IASLN----QPPPLLRPTLP-AAPAL--------------
-HRQPPPLQQQ---ARFIQPRPTLNQP----PPPLIRPANS-------------------
-MPPRLNPRPVLS-----------TVGGQQPPSLIG----IQT----DSQ------SSMH
---------------------
>RCOR3_Vombatus ursinus XP_027726692.1 REST corepressor 3 isoform X1 [Vombatus ursinus]
------------------------------------------------------------
--------------------MPGMMEKG--------------------------------
-----------------------------PEFL-----GK----------------NRTA
N-----------------------------------------------------------
------------GNTKSPAGS---------GG------------VASSTNGG--------
LHYSEPES--------GCSSDDEH--------------------GDVGMRVGA-EYQARI
PEFDP------GATKYT----------------------------------DKDNGGMLV
----------WSPYHSIPDAK-LDEYIAI----AKEKHGYNVEQ----------------
--------------------------------------ALGMLFWHKHNIEKSLADLPNF
TPFPD----------EWTVEDKVLFEQAFSFHGKSFH-----------------------
---------------------------------RIQQMLPD-------------------
------------KTIASLVKYYYSWKKTR-------------------------------
-SRTSLMDRQAR--------KLANRHNQGD----------------S-------------
----DDDVE-------E--AHPM--------------------------DGNDSDY-DPK
K-------E------ARKE--------------------GNVEQPVQT-SKIGLG-RREY
-QSLQHRHH-----S-QR-SKCRPP-------------KGMYLTQEDVVAVSCSP-----
---NAANTILRQLDMEL-------------ISLKR-------------------------
-----------QVQNAKQVNSALKQKMEGGIEE---------------------------
--------FK--------------------------------PPES-NQKINARWTTEEQ
LLAVQ--GVRKYGKDFQAIADVIGNKTVGQVKNFFVNYRRRFNL----------------
----EEVLQEWEA-EQGT-------QASNGD--------ASTLGEETKSASNGP-----S
GKSTDEE-EE----------AQ-----TIQATQSL-------------GPSPPAP--AST
P---TPAAP-----------IASLN----QPPPLLRPTLP-AAPAL--------------
-HRQPPPLQQQ---ARFIQPRPTLNQP----PPPLIRPANS-------------------
-MPPRLNPRPVLS-----------TVGGQQPPSLIG----IQT----DSQ------SSMH
---------------------
>RCOR3_Choloepus hoffmanni  CHOHO06508 | ENSCHOG00000007261 | [Choloepus hoffmanni]
------------------------------------------------------------
------------------------------------------------------------
------------------------------------------------------------
------------------------------------------------------------
------------------------------------------------------------
--------------------------------------------------VRA-EFQALI
SEC---------ATKYT----------------------------------DKDNGGMLV
----------WSPYHSIPDA--LDEYIAI----AKEKHGYNVEQ----------------
--------------------------------------ALGMLFWHKHNIEKSLADLPNF
TPFPD----------EWTVEDKV-FEQAFSFHGKSFH-----------------------
---------------------------------RIQQ-LPD-------------------
------------KTIASLVKYYYSWKKTR-------------------------------
-SRTSLMDRQAR--------KLANRHNQGD----------------S-------------
----DDDVE-------E--THPM--------------------------DGNDSDY-DPK
K-------E------AKKE-----------------------------------------
------------------------------------------------------------
------------------------------------------------------------
------------------------------------------------------------
--------------------------------------------XS-NQKINARWTTEEQ
LLAVQ--GVRKYGKDFQAIADVIGNKTVGQVKNFFVNYRRRFNL----------------
----EEVLQEWEA-EQGT-------QASNGD--------ASTLGEETKSASNVP-----S
GKSTDEE-EE----------AQ-----TPQAPRTL-------------GSSPPAP--SST
P---TPSAP-----------IATLN----QPPPLLRPTLP-AAPAL--------------
-HRQPPPLQQQ---ARFIQPRPTLNQP----PPPLIRPANS-------------------
-MPPRLNPRPVLS-----------AVGSQQPPSLIG----IQT----DSQ------SSLH
---------------------
>RCOR3_Gopherus evgoodeiXP_030413444.1 REST corepressor 3 isoform X1 [Gopherus evgoodei]
------------------------------------------------------------
--------------------MPGMMEKG--------------------------------
-----------------------------AEFL----GGK----------------SRAA
P-----------------------------------------------------------
------------NGTKS----------------------------SSPANG---------
-HYSEPES-------GGGDSGDEH---------------------DVGMRVGA-EYQARI
PDFDP------GATKYT----------------------------------DKDNGGMLV
----------WSPYHSIPDAK-LDEYIAI----AKEKHGYNVEQ----------------
--------------------------------------ALGMLFWHKHNIEKSLADLPNF
TPFPD----------EWTVEDKVLFEQAFSFHGKSFH-----------------------
---------------------------------RIQQMLPD-------------------
------------KTIASLVKYYYSWKKTR-------------------------------
-SRTSLMDRQAR--------KLANRNNQGD----------------S-------------
----DDDVE-------E--AHPM--------------------------DGNDSDY-DPK
K-------E------TKKE--------------------GNNEQPVQT-SKIGLG-RREY
-QSLQHRHH-----S-QR-SKCRPP-------------KGMYLTQEDVVAVSCSP-----
---NAANTILRQLDMEL-------------ISLKR-------------------------
-----------QVQNAKQVNSALKQKMEGGIEE---------------------------
--------FK--------------------------------PPEL-NQKINARWTTEEQ
LLAVQ--GVRKYGKDFQAIADVIGNKTVGQVKNFFVNYRRRFNL----------------
----EEVLQEWEA-EQGT-------LASNGD--------ASTLGEDTKNTSNVP-----S
GKSTDEE-DE----------GQ-----ATQITQCL-------------GPSPPAQ--ASA
P-----ATP-----------VATLN----QPPPLLRPTLP-AAPAL--------------
-HRQPPPLQQQ---ARFIQPRPTLNQP----PPPLIRPANS-------------------
-MPPRLNPRPVLS-----------TVSGQQPPSLIG----IQT----ESQ------STLH
---------------------
>RCOR3_Chrysemys picta bellii CHRPI09067 | ENSCPBG00000015504.1 | [Chrysemys picta bellii]
------------------------------------------------------------
--------------------MPGMMEKG--------------------------------
-----------------------------AEFL----GGK----------------SRAT
P-----------------------------------------------------------
------------NGTKS----------------------------SSPSNG---------
-HYSEPES-------GGGDSGDEH---------------------DVGMRVGA-EYQARI
PDFDP------GATKYT----------------------------------DKDNGGMLV
----------WSPYHSIPDAK-LDEYIAI----AKEKHGYNVEQ----------------
--------------------------------------ALGMLFWHKHNIEKSLADLPNF
TPFPD----------EWTVEDKVLFEQAFSFHGKSFH-----------------------
---------------------------------RIQQMLPD-------------------
------------KTIASLVKYYYSWKKTR-------------------------------
-SRTSLMDRQAR--------KLANRNNQGD----------------S-------------
----DDDVE-------E--AHPM--------------------------DGNDSDY-DPK
K-------E------TKKE--------------------GNNEQPVQT-SKIGLG-RREY
-QSLQHRHH-----S-QR-SKCRPP-------------KGMYLTQEDVVAVSCSP-----
---NAANTILRQLDMEL-------------ISLKR-------------------------
-----------QVQNAKQVNSALKQKMEGGIEE---------------------------
--------FK--------------------------------PPEL-NQKINARWTTEEQ
LLAVQ--GVRKYGKDFQAIADVIGNKTVGQVKNFFVNYRRRFNL----------------
----EEVLQEWEA-EQGT-------LASNGD--------ASTLGEDTKNTSNVP-----S
GKSTDEE-DE----------GQ-----ATQITQCL-------------GPSPPAQ--ASA
P-----ATP-----------VATLN----QPPPLLRPTLP-AAPAL--------------
-HRQPPPLQQQ---ARFIQPRPTLNQP----PPPLIRPANS-------------------
-MPPRLNPRPVLS-----------TVSGQQPPSLIG----IQT----ESQ------STLH
---------------------
>RCOR3_Chelonia mydas XP_007058079.2 REST corepressor 3 isoform X1 [Chelonia mydas]
------------------------------------------------------------
--------------------MPGMMEKG--------------------------------
-----------------------------AEFL----GGK----------------SRAA
P-----------------------------------------------------------
------------NGTKS----------------------------SSPSNG---------
-HYSEPES-------GGGDSGDEH---------------------DVGMRVGA-EYQARI
PDFDP------GATKYT----------------------------------DKDNGGMLV
----------WSPYHSIPDAK-LDEYIAI----AKEKHGYNVEQ----------------
--------------------------------------ALGMLFWHKHNIEKSLADLPNF
TPFPD----------EWTVEDKVLFEQAFSFHGKSFH-----------------------
---------------------------------RIQQMLPD-------------------
------------KTIASLVKYYYSWKKTR-------------------------------
-SRTSLMDRQAR--------KLANRNNQGD----------------S-------------
----DDDVE-------E--AHPM--------------------------DGNDSDY-DPK
K-------E------TKKE--------------------GNNEQPVQT-SKIGLG-RREY
-QSLQHRHH-----S-QR-SKCRPP-------------KGMYLTQEDVVAVSCSP-----
---NAANTILRQLDMEL-------------ISLKR-------------------------
-----------QVQNAKQVNSALKQKMEGGIEE---------------------------
--------FK--------------------------------PPEL-NQKINARWTTEEQ
LLAVQ--GVRKYGKDFQAIADVIGNKTVGQVKNFFVNYRRRFNL----------------
----EEVLQEWEA-EQGT-------LASNGD--------ASTLGEDTKNTSNVP-----S
GKSTDEE-DE----------GQ-----ATQITQGL-------------GPSPPAQ--ASA
P-----ATP-----------VATLN----QPPPLLRPTLP-AAPAL--------------
-HRQPPPLQQQ---ARFIQPRPTLNQP----PPPLIRPANS-------------------
-MPPRLNPRPVLS-----------TVSGQQPPSLIG----IQT----ESQ------STLH
---------------------
>RCOR3_Gallus gallus XP_015139154.2 REST corepressor 3 isoform X1 [Gallus gallus]
------------------------------------------------------------
------------------------MEKG--------------------------------
-----------------------------AELW----GGR----------------SRAA
A-----------------------------------------------------------
------------GGPKSG---------------------------GSPSDG---------
-PYSESES-------GGADSGDEH---------------------DVGMRVGA-EYQARI
PDFEP------GATKYT----------------------------------DKDNGGMLV
----------WSPYHNIPDAK-LDEYIAI----AKEKHGYNVEQ----------------
--------------------------------------ALGMLFWHKHNIEKSLADLPNF
TPFPD----------EWTVEDKVLFEQAFSFHGKSFH-----------------------
---------------------------------RIQQMLPD-------------------
------------KTIASLVKYYYSWKKTR-------------------------------
-SRTSLMDRQAR--------KLANRNNQGD----------------S-------------
----DDDVE-------E--PHPM--------------------------DGNDSDY-DPK
K-------E------AKKEVTDNL-M-------------GNNEQPVQT-SKIGLG-RREY
-QSLQHRHH-----S-QR-SKCRPP-------------KGMYLTQEDVIAVSCSP-----
---NAANTILRQLDMEL-------------ISLKR-------------------------
-----------QVQNAKQVNSALKQKMEGGIEE---------------------------
--------FK--------------------------------PPES-NQKINARWTTEEQ
LLAVQ--GVRKYGKDFQAIADVIGNKTVGQVKNFFVNYRRRFNL----------------
----EEVLQEWEA-EQGT-------LASNGD--------ASALGEDTKNTSNVP-----S
GKSTDEE-DE----------AQ-----STPTTQCL-------------GPSPPAQ--ASA
P---APTAP-----------IATLN----QPPPLLRPALP-AAPAL--------------
-HRQPPPLQQQ---ARFIQPRPTLNQP----PPPLIRPANS-------------------
-MPPRLNPRPVLT-----------TVSGQQPPSLIG----IQT----ESQ------STLH
---------------------
>RCOR3_Anas platyrhynchos XP_027308811.1 REST corepressor 3 isoform X1 [Anas platyrhynchos]
------------------------------------------------------------
------------------------------------------------------------
------------------------------------------------------------
------------------------------------------------------------
------------------------------------------------------------
------------------------------------------------MRVGA-EYQARI
PDFEP------GATKYT----------------------------------DKDNGGMLV
----------WSPYHSIPDAK-LDEYIAI----AKEKHGYNVEQ----------------
--------------------------------------ALGMLFWHKHNIEKSLADLPNF
TPFPD----------EWTVEDKVLFEQAFSFHGKSFH-----------------------
---------------------------------RIQQMLPD-------------------
------------KTIASLVKYYYSWKKTR-------------------------------
-SRTSLMDRQAR--------KLANRNNQGD----------------S-------------
----DDDVE-------E--AHPM--------------------------DGNDSDY-DPK
K-------E------AKKEVTDNL-M-------------GNNEQPVQT-SKIGLG-RREY
-QSLQHRHH-----S-QR-SKCRPP-------------KGMYLTQEDVIAVSCSP-----
---NAANTILRQLDMEL-------------ISLKR-------------------------
-----------QVQNAKQVNSALKQKMEGGIEE---------------------------
--------FK--------------------------------PPES-NQKINARWTTEEQ
LLAVQ--GVRKYGKDFQAIADVIGNKTVGQVKNFFVNYRRRFNL----------------
----EEVLQEWEA-EQGT-------LASNGD--------ASALGEDTKNTSNVP-----S
GKSTDEE-DE----------AQ-----STPTTQCL-------------GPSPPAQ--ASA
P---APTAP-----------MATLN----QPPPLLRPALP-AAPAL--------------
-HRQPPPLQQQ---ARFIQPRPTLNQP----PPPLIRPANS-------------------
-MPPRLNPRPVLT-----------TVSGQQPPSLIG----IQT----ESQ------STLH
---------------------
>RCOR3_Taeniopygia guttata XP_030124928.1 REST corepressor 3 isoform X1 [Taeniopygia guttata]
------------------------------------------------------------
--------------------MPGMMEKG--------------------------------
-----------------------------AELL----GGK----------------SRAA
P-----------------------------------------------------------
------------NGAKS----------------------------SSPSNG---------
-HYSEPES-------GGGDSGDEH---------------------DVGMRVGA-EYQARI
PDFEP------GAIKYT----------------------------------DKDNGGMLV
----------WSPYHNIPDAK-LDEYIAI----AKEKHGYNVEQ----------------
--------------------------------------ALGMLFWHKHNIEKSLADLPNF
TPFPD----------EWTVEDKVLFEQAFSFHGKSFH-----------------------
---------------------------------RIQQMLPD-------------------
------------KTIASLVKYYYSWKKTR-------------------------------
-SRTSLMDRQAR--------KLANRNNQGD----------------S-------------
----DDDVE-------E--AHPM--------------------------DGNDSDY-DPK
K-------E------AKKEVTDNL-M-------------GNNEQPVQT-SKIGLG-RREY
-QSLQHRHH-----S-QR-SKCRPP-------------KGMYLTQEDVIAVSCSP-----
---NAANTILRQLDMEL-------------ISLKR-------------------------
-----------QVQNAKQVNSALKQKMEGGIEE---------------------------
--------FK--------------------------------PPES-NQKINARWTTEEQ
LLAVQ--GVRKYGKDFQAIADVIGNKTVGQVKNFFVNYRRRFNL----------------
----EEVLQEWEA-EQGT-------LASNGD--------ASALGEDTKNTSNVP-----S
GKSTDEE-DE----------AQ-----STPATQCL-------------GPSPPAH--ASA
P---APAAP-----------MATLN----QPPPLLRPALP-AAPAL--------------
-HRQPPPLQQQ---ARFIQPRPTLNQP----PPPLIRPASS-------------------
-MPPRLNPRPVLT-----------AGSGQQPPSLIG----IQT----EPQ------STLH
---------------------
>RCOR3_Meleagris gallopavo XP_010705031.1 REST corepressor 3 isoform X1 [Meleagris gallopavo]
------------------------------------------------------------
------------------------------------------------------------
------------------------------------------------------------
------------------------------------------------------------
------------------------------------------------------------
------------------------------------------------MFL----LTLRL
ACFLT------GATKYT----------------------------------DKDNGGMLV
----------WSPYHNIPDAK-LDEYIAI----AKEKHGYNVEQ----------------
--------------------------------------ALGMLFWHKHNIEKSLADLPNF
TPFPD----------EWTVEDKVLFEQAFSFHGKSFH-----------------------
---------------------------------RIQQMLPD-------------------
------------KTIASLVKYYYSWKKTR-------------------------------
-SRTSLMDRQAR--------KLANRNNQGD----------------S-------------
----DDDVE-------E--PHPM--------------------------DGNDSDY-DPK
K-------E------AKKEVTDNL-M-------------GNNEQPVQT-SKIGLG-RREY
-QSLQHRHH-----S-QR-SKCRPP-------------KGMYLTQEDVIAVSCSP-----
---NAANTILRQLDMEL-------------ISLKR-------------------------
-----------QVQNAKQVNSALKQKMEGGIEE---------------------------
--------FK--------------------------------PPES-NQKINARWTTEEQ
LLAVQ--GVRKYGKDFQAIADVIGNKTVGQVKNFFVNYRRRFNL----------------
----EEVLQEWEA-EQGT-------LASNGD--------ASALGEDTKNTSNVP-----S
GKSTDEE-DE----------AQ-----STPTTQCL-------------GPSPPAQ--ASA
P---APTAP-----------MATLN----QPPPLLRPALP-AAPAL--------------
-HRQPPPLQQQ---ARFIQPRPTLNQP----PPPLIRPANS-------------------
-MPPRLNPRPVLT-----------TVSGQQPPSLIG----IQT----ESQ------STLH
---------------------
>RCOR3_Alligator_sinensis XP_014377445.1 REST corepressor 3 isoform X1 [Alligator sinensis]
------------------------------------------------------------
------------------------------------------------------------
------------------------------------------------------------
------------------------------------------------------------
------------------------------------------------------------
------------------------------------------------MRVGA-EYQARI
PDFEP------GATKYT----------------------------------DKDNGGMLV
----------WSPYHSIPDAK-LDEYIAI----AKEKHGYNVEQARQQTQQFYGSAYSCG
LDSLQKIELFIFMTCSACNVTFERFGMFLDMLGMSCNCALGMLFWHKHNIEKSLADLPNF
TPFPD----------EWTVEDKVLFEQAFSFHGKSFH-----------------------
---------------------------------RIQQMLPD-------------------
------------KTIASLVKYYYSWKKTR-------------------------------
-SRTSLMDRQAR--------KLANRNNQGD----------------S-------------
----DDDVE-------E--AHPM--------------------------DGNDSDY-DPK
K-------E------TKKEVTNTL-T-----------MNGNNEQPVQT-SKIGLG-RREY
-QSLQHRHH-----S-QR-SKCRPP-------------KGMYLTQEDVLAVSCSP-----
---NAANTILRQLDMEL-------------ISLKR-------------------------
-----------QVQNAKQVNSALKQKMEGGIEE---------------------------
--------FK--------------------------------PPET-NQKINARWTTEEQ
LLAVQ--GVRKYGKDFQAIADVIGNKTVGQVKNFFVNYRRRFNL----------------
----EEVLQEWEA-EQGT-------LASNGD--------ASTLGEDTKNTSNVP-----S
GKSTDEE-DE----------AQ-----ATQGTQCS-------------GPSPPAQ--ASA
P---VPATP-----------VATLN----QPPPLLRPTLP-AAPAL--------------
-HRQPPPLQQQ---ARFIQPRPTLNQP----PPPLIRPANS-------------------
-MPPRLNPRPVLS-----------TVSGQQPPSLIG----IQT----ESQ------SPLH
---------------------
>RCOR3_Gavialis gangeticus XP_019371953.1 PREDICTED: REST corepressor 3 isoform X1 [Gavialis gangeticus]
------------------------------------------------------------
------------------------------------------------------------
------------------------------------------------------------
------------------------------------------------------------
------------------------------------------------------------
------------------------------------------------MRVGA-EYQARI
PDFEP------GATKYT----------------------------------DKDNGGMLV
----------WSPYHSIPDAK-LDEYIAI----AKEKHGYNVEQARQQTQQFYGSAYSCG
LDSLQKIELFIFMTCSACNVTFERFGMFLDMLGMSCNCALGMLFWHKHNIEKSLADLPNF
TPFPD----------EWTVEDKVLFEQAFSFHGKSFH-----------------------
---------------------------------RIQQMLPD-------------------
------------KTIASLVKYYYSWKKTR-------------------------------
-SRTSLMDRQAR--------KLANRNNQGE----------------S-------------
----DDDVE-------E--AHPM--------------------------DGNDSDY-DPK
K-------E------TKKEVTNTL-T-----------MNGNNEQPVQT-SKIGLG-RREY
-QSLQHRHH-----S-QR-SKCRPP-------------KGMYLTQEDVLAVSCSP-----
---NAANTILRQLDMEL-------------ISLKR-------------------------
-----------QVQNAKQVNSALKQKMEGGIEE---------------------------
--------FK--------------------------------PPET-NQKINARWTTEEQ
LLAVQ--GVRKYGKDFQAIADVIGNKTVGQVKNFFVNYRRRFNL----------------
----EEVLQEWEA-EQGT-------LASNGD--------ASTLGEDTKNTSNVP-----S
GKSTDEE-DE----------AQ-----ATQGTQCS-------------GPSPPAQ--ASA
P---VPATP-----------VATLN----QPPPLLRPTLP-AAPAL--------------
-HRQPPPLQQQ---ARFIQPRPTLNQP----PPPLIRPANS-------------------
-MPPRLNPRPVLS-----------TVSGQQPPSLIG----IQT----ESQ------SSLH
---------------------
>RCOR3_Alligator_mississippiensis  XP_014453624.1 PREDICTED: REST corepressor 3 isoform X1 [Alligator mississippiensis]
------------------------------------------------------------
--------------------MPGMMEKG--------------------------------
-----------------------------GELL----GGK----------------SRAA
A-----------------------------------------------------------
------------NGTKGGGGG---------GG-----------GGGSPSNG---------
-HCSEPDS-------GGGDSGDEH---------------------DVGMRVGA-EYQARI
PDFEP------GATKYT----------------------------------DKDNGGMLV
----------WSPYHSIPDAK-LDEYIAI----AKEKHGYNVEQARQQTQQFYGSAYSCG
LDSLQKIELFIFMTCSACNVTFERFGMFLDMLGMSCNCALGMLFWHKHNIEKSLADLPNF
TPFPD----------EWTVEDKVLFEQAFSFHGKSFH-----------------------
---------------------------------RIQQMLPD-------------------
------------KTIASLVKYYYSWKKTR-------------------------------
-SRTSLMDRQAR--------KLANRNNQGD----------------S-------------
----DDDVE-------E--AHPM--------------------------DGNDSDY-DPK
K-------E------TKKEVTNTL-T-----------MNGNNEQPVQT-SKIGLG-RREY
-QSLQHRHH-----S-QR-SKCRPP-------------KGMYLTQEDVLAVSCSP-----
---NAANTILRQLDMEL-------------ISLKR-------------------------
-----------QVQNAKQVNSALKQKMEGGIEE---------------------------
--------FK--------------------------------PPET-NQKINARWTTEEQ
LLAVQ--GVRKYGKDFQAIADVIGNKTVGQVKNFFVNYRRRFNL----------------
----EEVLQEWEA-EQGT-------LASNGD--------ASTLGEDTKNTSNVP-----S
GKSTDEE-DE----------AQ--------GTQCS-------------GPSPPAQ--ASA
P---VPATP-----------VATLN----QPPPLLRPTLP-AAPAL--------------
-HRQPPPLQQQ---ARFIQPRPTLNQP----PPPLIRPANS-------------------
-MPPRLNPRPVLS-----------TVSGQQPPSLIG----IQT----ESQ------SSLH
---------------------
>RCOR3_Paroedura picta GCF47933.1 hypothetical protein parPi_0008083 [Paroedura picta]
------------------------------------------------------------
--------------------MPGMMEKG--------------------------------
-----------------------------AELL---GGGK----------------SRTA
P-----------------------------------------------------------
------------NGTKN-------------GG-------------SPGSNG---------
-HFSEAES--SGGGGGGGDSGDEH---------------------DVGMRVGA-DYQARI
PDFDP------GATKYT----------------------------------DKDNGGMLV
----------WSPYHSIADAK-LDEYIAI----AKEKHGYNVEQ----------------
--------------------------------------ALGMLFWHKHNIEKSLADLPNF
TPFPD----------EWTVEDKVLFEQAFSFHGKSFH-----------------------
---------------------------------RIQQMLPD-------------------
------------KTIASLVKYYYSWKKTR-------------------------------
-SRTSLMDRQAR--------KLANRNNQGD----------------S-------------
----DDDVE-------E--THPM--------------------------DGNDSDY-DPK
K-------E------TKKE--------------------GNNEQPVQS-SKIGLG-RREY
-QSLQHRHH-----S-QR-SKCRPP-------------KGMYLTQEDVVAVSCSP-----
---NAANTLLRQLDMEL-------------ISLKR-------------------------
-----------QVQNAKQVNSALKQKIEGGIEE---------------------------
--------FK--------------------------------PPES-NQKINARWTTEEQ
LLAVQ--GVRKYGKDFQAIADVIGNKTVGQVKNFFVNYRRRFNL----------------
----EEVLQEWEA-EQGT-------LASNGD--------ASALGEDTKNT-NVP-----S
GKSTDEE-DE----------AQ-----IPQTPQCV-------------GSSPPAQ--AST
P---TPATP-----------VTTLN----QPPPLLRPTLP-AAPAL--------------
-HRQPPPLQQQ---ARFIQPRPTLNQP----PPPLIRPANS-------------------
-MPPRLNPRPALS-----------STGGPQPPSLIG----IQT----ESQ------SPLH
---------------------
>RCOR3_Gekko japonicus XP_015283118.1 PREDICTED: REST corepressor 3 isoform X1 [Gekko japonicus]
------------------------------------------------------------
--------------------MPGMMERG--------------------------------
-----------------------------AELL---GGGK----------------SRTT
P-----------------------------------------------------------
------------NGTKN-------------GG-------------SPGSNG---------
-HFSEAESSGGGGGGGGGDSGDEH---------------------DVGMRVGA-DYQARI
PDFDP------GATKYT----------------------------------DKDNGGMLV
----------WSPYHSIPDAK-LDEYIAI----AKEKHGYNVEQ----------------
--------------------------------------ALGMLFWHKHNIEKSLADLPNF
TPFPD----------EWTVEDKVLFEQAFSFHGKSFH-----------------------
---------------------------------RIQQMLPD-------------------
------------KTIASLVKYYYSWKKTR-------------------------------
-SRTSLMDRQAR--------KLANRNNQGD----------------S-------------
----DDDVE-------E--THPM--------------------------DGNDSDY-DPK
K-------E------TKKE--------------------GNNEQPVQS-SKIGLG-RREY
-QSLQHRHH-----S-QR-SKCRPP-------------KGMYLTQEDVVAVSCSP-----
---NAANTLLRQLDMEL-------------ISLKR-------------------------
-----------QVQNAKQVNSALKQKIEGGIEE---------------------------
--------FK--------------------------------PPES-NQKINARWTTEEQ
LLAVQ--GVRKYGKDFQAIADVIGNKTVGQVKNFFVNYRRRFNL----------------
----EEVLQEWEA-EQGT-------LASNGD--------ASALGEDTKNT-NVP-----S
GKSTDEE-DE----------AQ-----IPQTPQCV-------------GSSPPAQ--AST
P---TPAAP-----------VTTLN----QPPPLLRPTLP-AAPAL--------------
-HRQPPPLQQQ---ARFIQPRPTLNQP----PPPLIRPANS-------------------
-MPPRLNPRPALS-----------STGGPQPPSLIG----IQT----ESQ------SPLH
---------------------
>RCOR3_Podarcis muralis XP_028580553.1 REST corepressor 3 isoform X2 [Podarcis muralis]
------------------------------------------------------------
--------------------MPGMMEKG--------------------------------
-----------------------------AELL---GGGK----------------SRGA
P-----------------------------------------------------------
------------NGTKNGGGG---------GG-------------SPGSNG---------
-HFSEAES--GGGGGGGGDSGDEH---------------------DVGMRVGA-DYQARI
PDFDP------GATKYT----------------------------------DKDNGGMLV
----------WSPYHSISDAK-LDEYIAI----AKEKHGYNVEQ----------------
--------------------------------------ALGMLFWHKHNIEKSLADLPNF
TPFPD----------EWTVEDKVLFEQAFSFHGKSFH-----------------------
---------------------------------RIQQMLPD-------------------
------------KTIASLVKYYYSWKKTR-------------------------------
-SRTSLMDRQAR--------KLANRNNQGD----------------S-------------
----DDDVE-------E--THPM--------------------------DGNDSDY-DPK
K-------E------TKKE--------------------GSNEQPVQS-SKIGLG-RREY
-QSLQHRHH-----S-QR-SKCRPP-------------KGMYLTQEDVVAVSCSP-----
---NAANTLLRQLDMEL-------------ISLKR-------------------------
-----------QVQNAKQVNSALKQKIEGGIEE---------------------------
--------FK--------------------------------PPES-NQKINARWTTEEQ
LLAVQ--GVRKYGKDFQAIADVIGNKTVGQVKNFFVNYRRRFNL----------------
----EEVLQEWEA-EQGT-------LASNGD--------ASALGEDTKNT-NVP-----S
GKTTDDE-DE----------AQ-----IPQTPQCV-------------GSSPPAQ--AST
P---TPATP-----------VTSLN----QPPPLLRPTLP-AAPAL--------------
-HRQPPPLQQQ---ARFIQPRPTLNQP----PPPLIRPANS-------------------
-MPPRLNPRPALS-----------STGGPQPPSLIG----IQT----ESQ------SPLH
---------------------
>RCOR3_Zootoca vivipara XP_034967157.1 REST corepressor 3 isoform X1 [Zootoca vivipara]
------------------------------------------------------------
--------------------MPGMMEKG--------------------------------
-----------------------------AELL---GGGK----------------SRGA
P-----------------------------------------------------------
------------NGTKNGGGG---------GG-------------SPGSNG---------
-HFSEAES-GGGGGGGGGDSGDEH---------------------DVGMRVGA-DYQARI
PDFDP------GATKYT----------------------------------DKDNGGMLV
----------WSPYHSISDAK-LDEYIAI----AKEKHGYNVEQ----------------
--------------------------------------ALGMLFWHKHNIEKSLADLPNF
TPFPD----------EWTVEDKVLFEQAFSFHGKSFH-----------------------
---------------------------------RIQQMLPD-------------------
------------KTIASLVKYYYSWKKTR-------------------------------
-SRTSLMDRQAR--------KLANRNNQGD----------------S-------------
----DDDVE-------E--THPM--------------------------DGNDSDY-DPK
K-------E------TKKE--------------------GSNEQPVQS-SKIGMG-RREY
-QSLQHRHH-----S-QR-SKCRPP-------------KGMYLTQEDVVAVSCSP-----
---NAANTLLRQLDMEL-------------ISLKR-------------------------
-----------QVQNAKQVNSALKQKIEGGIEE---------------------------
--------FK--------------------------------PPES-NQKINARWTTEEQ
LLAVQ--GVRKYGKDFQAIADVIGNKTVGQVKNFFVNYRRRFNL----------------
----EEVLQEWEA-EQGT-------LASNGD--------ASALGEDTKNT-NVP-----S
GKTTDDE-DE----------AQ-----IPQTPQCV-------------GSSPPAQ--AST
P---TPATP-----------VTSLN----QPPPLLRPTLP-AAPAL--------------
-HRQPPPLQQQ---ARFIQPRPTLNQP----PPPLIRPANS-------------------
-MPPRLNPRPALS-----------STGGPQPPSLIG----IQT----ESQ------SPLH
---------------------
>RCOR3_Lacerta agilis XP_033000719.1 REST corepressor 3 isoform X2 [Lacerta agilis]
------------------------------------------------------------
--------------------MPGMMEKG--------------------------------
-----------------------------AELL---GGGK----------------SRGA
S-----------------------------------------------------------
------------NGTKNG------------GG-------------SPGSNG---------
-HFSEAESGGGGGGGGGGDSGDEH---------------------DVGMRVGA-DYQARI
PDFDP------GATKYT----------------------------------DKDNGGMLV
----------WSPYHSISDAK-LDEYIAI----AKEKHGYNVEQ----------------
--------------------------------------ALGMLFWHKHNIEKSLADLPNF
TPFPD----------EWTVEDKVLFEQAFSFHGKSFH-----------------------
---------------------------------RIQQMLPD-------------------
------------KTIASLVKYYYSWKKTR-------------------------------
-SRTSLMDRQAR--------KLANRNNQGD----------------S-------------
----DDDVE-------E--THPM--------------------------DGNDSDY-DPK
K-------E------TKKE--------------------GSNEQPVQS-SKIGMG-RREY
-QSLQHRHH-----S-QR-SKCRPP-------------KGMFLTQEDVVAVSCSP-----
---NAANTLLRQLDMEL-------------ISLKR-------------------------
-----------QVQNAKQVNSALKQKIEGGIEE---------------------------
--------FK--------------------------------PPES-NQKINARWTTEEQ
LLAVQ--GVRKYGKDFQAIADVIGNKTVGQVKNFFVNYRRRFNL----------------
----EEVLQEWEA-EQGT-------LASNGD--------ASALGEDTKNT-NVP-----S
GKTTDDE-DE----------AQ-----IPQTPQCV-------------GSSPPAQ--AST
P---TPATP-----------VTSLN----QPPPLLRPTLP-AAPAL--------------
-HRQPPPLQQQ---ARFIQPRPTLNQP----PPPLIRPANS-------------------
-MPPRLNPRPALS-----------STGGPQPPSLIG----IQT----ESQ------SPLH
---------------------
>RCOR3_Protobothrops mucrosquamatus XP_015672699.1 REST corepressor 3 isoform X1 [Protobothrops mucrosquamatus]
------------------------------------------------------------
--------------------MPGMMEKG--------------------------------
-----------------------------AELL---VGAK----------------NRAA
P-----------------------------------------------------------
------------NGTKNGGGG---------GS-------------SPGSNG---------
-NFFEPES----GSGGGGDSGDEH---------------------DVGMRVGA-DYQARI
PDFDP------GATKYT----------------------------------DKDNGGMLV
----------WSPYHNISDAK-LDEYIAI----AKEKHGYNVEQ----------------
--------------------------------------ALGMLFWHKHNIEKSLADLPNF
TPFPD----------EWTVEDKVLFEQAFSFHGKSFH-----------------------
---------------------------------RIQQMLPD-------------------
------------KTIASLVKYYYSWKKTR-------------------------------
-SRTSLMDRQAR--------KLANRNNQGD----------------S-------------
----DDDVE-------E--PHPM--------------------------DGNDSDY-DPK
K-------E------NKKE--------------------GNHEQPVQS-SKIGLG-RREY
-QSLQHRHH-----S-QR-SKCRPP-------------KGMYLTQEDVVAVSCSP-----
---NAANTLLRQLDMEL-------------ISLKR-------------------------
-----------QVQNAKQVNSALKQKIEGGIDE---------------------------
--------FK--------------------------------PPES-NQKINARWTTEEQ
LLAVQ--GVRKYGKDFQAIADVIGNKTVGQVKNFFVNYRRRFNL----------------
----EEVLQEWEA-EQGT-------LASNGD--------ASALGEDTKNA-NVS-----S
GKSTDEE-DE----------AQ-----IPQTPQCV-------------GSSPPAQ--AST
P---TPATP-----------VTTLN----QPPPLLRPTLP-AAPAL--------------
-HRQPPPLQQQ---ARFIQPRPTLNQP----PPPLIRPANS-------------------
-MPPRLNPRPALS-----------STGGPQPPSLIG----IQT----ESQ------SPLH
---------------------
>RCOR3_Thamnophis elegansXP_032071591.1 REST corepressor 3 isoform X1 [Thamnophis elegans]
------------------------------------------------------------
--------------------MPGMMEKG--------------------------------
-----------------------------AELL---VGAK----------------NRAA
P-----------------------------------------------------------
------------NGTKNG-GG---------GS-------------SPGSNG---------
-NFFEPES----GGGGGGDSGDEH---------------------DVGMRVGA-DYQARI
PDFDP------GATKYT----------------------------------DKDNGGMLV
----------WSPYHNISDAK-LDEYIAI----AKEKHGYNVEQ----------------
--------------------------------------ALGMLFWHKHNIEKSLADLPNF
TPFPD----------EWTVEDKVLFEQAFSFHGKSFH-----------------------
---------------------------------RIQQMLPD-------------------
------------KTIASLVKYYYSWKKTR-------------------------------
-SRTSLMDRQAR--------KLANRNNQGD----------------S-------------
----DDDVE-------E--PHPM--------------------------DGNDSDY-DPK
K-------E------SKKE--------------------GNHEQPVQS-SKIGLG-RREY
-QSLQHRHH-----S-QR-SKCRPP-------------KGMYLTQDDVVAVSCSP-----
---NAANTLLRQLDMEL-------------ISLKR-------------------------
-----------QVQNAKQVNSALKQKIEGGIDE---------------------------
--------FK--------------------------------PPEA-NQKINARWTTEEQ
LLAVQ--GVRKYGKDFQAIADVIGNKTVGQVKNFFVNYRRRFNL----------------
----EEVLQEWEA-EQGT-------LASNGD--------ASALGEDTKSA-NVS-----S
GKSTDEE-DE----------AQ-----IPQTPHCV-------------GSSPPAQ--AST
P---TPATP-----------VTTLN----QPPPLLRPTLP-AAPAL--------------
-HRQPPPLQQQ---ARFIQPRPTLNQP----PPPLIRPANS-------------------
-MPPRLNPRPALS-----------STGGPQPPSLIG----IQT----ESQ------SPLH
---------------------
>RCOR3_Latimeria chalumnae  LATCH11886 | H3B6Y4 | [Latimeria chalumnae]
------------------------------------------------------------
------------------------------------------------------------
------------------------------------------------------------
------------------------------------------------------------
------------------------------------------------------------
------------------------------------------------------------
------------------------------------------------------------
----------------------VDEYIAI----AKEKHGYNVEQ----------------
--------------------------------------ALGMLFWHKHNIEKSLADLPNF
TPFPD----------EWTVEDKVLFEQAFSFHGKSFH-----------------------
---------------------------------RIQQMLPD-------------------
------------KSIASLVKYYYSWKKTR-------------------------------
-CRTSLMDRQAR--------KLANRSNPDD----------------S-------------
----DDEME-------E--ANPN--------------------------DGNDSDY-DPT
K-------E------AKKE--------------------GNAEQPPAA-TKVGLG-RREY
-QSLQHRYH-----P-QR-SKCRPP-------------KGMYLTQEDVVAVSCSP-----
---NAANTILRQLDMEL-------------ISLKR-------------------------
-----------QVQNAKQVNSALKQKLEGGIEE---------------------------
--------CR--------------------------------PSES-NQKINARWTTEEQ
LLAVQ--GVRKYGKDFQAIADVIGNKTLGQVKNFFVNYRRRFNL----------------
----EEVLQEWEA-EQGT-------QASNGD--------TSTTGEDGKNASSTP-----S
GKSTDEE-EE----------VQ--------TLPVL-------------GPTPLVQVSVSA
P---APAAP-----------IATLN----QPPPLLRPTLP-AAPAL--------------
-HRQPPPLQQQ---ARFLQPRATLNQP----PPPLIRPANS-------------------
-MPPRLNPRPVLP-----------TVGGQQPPSLIG----IQA----ESQ------SSLH
---------------------
>RCOR3_Nanorana parkeri X2 XP_018429804.1 PREDICTED: REST corepressor 3 isoform X2 [Nanorana parkeri]
------------------------------------------------------------
--------------------MPGMMDKG--------------------------------
-----------------------------TEFL-----GK----------------SRS-
------------------------------------------------------------
------------NGTKSP---------------------------SSASNG---------
-HYSE-ES--------G--SDDEH---------------------DVGMRVGA-DFQARI
PDYEP------GTTKYT----------------------------------DKDSGGMLV
----------WSPYHTIPDLK-LDEYIAI----AKEKHGYNVEQ----------------
--------------------------------------ALGMLFWHKHNIEKSLADLPNF
TPFPD----------EWTVEDKVLFEQAFSFHGKSFH-----------------------
---------------------------------RIQQMLPD-------------------
------------KTIASLVKYYYSWKKTR-------------------------------
-SRTSLMDRQAR--------KLASKNNNGE----------------S-------------
----DEDVD-------D--TNPK--------------------------DGNDSDY-DPK
K-------E------TKKD--------------------ATTESCIQP-VKVALG-RREY
-QSLQHRHH-----S-QR-SKYRPP-------------KGMYISKDDVVAVSCSP-----
---NAANTILRQLDMEL-------------ISLKR-------------------------
-----------QVQNAKQINSALKQKLEGGIKE---------------------------
--------FQ--------------------------------PAES-TQKVNARWTTEEQ
LLAVQ--GVRKYGKDFQAIADVIGNKTVGQVKNFFVNYRRRFNL----------------
----EEVLQEWEA-EQGT-------QASNGD--------TSALGDDTKNTSHVP-----S
GKSTDEE-DE----------VQ-----NSQTAPPT-------------SQSPPEQ--SSA
P---APAAS-----------ASALN----QPPPLLRPTLP-AAPAL--------------
-HRQPPPLQQQ---ARFVQPRPTLNQP----PPPLIRPASS-------------------
-LPPRLNPRPVVT-----------TSSGQQPPSLIG----IQT----EPQ------QTMH
---------------------
>RCOR3_Xenopus_laevis X4 XP_018120509.1 PREDICTED: REST corepressor 3 isoform X4 [Xenopus laevis]
------------------------------------------------------------
--------------------MPGMMEKG--------------------------------
-----------------------------TVFL-----GK----------------NRA-
------------------------------------------------------------
---------------KSP---------------------------SSASNG---------
-HCSE-DS--------GGSDDDEH---------------------DVGMRVGA-DFQARI
PDFDP------GATKYT----------------------------------DKDSGGMLV
----------WSPHHNIPDLK-LDEYIAI----AKEKHGYNVEQ----------------
--------------------------------------ALGMLFWHKHNIEKSLADLPNF
TPFPD----------EWTVEDKVLFEQAFSFHGKSFH-----------------------
---------------------------------RIQQMLPD-------------------
------------KSIASLVKYYYSWKKTR-------------------------------
-SRTSLMDRQAR--------KLASKTNPGE----------------S-------------
----DEELE-------E--PNPK--------------------------DGHDSDY-DPK
K-------E------TKKE--------------------SSSESCFQP-VKVALG-RREY
-QSLQHRHH-----S-QR-SKYRPP-------------KGMYISKEDVVAVSCSP-----
---NAANSILRQLDMEL-------------ISLKR-------------------------
-----------QVQNAKQINSALKQKLEGSIEE---------------------------
--------FR--------------------------------TPES-NQKVNARWTTEEQ
LLAVQ--GVRKYGKDFQAIADVIGNKTVGQVKNFFVNYRRRFNL----------------
----EEVLQEWEA-EQGT-------QASNGD--------TSALGDDTKNTSHVP-----S
GKSTDEE-EE----------TL-----GNRTASHT-------------NQSPPTQ--SSV
P---AQATS-----------ISTVN----QPPPLLRPTLP-AAPAL--------------
-HRQPPPLQQQ---ARFVQPRPALNQP----PPPLIRPANS-------------------
-MPPRLNPRPLVT-----------TSTSQQPPSLIG----IQT----ESQ-------PMH
---------------------
>RCOR3_Xenopus_tropicalisXP_031757913.1 REST corepressor 3 isoform X2 [Xenopus tropicalis]
------------------------------------------------------------
--------------------MPGMMEKG--------------------------------
-----------------------------TEFL-----GK----------------NRA-
------------------------------------------------------------
---------------KSP---------------------------LSASNG---------
-HCSE-ES--------GGSDDDEH--------------------GDVGMRVGA-DFQARI
PEFDP------GATKYT----------------------------------DKDSGGMLV
----------WSPHHNIADLK-LDEYIAI----AKEKHGYNVEQ----------------
--------------------------------------ALGMLFWHKHNIEKSLADLPNF
TPFPD----------EWTVEDKVLFEQAFSFHGKSFH-----------------------
---------------------------------RIQQMLPD-------------------
------------KSIASLVKYYYSWKKTR-------------------------------
-SRTSLMDRQAR--------KLASKTNPGQ----------------S-------------
----DEEVE-------E--ANPK--------------------------DGNDSDY-DPK
K-------E------AKKE--------------------TSSESCIQP-VKVALG-RREY
-QSLQHRHH-----S-QR-SKCRPP-------------KGMYISKEDVVAVSCSP-----
---NAANTILRQLDMEL-------------ISLKR-------------------------
-----------QVQNAKQINSALKQKLEGGIEE---------------------------
--------FR--------------------------------PPES-NQKVNARWTTEEQ
LLAVQ--GVRKYGKDFQAIADVIGNKTVGQVKNFFVNYRRRFNL----------------
----EEVLQEWEA-EQGT-------QASNGD--------ASALGDDTKNTSHVP-----S
GKSTDEE-EE----------TP-----PNQTAPHT-------------DRSSPTR--SSV
P---ALATS-----------VSTVN----QPPPLLRPTLP-AAPAL--------------
-HRQPPPLQQQ---ARFVQPRPTLNQP----PPPLIRPANS-------------------
-MPPRLNPRPIVT-----------TSTSQQPPSLIG----IQT----EPQ-------PMH
---------------------
>RCOR3_Chiloscyllium punctatum GCC23481.1 hypothetical protein chiPu_0001877 [Chiloscyllium punctatum]
------------------------------------------------------------
--------------------MPGMMEKG--------------------------------
-----------------------------SEYL-----GK----------------GRS-
------------------------------------------------------------
------------NGTKSPA--------------------------GASSNG---------
-HYSE-ES--------G--SDDEH---------------------DVGMRVGS-DYQASI
PEFNP------GATKYN----------------------------------DKEIGGMLV
----------WSPYHVIPDVK-LDEYIAV----AKEKHGYNVEQ----------------
--------------------------------------ALGMLFWHKHNIEKSLADLPNF
TPFPD----------EWTVEDKVLFEQAFSFHGKSFH-----------------------
---------------------------------RIQQMLPD-------------------
------------KSIASLVKYYYSWKKTR-------------------------------
-SRTSLMDRQAR--------KLASRNNQDE----------------S-------------
----DDGME-------E--GAAN--------------------------DVADSDY-DPT
K-------E------TKKE--------------------GNPDPPVLV-SRVGSV-RREL
-PSLQHRHH-----P-LR-SKCRPP-------------KGMYLSQEDVGAMSCSP-----
---NAASTILRQLDMEL-------------ISLKR-------------------------
-----------QVQNAKQVNSALKLKLEGGIEE---------------------------
--------FR--------------------------------PSET-TQKINARWTTEEQ
LLAVQ--GVRKYGKDFQAIADVIGNKTVGQVKNFFVNYRRRFNL----------------
----EEVLQEWEA-EQGT-------QESNGV--------SPTSGDEGKPTLISV-----P
AKSPDVE-ED----------VV----------------------------QPPP---ASG
P---APPTPVTVA--VTC--VATLN----QPPPLLRPVLP-AAPAL--------------
-HRQPPPLQQQ---TRFLQPRPTLNQP----PPPLIRPSNP-------------------
-IPPRLNPRPVL----------------QQPPSLIG----IQS----ESQ----P-SSLH
---------------------
>RCOR3_Amblyraja radiata XP_032881509.1 REST corepressor 3 isoform X1 [Amblyraja radiata]
------------------------------------------------------------
--------------------MPGMMEKG--------------------------------
-----------------------------SEYL-----GK----------------GRS-
------------------------------------------------------------
------------NGTKSPA--------------------------SASSNG---------
-HYSE-ES--------G--SDDEH--------------------GDVGMRVGS-DYQASI
PEFNP------GATKYS----------------------------------DKEIGGMLV
----------WSPYHIIPDVK-LGEYIAV----AKEKHGYNVEQ----------------
--------------------------------------ALGMLFWHKHNIEKSLADLPNF
TPFPD----------EWTVEDKVLFEQAFSFHGKSFH-----------------------
---------------------------------RIQQMLPD-------------------
------------KSIASLVKYYYSWKKTR-------------------------------
-SRTSLMDRQAR--------KLASRSNQGE----------------S-------------
----DDGME-------E--GAAN--------------------------CIHDSEY-DPT
K-------E------AKKE--------------------SNPDPPMQV-SRVGTV-RREL
-PSLQHRHH-----P-LR-SKCRPP-------------KGMYLSQEDVGAMSCSP-----
---NAASTILRQLDMEL-------------TSLKR-------------------------
-----------QVQNAKQVNSALKLKLEGRIEE---------------------------
--------FR--------------------------------PPES-AQKINARWTTEEQ
LLAVQ--GVRKYGKDFQAIADVIGNKTIGQVKNFFVNYRRRFNL----------------
----EEVLQEWEA-EQGT-------QESNGI--------SPTAGEERKPIVNSF-----A
SKSPDVD-EK----------SP----------------------------SPPV---AAS
----APPIPVTIA--VTC--VASLN----QPPPLLRPVLP-AAPAL--------------
-HRQPPPLQQQ---TRFLQPRPTLNQP----PPPLIRPTHP-------------------
-IPPRLNPRPVL----------------QQPPSLIG----IQS----ESQ----S-SSLH
---------------------
>RCOR3_Callorhinchus milii XP_007890700.1 PREDICTED: REST corepressor 3 [Callorhinchus milii]
------------------------------------------------------------
--------------------MPGMMDRG--------------------------------
-----------------------------SEHV-----GK----------------GRS-
------------------------------------------------------------
------------NGTRSPA--------------------------GASSNG---------
-HYSE-DS--------G--SDDER--------------------CEM---INS-SF----
--LHT------GATKHS----------------------------------DKETGGMLV
----------WSPFHIIPDMK-LDEYVAV----AKEKHGYNVEQ----------------
--------------------------------------ALGMLFWHKHNIEKSLADLPNF
TPFPD----------EWTVEDKVLFEQAFSFHGKSFH-----------------------
---------------------------------RIQQMLPD-------------------
------------KSIASLVKYYYSWKKTR-------------------------------
-SRTSLMDRQAR--------KLTNRNNQNE----------------S-------------
----DNEME-------E--GTVH--------------------------NIHDRDY-DPT
K-------E------AKKE--------------------GNPDPPVQI-SRVGSV-RREH
-PSLQHRHH-----P-LR-SKCRPP-------------KGMYLSQEDVGAVSCSP-----
---NAASTILRQLDMEL-------------ISLKR-------------------------
-----------QVQNAKQVNSALKQKLEGGIEE---------------------------
--------FR--------------------------------PPES-AQKINARWTTEEQ
LLAVQ--GVRKYGKDFQAIADVIGNKTIVQVKNFFVNYRRRFNL----------------
----EEVLQEWEA-EQGT-------QESNGV--------SPTSGKEAKPASNPP-----S
TKSVDEE-EQ----------VQ----------------------------PPPA---AAP
P---AATTPLTVA--VAC--IATLN----QPPPLLRPSLP-TAPAL--------------
-HRQPPPLQQQ---THFLQPRPTLNQP----PPPLIRPNNP-------------------
-IPPRLNSRPAL----------------QQPPSLIG----VQP----ESQ----S-SSLH
---------------------
>RCOR3_Lates calcarifer XP_018545112.1 PREDICTED: REST corepressor 3 [Lates calcarifer]
------------------------------------------------------------
--------------------MPGMMDKG--------------------------------
-----------------------------SEYL-----GK----------------GRS-
------------------------------------------------------------
------------NGTKSP---------------------------SNASNG---------
-HFSD-ES--------G--SDDEH---------------------DVGMRVGA-DYQANI
PEFEP------GSTKYT----------------------------------DKDSGGMLV
----------WSPYHTIVDSK-LDEYIAI----AKEKHGYNVEQ----------------
--------------------------------------ALGMLFWHKHNIEKSLADLPNF
TPFPD----------EWTVEDKVLFEQAFSFHGKSFH-----------------------
---------------------------------RIQQMLPD-------------------
------------KSISSLVKYYYSWKKTR-------------------------------
-SRTSLMDRQAR--------KLANRSNQDD----------------S-------------
----DEEME-------D--ANPI--------------------------EANDSDY-DPN
K-------E------AKKE--------------------NQVEPTVPG-SKVALG-RREH
-QTLQHRHH-------QR-SRCRPP-------------KGMYLTQEDVVAVSCSA-----
---SAANTLLRQLDMEL-------------VSLKR-------------------------
-----------QVQNAKQMNSGLKHMLESGIEE---------------------------
--------FR--------------------------------LPEC-NQKVNARWTTDEQ
LLAVQ--GVRKYGKDFQAIADVIGNKTVGQVKNFFVNYRRRFNL----------------
----EEVLQEWEA-EQGT-------RAPNGD--------SATSGEEGKNSSTTP-----S
GKSTDEE-DE----------EG-------QVT-SS-------------GASPAA---SSS
S---SAQTPVTS---STT--TSSLH----QPPPLLRPSLP-ATPSL--------------
-HRQPPPLQQQ---ARFLQPRPTLQQ-----PPPLIRPSNP-------------------
-LPPRLNPRPPAPMTLGGNLGGSGPSSTQQPSGLAI----HQS----ET---ASS-SSLH
---------------------
>RCOR3_Larimichthys crocea KAE8299962.1 REST corepressor 3 [Larimichthys crocea]
------------------------------------------------------------
--------------------MPGMMDKG--------------------------------
-----------------------------SEYL-----GK----------------GRS-
------------------------------------------------------------
------------NGTKSP---------------------------SNASNG---------
-HFSD-ES--------G--SDDEH---------------------DVGMRVGA-DYQANI
PEFEP------GSTKYS----------------------------------DKDSGGMLV
----------WSPYHTIVDSK-LDEYIAI----AKEKHGYNVEQ----------------
--------------------------------------ALGMLFWHKHNIEKSLADLPNF
TPFPD----------EWTVEDKVLFEQAFSFHGKSFH-----------------------
---------------------------------RIQQMLPD-------------------
------------KSISSLVKYYYSWKKTR-------------------------------
-SRTSLMDRQAR--------KLANRSNQDD----------------S-------------
----DEEME-------E--ANPI--------------------------EANDSDY-DPN
K-------E------TKKE--------------------NQVEPVVPG-SKVALG-RREH
-QTLQHRHH-------QR-SRCRPP-------------KGMYLTQEDVVAVSCSA-----
---SAANTLLRQLDMEL-------------VSLKR-------------------------
-----------QVQNAKQMNSGLKHMLDSGIEE---------------------------
--------FR--------------------------------LPES-NQKVNARWTTDEQ
LLAVQ--GVRKYGKDFQAIADVIGNKTVGQVKNFFVNYRRRFNL----------------
----DEVLQEWEA-EQGT-------QAPNGD--------SATSGEEGKNSSTTP-----S
GKSTDEE-DE----------EG-------QVT-SS-------------GASPAA---SSS
S---SAQIPVTSSA-SSS--SSSLH----QPPPLLRPSLP-ATPSL--------------
-HRQPPPLQQQ---ARFLQPRPTLQQ-----PPPLIRPSNP-------------------
-LPPRLNPRPPAPMTLCGNPGGSGPSSAQQPTGLAI----HQS----ET---ASS-STLH
---------------------
>RCOR3_Epinephelus lanceolatus XP_033480666.1 REST corepressor 3 [Epinephelus lanceolatus]
------------------------------------------------------------
--------------------MPGMMDKG--------------------------------
-----------------------------SEYL-----GK----------------GRS-
------------------------------------------------------------
------------NGTKSP---------------------------SNASNG---------
-HFSD-ES--------G--SDDEH---------------------DVGMRVGA-DYQANI
PEFEP------GSTKYT----------------------------------DKDSGGMLV
----------WSPYHTIVDSK-LDEYIAL----AKEKHGYNVEQ----------------
--------------------------------------ALGMLFWHKHNIEKSLADLPNF
TPFPD----------EWTVEDKVLFEQAFSFHGKSFH-----------------------
---------------------------------RIQQMLPD-------------------
------------KSISSLVKYYYSWKKTR-------------------------------
-SRTSLMDRQAR--------KLANRNNQDD----------------S-------------
----DEEME-------E--ANPI--------------------------EANDSDY-DPN
K-------E------TKKE--------------------NQVEPVVPG-SKVALG-RREH
-QTLQHRHH-------QR-SRCRPP-------------KGMYLTQEDVVAVSCSA-----
---SAANTLLRQLDMEL-------------VSLKR-------------------------
-----------QVQNAKQMNSGLKHMLESGIEE---------------------------
--------FR--------------------------------LAEC-NQKVNARWTTDEQ
LLAVQ--GVRKYGKDFQAIADVIGNKTVGQVKNFFVNYRRRFNL----------------
----DEVLQEWEA-EQGT-------RAPNGD--------SVTSGEEGKTSSTTP-----S
GKSTDEE-DE----------EG-------QVT-SS-------------GASPAA---SSS
S---SAQIPVMSS--ASS--SSSLH----QPPPLLRPSLP-ATPSL--------------
-HRQPPPLQQQ---ARFLQPRPTLQQ-----PPPLIRPSNP-------------------
-LPPRLNPRPPAPMTLGGNPGGSGPSSAQQPPGLAI----HQS----E----ASS-SSLH
---------------------
>RCOR3_Cyclopterus lumpusXP_034417603.1 REST corepressor 3 isoform X2 [Cyclopterus lumpus]
------------------------------------------------------------
--------------------MPGMMDKG--------------------------------
-----------------------------SEYL-----GK----------------GRS-
------------------------------------------------------------
------------NGTKSP---------------------------SNASNG---------
-HFSD-ES--------G--SDDEH---------------------DVGMRVGA-DYQANI
PEFEP------GATKYT----------------------------------DKDSGGMLV
----------WSPYHTIVDSK-LDEYIAL----AKEKHGYNVEQ----------------
--------------------------------------ALGMLFWHKHNIEKSLADLPNF
TPFPD----------EWTVEDKVLFEQAFSFHGKSFH-----------------------
---------------------------------RIQQMLPD-------------------
------------KSISSLVKYYYSWKKTR-------------------------------
-SRTSLMDRQAR--------KLANRSNRDD----------------S-------------
----DEEME-------E--APPI--------------------------EANDSDY-DPN
K-------E------TKKE--------------------NPVEPVLPG-SKVALG-RREH
-HTLQHRHH-------QRSSRCRPP-------------KGMYLTQEDVVAVSCSA-----
---SAANTLLRQLDMEQ-------------VSLKR-------------------------
-----------QVQNAKQMNSGMKHMLDSGIEE---------------------------
--------FR--------------------------------LAES-NQKVNARWTTDEQ
LLAVQ--GVRKYGKDFQAIADVIGNKTVGQVKNFFVNYRRRFNL----------------
----DEVLQEWEA-EQGT-------RAPNGD--------GVTSGEEGKTSSATP-----S
GKSTDEE-DE----------EG-------QVT-SS-------------GASPAA---SSS
S---SAQIPVTS---STT--SSSLH----QPPPLLRPSLP-ATPSL--------------
-HRQPPPLQQQ---ARFLQPRPTLQQ-----PPPLIRPSNP-------------------
-MPPRLNPRPPAPMTLGGNPGGSGPSSAQQPPSQAV----HQS----E----ASS-SSLH
---------------------
>RCOR3_Cynoglossus semilaevis XP_008314675.1 REST corepressor 3 isoform X2 [Cynoglossus semilaevis]
------------------------------------------------------------
--------------------MPGMMDKG--------------------------------
-----------------------------SEYL-----GK----------------GRS-
------------------------------------------------------------
------------NGTKSP---------------------------SNASNG---------
-HFSE-ES--------G--SDDEH---------------------DVGMRVGA-DYQASI
PEFEP------GSTKYT----------------------------------DKDSGGMLV
----------WSPYHTIVDSK-LDEYIAI----AKEKHGYNVEQ----------------
--------------------------------------ALGMLFWHKHNIEKSLADLPNF
TPFPD----------EWTVEDKVLFEQAFSFHGKSFH-----------------------
---------------------------------RIQQMLPD-------------------
------------KSISSLVKYYYSWKKTR-------------------------------
-SRTSLMDRQAR--------KLANRSNQDD----------------S-------------
----DEEAE-------E--ANPI--------------------------EANDSDY-DPN
K-------E------AKKE--------------------NQPEPTVPG-SKVALG-RREH
-QTLQHRHH-------QR-SRCRPP-------------KGMYLSQEDVVAVSCSA-----
---SAANTLLRQLDMEL-------------VSLKR-------------------------
-----------QVQNAKQMNSGLKHLLEAGIDE---------------------------
--------LK--------------------------------LQEC-NQKVNARWTTDEQ
LLAVQ--GVRKYGKDFQAIADVIGNKTVGQVKNFFVNYRRRFNL----------------
----EEVLQEWEA-EQGT-------RAPNGD--------SANSGEEGKNISNTP-----S
GKSTDEE-DE----------EG-------QVT-SS-------------GASPAA---SSS
S---SAHTPVTT---GSA--SSSLH----QPPPLLRPSLP-ATPSL--------------
-HRQPPPLQQQ---ARFLQPRPALQQ-----PPPLIRPSNP-------------------
-MPPRLNPRPPAPMSLGSNVAGAGPGTAQQASGLAI----HQS----ET---ASS-SSIH
---------------------
>RCOR3_Kryptolebias marmoratus XP_017295484.1 REST corepressor 3 isoform X2 [Kryptolebias marmoratus]
------------------------------------------------------------
--------------------MPGMMDKG--------------------------------
-----------------------------SEYL-----GK----------------GRS-
------------------------------------------------------------
------------NGTKSP---------------------------SNASNG---------
-HFSD-ES--------G--SDDEH---------------------DVGMRVGA-DYQANI
PEFEP------GSTKYT----------------------------------DKDSGGMLV
----------WSPYHSIVDSK-LDEYIAI----AKEKHGYNLEQ----------------
--------------------------------------ALGMLFWHKHNIEKSLADLPNF
TPFPD----------EWTVEDKVLFEQAFSFHGKSFH-----------------------
---------------------------------RIQQMLPD-------------------
------------KSISSLVKYYYSWKKTR-------------------------------
-SRTSLMDRQAR--------KLATRSNQDD----------------S-------------
----DEEME-------D--ANPI--------------------------EANDSDY-DPN
K-------E------AKKE--------------------NQAEPPVPG-CKLALG-RREH
-QTLQHRHH-------QR-SRCRPP-------------KGMYLTQEDVVAVSCSA-----
---SAANTLLRQLDMEL-------------VSLKR-------------------------
-----------QVQNAKQMNSGLKHMLESGIEE---------------------------
--------FR--------------------------------LAES-NQKVNARWTTDEQ
LLAVQ--GVRKYGKDFQAIADVIGNKTVGQVKNFFVNYRRRFNL----------------
----EEVLQEWEA-EQGT-------RAPNGD--------SATSGEEGKNSSTTP-----S
GKSTDEE-DE----------EG-------QVT-FS-------------GASPAA---SSS
S---SAQTPVTS-----N--SSSLH----QPPPLLRPSLP-ATPSL--------------
-HRQPPPLQQQ---ARFLQPRPTLQQ-----PPPLIRPSNP-------------------
-MPPRLNPR-PAALSLGSNPGGSGPSSTQQPSGLAAH---HQS----DT---ASS-SSSH
---------------------
>RCOR3_Maylandia zebra XP_004572684.1 REST corepressor 3 isoform X2 [Maylandia zebra]
------------------------------------------------------------
--------------------MPGMMEKG--------------------------------
-----------------------------SDYL-----GK----------------GRS-
------------------------------------------------------------
------------NGTKSP---------------------------STASNG---------
-HFSD-ES--------G--SDDEH---------------------DVGMRVGA-DYQATI
PDFEP------GATKYT----------------------------------DKDSGGMLV
----------WSPYHTIIDSK-LDEYIAI----AKEKHGYNVEQ----------------
--------------------------------------ALGMLFWHKHNIEKSLADLPNF
TPFPD----------EWTVEDKVLFEQAFSFHGKSFH-----------------------
---------------------------------RIQQMLPD-------------------
------------KSISSLVKYYYSWKKTR-------------------------------
-SRTSLMDRQAR--------KLANRSNQDE----------------S-------------
----DEEIQ-------D--ANPI--------------------------EAHDSDY-DPS
K-------E------TKKE--------------------NQAEPPVPG-SKVALG-RREH
-QTLQHRHH-------QR-SRCRPP-------------KGMYLTQEDVVAVSCSS-----
---SAANTLLRQLDMEL-------------VSLKR-------------------------
-----------QVQNAKQMNSGLKHMLESGIED---------------------------
--------FR--------------------------------LPEC-NQKVNARWTTDEQ
LLAVQ--GVRKYGKDFQAIADVIGNKTVGQVKNFFVNYRRRFNL----------------
----EEVLQEWEA-EQGT-------KAPNGD--------SATLGEEGKNSSNTP-----S
GKSTDEE-DD----------EG-------QVT-SL-------------GASPAA---SSS
S---SAQTPMIS---STS--SSSLH----QPPPLLRPSLP-ATPSL--------------
-HRQPPPLQQQ---ARFLQPRSTLQQ-----PPPLIRPS-P-------------------
-MPPRLNPRPSGPLTLSGNPAGSGLSSAQQCSSLTV----HQS----DT---TSS-SSIH
---------------------
>RCOR3_Pundamilia nyererei  XP_005747169.1 PREDICTED: REST corepressor 3 isoform X1 [Pundamilia nyererei]
------------------------------------------------------------
--------------------MPGMMEKG--------------------------------
-----------------------------SDYL-----GK----------------GRS-
------------------------------------------------------------
------------NGTKSP---------------------------STASNG---------
-HFSD-ES--------G--SDDEH---------------------DVGMRVGA-DYQATI
PDFEP------GATKYT----------------------------------DKDSGGMLV
----------WSPYHTIIDSK-LDEYIAI----AKEKHGYNVEQ----------------
--------------------------------------ALGMLFWHKHNIEKSLADLPNF
TPFPD----------EWTVEDKVLFEQAFSFHGKSFH-----------------------
---------------------------------RIQQMLPD-------------------
------------KSISSLVKYYYSWKKTR-------------------------------
-SRTSLMDRQAR--------KLANRSNQDE----------------S-------------
----DEEIQ-------D--ANPI--------------------------EAHDSDY-DPS
K-------E------TKKE--------------------NQAEPPVPG-SKVALG-RREH
-QTLQHRHH-------QR-SRCRPP-------------KGMYLTQEDVVAVSCSS-----
---SAANTLLRQLDMEL-------------VSLKR-------------------------
-----------QVQNAKQMNSGLKHMLESGIED---------------------------
--------FR--------------------------------LPEC-NQKVNARWTTDEQ
LLAVQ--GVRKYGKDFQAIADVIGNKTVGQVKNFFVNYRRRFNL----------------
----EEVLQEWEA-EQGT-------KAPNGD--------SATLGEEGKNSSNTP-----S
GKSTDEE-DD----------EG-------QVT-SL-------------GASPAA---SSS
S---SAQTPMIS---STS--SSSLH----QPPPLLRPSLP-ATPSL--------------
-HRQPPPLQQQ---ARFLQPRSTLQQ-----PPPLIRPS-P-------------------
-MPPRLNPRPSGPLTLSGNPAGSGLSSAQQCSSLTV----HQS----DT---TSS-SSIH
---------------------
>RCOR3_Haplochromis burtoni XP_005941305.1 PREDICTED: REST corepressor 3 isoform X2 [Haplochromis burtoni]
------------------------------------------------------------
--------------------MPGMMEKG--------------------------------
-----------------------------SDYL-----GK----------------GRS-
------------------------------------------------------------
------------NGTKSP---------------------------STASNG---------
-HFSD-ES--------G--SDDEH---------------------DVGMRVGA-DYQATI
PDFEP------GATKYT----------------------------------DKDSGGMLV
----------WSPYHTIIDSK-LDEYIAI----AKEKHGYNVEQ----------------
--------------------------------------ALGMLFWHKHNIEKSLADLPNF
TPFPD----------EWTVEDKVLFEQAFSFHGKSFH-----------------------
---------------------------------RIQQMLPD-------------------
------------KSISSLVKYYYSWKKTR-------------------------------
-SRTSLMDRQAR--------KLANRSNQDE----------------S-------------
----DEEIQ-------D--ANPI--------------------------EANDSDY-DPS
K-------E------TKKE--------------------NQAEPPVPG-SKVALG-RREH
-QTLQHRHH-------QR-SRCRPP-------------KGMYLTQEDVVAVSCSS-----
---SAANTLLRQLDMEL-------------VSLKR-------------------------
-----------QVQNAKQMNSGLKHMLESGIED---------------------------
--------FR--------------------------------LPEC-NQKVNARWTTDEQ
LLAVQ--GVRKYGKDFQAIADVIGNKTVGQVKNFFVNYRRRFNL----------------
----EEVLQEWEA-EQGT-------KAPNGD--------SATLGEEGKNSSNTP-----S
GKSTDEE-DD----------EG-------QVT-SL-------------GASPAA---SSS
S---SAQTPMIS---STS--SSSLH----QPPPLLRPSLP-ATPSL--------------
-HRQPPPLQQQ---ARFLQPRSTLQQ-----PPPLIRPS-P-------------------
-MPPRLNPRPSGPLTLSGNPAGSGLSSAQQCSSLTV----HQS----DT---TSS-SSIH
---------------------
>RCOR3_Neolamprologus brichardiXP_035770720.1 REST corepressor 3 [Neolamprologus brichardi]
------------------------------------------------------------
--------------------MPGMMEKG--------------------------------
-----------------------------SDYL-----GK----------------GRS-
------------------------------------------------------------
------------NGTKSP---------------------------STASNG---------
-HFSD-ES--------G--SDDEH---------------------DVGMRVGA-DYQATI
PDFEP------GATKYT----------------------------------DKDSGGMLV
----------WSPYHTIIDSK-LDEYIAI----AKEKHGYNVEQ----------------
--------------------------------------ALGMLFWHKHNIEKSLADLPNF
TPFPD----------EWTVEDKVLFEQAFSFHGKSFH-----------------------
---------------------------------RIQQMLPD-------------------
------------KSISSLVKYYYSWKKTR-------------------------------
-SRTSLMDRQAR--------KLANRSNQDE----------------S-------------
----DEEIE-------D--ANPI--------------------------EANDSDY-DPS
K-------E------AKKE--------------------NQAEPPVPG-SKVALG-RREH
-QTLQHRHH-------QR-SRCRPP-------------KGMYLTQEDVVAVSCSS-----
---SAANTLLRQLDMEL-------------VSLKR-------------------------
-----------QVQNAKQMNSGLKHMLESGIED---------------------------
--------FR--------------------------------LPES-FAYICV--TLKIH
LCCCT--GVRKYGKDFQAIADVIGNKTVGQVKNFFVNYRRRFNL----------------
----EEVLQEWEA-EQGT-------KAPNGD--------SATLGEEGKNSSNTP-----S
GKSTDEE-DD----------EG-------QVT-SL-------------GASPAA---SSS
S---SAQTPMIS---STS--SSSLH----QPPPLLRPSLP-ATPSL--------------
-HRQPPPLQQQ---ARFLQPRSTLQQ-----PPPLIRPS-P-------------------
-MPPRLNPRPSGPLTLSGNPAGSGLSSAQQCSSLTV----HQS----DT---TSS-SSIH
---------------------
>RCOR3_Oreochromis niloticus ORENI17101 | I3KGS0 | [Oreochromis niloticus]
------------------------------------------------------------
--------------------MPGMMDKG--------------------------------
-----------------------------SDYL-----GK----------------GRS-
------------------------------------------------------------
------------NGTKSP---------------------------STASNG---------
-HFSD-ES--------G--SEDEH---------------------DVGMRVGA-DYQATI
PDFEP------GATKYT----------------------------------DKDSGGMLV
----------WSPYHTIIDSK-LDEYIAI----AKEKHGYNVEQ----------------
--------------------------------------ALGMLFWHKHNIEKSLADLPNF
TPFPD----------EWTVEDKVLFEQAFSFHGKSFH-----------------------
---------------------------------RIQQMLPD-------------------
------------KSISSLVKYYYSWKKTR-------------------------------
-SRTSLMDRQAR--------KLASRSNQDE----------------S-------------
----DEEIE-------D--ANPI--------------------------EANDSDY-DPN
K-------ESYIFFPSRQI--------------------TAAK---------ALG-RREH
-QTLQHRHH-------QR-SRCRPP-------------KGMYLTQEDVVAVSCSS-----
---SAANTLLRQLDMEL-------------VSLKR-------------------------
-----------QVQNAKQINSGLKHMLESGIED---------------------------
--------FR--------------------------------LPEC-NQKVNARWTTDEQ
LLAVQ--GVRKYGKDFQAIADVIGNKTVGQVKNFFVNYRRRFNL----------------
----EEVLQEWEA-EQGT-------KAPNGD--------SATLGEEGKNSSNTP-----S
GKSTDEE-DD----------EG-------QVT-SL-------------GASPAA---SSS
S---SAQTPMIS---STS--SSSLH----QPPPLLRPSLP-ATPSL--------------
-HRQPPPLQQQ---ARFLQPRSTLQQ-----PPPLIRPS-P-------------------
-MPPRLNPRPSGPLTLSGNPAGSGLSSA--------------------------------
---------------------
>RCOR3_Oryzias latipes XP_023810088.1 REST corepressor 3 isoform X1 [Oryzias latipes]
MMIVCKHGGNEGKSATA----------------------TRAELRRVSDRQ--HRTSPLL
TF---SIPTQRTETVNSIVEMPGMMDKG--------------------------------
-----------------------------SEYL-----GK----------------GRT-
------------------------------------------------------------
------------NGTKSP---------------------------SNASNG---------
-HFSD-ES--------G--SDDEH---------------------DVGMRVGA-DYQATI
PEYEP------GSTKYT----------------------------------DKDSGGMLV
----------WSPYHTIVDSK-LDEYIAI----AKEKHGYNVEQ----------------
--------------------------------------ALGMLFWHKHNIEKSLADLPNF
TPFPD----------EWTVEDKVLFEQAFSFHGKSFH-----------------------
---------------------------------RIQQMLPD-------------------
------------KSISSLVKYYYSWKKTR-------------------------------
-SRTSLMDRQAR--------KMASRSNQDD----------------S-------------
----DEEME-------E--ATPI--------------------------EANDSDY-DPN
K-------E------AKKE--------------------NQVEPPPPG-SKVALG-RREH
-QTLQHRHH-------QR-SRCRPP-------------KGMYLTQEDVVAVSCSS-----
---SSANTLLRQLDMEL-------------VSLKR-------------------------
-----------QVQNAKQMNSGLKHVLESGIDE---------------------------
--------LR--------------------------------LSEG-NQKVNARWTTDEQ
LLAVQ--GVRKYGKDFQAIADVIGNKTVGQVKNFFVNYRRRFNL----------------
----EEVLQEWEA-EQGT-------QAPNGD--------SITSGEDGKTSSTTA-----S
GKSTDEE-DE----------EG-------QVT-SS-------------GASPAA----SS
S---SAQTPVAS---NAL--SSSLH----QPPPLLRPSLP-ATPSL--------------
-HRQPPPLQQQ---ARFLQPRPTLQQ-----PPPLIRPSNP-------------------
-MPPRLNPR-PAPVTLGSNPGGSGPSSAQQPSGLAA----HQS----DTSSSSSS-SSLH
---------------------
>RCOR3_Fundulus heteroclitus XP_012712401.1 REST corepressor 3 isoform X2 [Fundulus heteroclitus]
------------------------------------------------------------
--------------------MPGMMDKG--------------------------------
-----------------------------SEYL-----GK----------------GRS-
------------------------------------------------------------
------------NGTKSP---------------------------SNASNG---------
-HFSD-ES--------G--SDDEH---------------------DIGMRVGA-DYQANI
PEFEP------GFIKYT----------------------------------DKDSGGMLV
----------WSPYHSIVDSK-LDEYIAI----AKEKHGYNVEQ----------------
--------------------------------------ALGMLFWHKHNIEKSLADLPNF
TPFPD----------EWTIEDKVLFEQAFSFHGKSFH-----------------------
---------------------------------RIQQMLPD-------------------
------------KSISSLVKYYYSWKKTR-------------------------------
-SRTSLMDRQAR--------KLANRSSQDD----------------S-------------
----EEEME-------E--TNHI--------------------------EANDSDY-DPN
K-------D------AKKE--------------------NQAELAVPG-SKAALG-RREH
-QTLQHRHH-------QR-SRCRPP-------------KGMYLTQEDVLAVSCSA-----
---SAANSLLRQLDMEL-------------VSLKR-------------------------
-----------QVQNTKQMNSGLKQLLESGIEE---------------------------
--------YR--------------------------------LTES-NQKVNARWTTDEQ
LLAVQ--GVRKYGKNFQAIADVIGNKTVGQVKNFFVNYRRRFNL----------------
----EEVLQEWEA-EQGT-------QASNGD--------SATSGEEGKNSSTTP-----S
GKSTDED-DE----------EG-------HVT-SS-------------GASPAA---PSS
S----VQNPVTS---NTS--SSSLH----QPPPLLRPSLP-ATPSL--------------
-HRQPPPLQQQ---ARFLQPRATLHQ-----PPPLIRPSNP-------------------
-MPPRLNPR-PTPANLGNNPGGPAQSSALQPSGMAI----HLS----DT---ASS-SSLH
---------------------
>RCOR3_Poecilia formosa  POEFO13319 | A0A087Y0J9 | [Poecilia formosa]
------------------------------------------------------------
--------------------MPGMMDKG--------------------------------
-----------------------------SEYL-----GK----------------GRS-
------------------------------------------------------------
------------NGTKSP---------------------------SNASNG---------
-HFSD-ES--------G--SDDEH---------------------DIGMRVGA-DYQANI
PEFEP------GSIKYT----------------------------------EKDSGGMLV
----------WSPYHSIVDSK-LDEYIAI----AKEKHGYNVEQ----------------
--------------------------------------ALGMLFWHKHNIEKSLADLPNF
TPFPD----------EWTIEDKVLFEQAFSFHGKSFH-----------------------
---------------------------------RIQQMLPD-------------------
------------KSISSLVKYYYSWKKTR-------------------------------
-SRTSLMDRQAR--------KLANRSNQDD----------------S-------------
----EEEME-------E--ANHI--------------------------EATDSDY-DPN
K-------D------AKKE--------------------NQAELVVPG-TKPALG-RREH
-QTLQHRHH-------QR-SRCRPP-------------KGMYLTQEDVVAVSCSA-----
---SAANTLLRQLDMEL-------------VSLKR-------------------------
-----------QVQNAKQMNSGLKQLLDSGIEE---------------------------
--------YR--------------------------------LTES-NQKVNARWTTDEQ
LLAVQA-GVRKYGKNFQAIADVIGNKTVGQVKNFFVNYRRRFNL----------------
----EEVLQEWEA-EQGT-------QAPNGD--------SATSGEEGKNSSTTP-----S
GKSTDEE-DE----------EG-------QVT-SS-------------GASPAA---SSS
S---SAQNPVSS---N-A--SSSLH----QPPPLLRPSLP-ATPSL--------------
-HRQPPPLQQQ---ARFLQPRTTLQQ-----PPPLIRPSNP-------------------
-MPPRLNPR-PTPVSLGSNAAGPGQSSAQQPAGMAI----HLS----DT---ASS-SSVH
---------------------
>RCOR3_Xiphophorus maculatus  XIPMA05904 | M4AH74 | [Xiphophorus maculatus]
------------------------------------------------------------
--------------------MPGMMDKG--------------------------------
-----------------------------SEYL-----GK----------------GRS-
------------------------------------------------------------
------------NGTKSP---------------------------SNASNG---------
-HFSD-ES--------G--SDDEH---------------------DIGMRVGA-DYQANI
PEFDP------GANKYT----------------------------------EKDSGGMLV
----------WSPYHSIVDSK-LDEYIAI----AKEKHGYNVEQ----------------
--------------------------------------ALGMLFWHKHNIEKSLADLPNF
TPFPD----------EWTIEDKVLFEQAFSFHGKSFH-----------------------
---------------------------------RIQQMLPD-------------------
------------KSISSLVKYYYSWKKTR-------------------------------
-SRTSLMDRQAR--------KLANRSNQDD----------------S-------------
----EEEME-------E--ANHI--------------------------EANDSDY-DPN
K-------D------AKKE--------------------NQAELVVLG-TKPALG-RREH
-QTLQHRHH-------QR-SRCRPP-------------KGMYLTQEDVVAVSCSA-----
---SAANTLLRQLDMEL-------------VSLKR-------------------------
-----------QVQNAKQMNSGLKQLLESGIEE---------------------------
--------YR--------------------------------LTES-NQKVNARWTTDEQ
LLAVQ--GVRKYGKNFQAIADVIGNKTVGQVKNFFVNYRRRFNL----------------
----EEVLQEWEA-EQGT-------QAPNGD--------SATSGEEGKNSSTTP-----S
GKSTDEE-DE----------EG-------QVT-SS-------------GASPAA---SSS
S---LAQNPVTS---N-A--SSSLH----QPPPLLRPSLP-ATPSL--------------
-HRQPPPLQQQ---ARFLQPRTTLQQ-----PPPLIRPSNP-------------------
-MPPRLNPR-PTPVTLGSNATGPGQSSAQQPAGMAI----HLS----DT---PSS-SSVH
---------------------
>RCOR3_Takifugu rubripes XP_003972311.1 REST corepressor 3 isoform X1 [Takifugu rubripes]
------------------------------------------------------------
--------------------MPGMMDKG--------------------------------
-----------------------------SEYL-----GK----------------GRS-
------------------------------------------------------------
------------NGTKSP---------------------------MNASNG---------
-HLSE-ES--------G--SDDEH---------------------DVGMRVGD-DFQAII
PDLDP------GSSKYS----------------------------------DKDSGGMLV
----------WSPYHTIIDSK-LDEYIAI----AKEKHGYNVEQ----------------
--------------------------------------ALGMLFWHKHNIEKSLADLPNF
TPFPD----------EWTVEDKVLFEQAFSFHGKSFH-----------------------
---------------------------------RIQQMLPD-------------------
------------KSISSLVKYYYSWKKTR-------------------------------
-SRTSLMDRQAR--------KLATRSNQDD----------------S-------------
----DEEME-------E--ANPI--------------------------EANDSDY-DPN
K-------E------TKKE--------------------NQTDPVTPG-AKLALG-RREN
-QTLQHRHH-------QR-SRCRPP-------------KGMYLTQEDVVAMSCSA-----
---SAANTLLRQLDMEL-------------VSLKR-------------------------
-----------QVQNAKQMNSGLKHALEASLED---------------------------
--------FR--------------------------------LPEC-NQKVNARWTTDEQ
LLAVQ--GVRKYGRDFQAIADVIGNKTVGQVKNFFVNYRRRFNL----------------
----DEVLQEWEA-EQGT-------KAPNGD--------STTSGEEGKNSGPTL-----S
GKSTDEE-DE----------EG-------QVT-SS-------------SASPAA---SSS
A---SAQIPVTS---GST--SSTVH----QPPPLLRPTLP-ATPSL--------------
-HRQPPPLQQQ---ARFLQPRSMLQQ-----PPPLIRPTNP-------------------
-LPPRLNPRPAGPMSLCGNPGGSGPGSAQLPSGLAA----NQS----ET---ASS-SSLH
L--------------------
>RCOR3_Cyprinodon variegatus XP_015247788.1 PREDICTED: REST corepressor 3 isoform X1 [Cyprinodon variegatus]
------------------------------------------------------------
--------------------MPGMMDKS--------------------------------
-----------------------------SDYL-----GK----------------GRS-
------------------------------------------------------------
------------NGTKSP---------------------------SSASNG---------
-HFSD-ES--------G--SDDEH---------------------DIGMRVGT-DYQANI
PEFEP------DSVKYT----------------------------------EKDSGGMLV
----------WSPYHFIIDSK-LDEYISI----AKEKHGYNVEQ----------------
--------------------------------------ALGMLFWHKHNIEKSLADLPNF
TPFPD----------EWTIEDKVLFEQAFSFHGKSFH-----------------------
---------------------------------RIQQMLPD-------------------
------------KSISSLVKYYYSWKKTR-------------------------------
-SRTSLMDRQAR--------KLANRSNQDD----------------S-------------
----EEEME-------G--ANHT--------------------------EANDSDY-DPN
K-------D------TKKE--------------------NMSELAV-C-SKAALG-RREH
-QTLQHRHH-------QR-SRCRPP-------------KGMYLTQEDVVAVSCSA-----
---SAANTLLRQLDMEL-------------VSLKR-------------------------
-----------QVQNAKQMNSGLKQLLESGIEE---------------------------
--------YR--------------------------------TTEN-TQKVNARWTTDEQ
LLAVQ--GVRKYGKNFQAIADVIGNKTVGQVKNFFVNYRRRFNL----------------
----EEVLLEWEA-EQGT-------RPQNGE--------T-TSSEEGKNSSTTP-----S
TKSTDEE-DE----------EG-------QVT-SS-------------GASPATA--SSC
S---SIQNPVTS---NAP--SSSLH----QPPPLLRPSLP-ATPSL--------------
-HRQPPPLQQQ---ARFLQPRTTLQQ-----PPPLIRPSNA-------------------
-MPPRLNPR-PTPVNLGNNTVDPAQSSNQQPCGL--------S----DT---ASS-SSLQ
---------------------
>RCOR3_Pygocentrus nattereri  PYGNA32508 | A0A3B4C2Q9 | [Pygocentrus nattereri]
------------------------------------------------------------
--------------------MPGMMDKG--------------------------------
-----------------------------SEYL-----GK----------------GRS-
------------------------------------------------------------
------------NGTKSP---------------------------SNASNG---------
-HFSE-ES--------G--SDDEH---------------------DVGMRVGS-DYQANI
PEYDP------GSSKYS----------------------------------DKDSGGMLV
----------WSPYHTIVDAK-LDEYIAI----AKEKHGYNVEQ----------------
--------------------------------------ALGMLFWHKHNIEKSLADLPNF
TPFPD----------EWTVEDKVLFEQAFSFHGKSFH-----------------------
---------------------------------RIQQMLPD-------------------
------------KSISSLVKYYYSWKKTR-------------------------------
-SRTSLMDRQAR--------KLANRSNQDE----------------S-------------
----DEEME-------E--ANPI--------------------------EGNDSDY-DPT
K-------E------TKKE--------------------SHTEPQMIS-SKISMG-RRDH
-QTLQHRHH-----S-QR-SKCRPP-------------KGMYLTQEDVVAVSCSS-----
---SAANTVLRQLDMEL-------------VSLKR-------------------------
-----------QVQNAKQVNSGLKQRIESGIDE---------------------------
--------YR--------------------------------LPES-NQKVNARWTTDEQ
LLAVQ--GVRKYGKDFQAIADVIGNKTVGQVKNFFVNYRRRFNL----------------
----EEVLQEWEA-EQGT-------HAPNGD--------SATSGEEGKNNSNTP-----S
GKSTDEE-EE----------EG-------LVTPAS-------------GPSPVAV--ATS
G---MAT--------VSG--STSLN----QPPPLLRPSLP-ATPAL--------------
-HRQPPPLQQQ---ARFLQPRPALNQ-----PPPLIRPSNP-------------------
-LPPRLNPRPAAPA-----AATTSPAMGQQPPTL-----------------------TLY
W--------------------
>RCOR3_Ictalurus punctatus ICTPU01544 | A0A2D0RTQ3 | [Ictalurus punctatus]
------------------------------------------------------------
--------------------MPGMMDKG--------------------------------
-----------------------------SEYL-----GK----------------GRS-
------------------------------------------------------------
------------NGTKSP---------------------------SNASNG---------
-HFSD-ES--------G--SDDEH---------------------DVGMRVGS-DYQANI
PEYDP------GSTKYN----------------------------------DKDTGGMLV
----------WSPYHTIVDTK-LDEYIAI----AKEKHGYNVEQ----------------
--------------------------------------ALGMLFWHKHNIEKSMADLPNF
TPFPD----------DWTVEDKVLFEQAFSFHGKSFH-----------------------
---------------------------------RIQQMLPD-------------------
------------KSISSLVKYYYSWKKTR-------------------------------
-SRTSLMDRQAR--------KLANRSNQDE----------------S-------------
----DEEME-------E--ANPI--------------------------EANDSDY-DPT
K-------E------TKKE--------------------SHVEPQIMS-SKIIMG-RRDH
-QTLQHRHH-----S-QR-SKCRPP-------------KGMYLTQEDVVAVSCSS-----
---TAANTVLRQLDMEL-------------VSLKR-------------------------
-----------QVQNAKQLNSALKQRIESGIDE---------------------------
--------YR--------------------------------LPES-NQKVNARWTTDEQ
LLAVQ--GVRKYGKDFQAIADVIGNKTVGQVKNFFVNYRRRFNL----------------
----EDVLQEWEA-EQGT-------RAPNGD--------STTAGEDGKNSSNLP-----S
GKSTDEE-EE----------EG-------QVTPAS-------------GPSPIAV--ASL
A---MAA--------ASG--STSLN----QPPPLLRPSLP-ATPAL--------------
-HRQPPPLQQQ---ARFLQPRSALNQ-----PPPLIRPSNP-------------------
-LPPRLNPRPAAP---------TNTSMGPQPPTLVG----IPS----ES----PS-SSLH
---------------------
>RCOR3_Clupea harengus XP_031419404.1 REST corepressor 3 [Clupea harengus]
------------------------------------------------------------
--------------------MPGMMDKG--------------------------------
-----------------------------SEYL-----GK----------------GRS-
------------------------------------------------------------
------------NGTKSP---------------------------SNASNG---------
-HFSD-ES--------G--SDDDH---------------------DVGMRVGS-DYQASI
PDYDP------GATKYS----------------------------------DKDIGGMLV
----------WSPYHTILDTK-LDEYIAI----AKEKHGYNVEQ----------------
--------------------------------------ALGMLFWHKHNIEKSLADLPNF
TPFPD----------EWTVEDKVLFEQAFSFHGKSFH-----------------------
---------------------------------RIQQMLPD-------------------
------------KSISSLVKYYYSWKKTR-------------------------------
-SRTSLMDRQAR--------KLANRNNQEE----------------S-------------
----DEEMD-------E--ANPI--------------------------EANDSDY-DPT
K-------E------TKRE-------------------HSHSETQMMS-SKIGLG-RRDH
-LTLMHRHH-----S-QR-SKCRPP-------------KGMYLTQDDVVAVSCSA-----
---SAANTVLRHLDMEL-------------VSLKR-------------------------
-----------QVQNAKQLNSSLKQKMETGLDD---------------------------
--------LR--------------------------------LPEL-NQKINARWTTDEQ
LLAVQ--GVRKYGKDFQAIADVIGNKTVGQVKNFFVNYRRRFNL----------------
----EEVLQEWEA-EQGT-------RAPNGD--------SPTSGEDTKNNSNTP-----S
GKSTDEE-EE----------EG-------QVTPAS-------------GPSPVLQ--VSS
G---PTA--------ASC--PTSLN----QPPPLLRPSLP-ATPAL--------------
-HRHPPPLQQQ---ARFLQPRPTLNQ-----PPPLIRPSNPL------------------
-LPPRLNPRPTAPPAP--SASSTGPPSIQQPPTLMG----VQP----DT----PS-PSLH
---------------------
>RCOR3_Danio rerio DANRE22224 | ENSDARG00000004502.1 | [Danio rerio]
------------------------------------------------------------
--------------------MPGMMDKG--------------------------------
-----------------------------SEYL-----GK----------------GRS-
------------------------------------------------------------
------------NGTKSP---------------------------SNASNG---------
-HFSD-ES--------G--SDDEH---------------------DVGMRVGS-DYQANI
PEFDP------GSSKYS----------------------------------DKDSGGMLV
----------WSPHHTILDSK-LDEYIAI----AKEKHGYNVEQ----------------
--------------------------------------ALGMLFWHKHNIEKSLADLPNF
TPFPD----------EWTVEDKVLFEQAFSFHGKSFH-----------------------
---------------------------------RIQQMLPD-------------------
------------KSISSLVKYYYSWKKTR-------------------------------
-SRTSLMDRQAR--------KLANRNNQDE----------------S-------------
----EEEME-------E--ANPV--------------------------EANDSDY-DPT
K-------E------AKKE--------------------TPAEPQTLS-SKIGMG-RRDH
-QTLQHRHH-----T-QR-SKCRPP-------------KGMYLTQEDVVAISCSS-----
---SAANSVLRQLDMEL-------------VSLKR-------------------------
-----------QVQNAKQLNSGLKQKIEDGIDE---------------------------
--------LR--------------------------------LPEC-TQKINARWTTDEQ
LLAVQ--GVRKYGKDFQAIADVIGNKTVGQVKNFFVNYRRRFNL----------------
----DEVLQEWEA-EQGT-------RTPNGD--------GANSGEDGKTSNAS------S
GKSTDEE-EE----------EG-------QVSLAC-------------GPSPVV-----S
S---SSSCP------PSS--SSSLQ----QPPPLLRPSLP-ATPAL--------------
-HRQPPPLQQQ---ARFLQPRPALHQ-----PPPLIRPSNP-------------------
-VPPRLNPRPAAPLAP---STANTPAAGQQPPALLG----IQS---AET----PS-SSLH
---------------------
>RCOR3_Eptatretus burgeri  EPTBU18794 | ENSEBUG00000011238.1 | [Eptatretus burgeri]
------------------------------------------------------------
--------------------MPSVMDKG--------------------------------
-----------------------------GELL---RCGR----------------AGG-
------------------------------------------------------------
-------------GTKSFTG--------------------------GDANG---------
-HLSEESS----------SSDEER--------------------GGGGMRVGL-DYQAIV
SEYHP-----NTVV--------------------------------------KEHPAMLV
----------WSPYHDLPECK-LDEYVAI----AKEKHGYNMEQ----------------
--------------------------------------ALGMLFWHKHNIEKALADLPNF
TPFPD----------EWTVEDKVLFEQAFSFHGKSFH-----------------------
---------------------------------RIQQMLPD-------------------
------------KSIGSLVRYYYSWKKTR-------------------------------
-TRISVMDRQAR--------RLAGKREHGD----------------S-------------
----DDDSE-------E--GNEH--------------------------DGNDSDF-DPS
Q-------E------GVKEDQHRTHHHQQ------RHQQQQQHFSMHG-STAGPM-KRES
-QVSQYRHH-----P-LK-SKRRPP-------------RGMYLNRDDLLVISANP-----
---SAAGTLLRQQDMEL-------------ISLKR-------------------------
-----------QVQNAKQLNSTMKQKMEVGISQ---------------------------
--------FR--------------------------------PGEV-NPRISARWSTEEQ
LLAVQ--GVRKYGKDFRAIADVIGTKSVAQIKNFFISYRRRFSL----------------
----DEVLQEWES-EQGVT----------GI-------TTRHHRDDGTKSSSNS----SS
AKNSDDD-DE----------VQ---------------------------------P-VMM
P---DPAPP------PPV--SVSLN----PPPPLLRPPLP-SGPSL--------------
-HHQPPPLQPQH--PRFIHGGPPTQ------PPPLIRPTPN-------------------
--PPRLNPRP---------------LLASHPPSL------LQG----NSS--SSS-NSSY
L-------------------Y
>RCOR3_Petromyzon marinus XP_032819776.1 REST corepressor 3-like isoform X4 [Petromyzon marinus]
------------------------------------------------------------
--------------------MPIMMERG--------------------------------
-----------------------------SES------AR----------------GRA-
------------------------------------------------------------
------------TGAKSPSGAA--------AAAAAA--------AAAAANG---------
-HHSEESS----------SSEDER--------------------TGGGIRVGS-SYQVVI
PPFNPGAMQCEAAERER----------------------------------EREHAGMLV
----------WSPNHNIPEPR-LDEYIAI----AKEKYGYNMEQ----------------
--------------------------------------ALGMLFWHKHNIEKSLADLPNF
TPFPD----------EWTVEDKVLFEQAFSFHGKSFH-----------------------
---------------------------------RIQQMLPD-------------------
------------KSIGSLVRYYYAWKKTR-------------------------------
-TRTSVMDRQAR--------KLAGKREHDE------------------------------
----SDESD-------D--GNRA--------------------------EGREGDA-EAK
K-------E------PKKEVDGRV---------VGQPPPKPMEPPVQQPSRAGPI-RREG
-QGPQHRHH-----M-LR-NKRRPP-------------RGMFLSWDDLVVVSACP-----
---TAASTVLRQLDMEI-------------VSLKR-------------------------
-----------QVQSAKQQSGSLKQMLDGGISA---------------------------
--------FR--------------------------------PTES-NPRVSVRWSTEEQ
LLAVQ--GIRRYGRDFQAIADVLGTKTVAQIRNFFVSYRRRFNL----------------
----EEVLQEWEA-EQGVT---GGGAGAGGA------SGGGVASGDGDSSCKSSSNASSG
KNSDDEENDE----------VQP--MDVSHTAAAV-------------------------
----TTEHP---------GSGSLLH----PPPPLLRPPLPSSAPPL--------------
-HRQPPPLQPQRPGPGAVLARPATQ------PPPLIRPAPG-------------------
-APPRLNPRPP-------------GSALAQLPSLVQGGGGVGGGSTGEAG--TPS-SH--
---------------------
>RCOR2_Microcebus murinus MICMU11291 | ENSMICG00000016903 | HOG:0485711.1a | [Microcebus murinus]
------------------------------------------------------------
--------------------MPSVMEKP--------------------------------
--------------------------SAGSGIL-----SR----------------SRA-
------------------------------------------------------------
---------------------------------------------KTVPNG-GQ------
-PHSEDDS-----------SEEEHS-------------------HDSMIRVGT-NYQAVI
PECKP-----ESPARYS----------------------------------NKELKGMLV
----------WSPNHCVSDAK-LDKYIAM----AKEKHGYNIEQ----------------
--------------------------------------ALGMLLWHKHDVEKSLADLANF
TPFPD----------EWTVEDKVLFEQAFGFHGKCFQ-----------------------
---------------------------------RIQQMLPD-------------------
------------KLIPSLVKYYYSWKKTR-------------------------------
-SRTSVMDRQAR--------RLGGRKDKED------------------------------
----SDELE-------E--GRGAV-------------------------SEGEPDAGDSK
R-------EPL----PSRP---------------------LNARP-------GPG-KKEV
-QVSQYRHH-----P-LR-TRRRPP-------------KGMYLSPEGLTAVSGSP-----
---DLANLTLRGLDSQL-------------ISLKR-------------------------
-----------QVQSMKQTNSSLRQALEGGIDP---------------------------
--------LR--------------------------------PPEA-NTKFNSRWTTDEQ
LLAVQ--AIRRYGKDFGAIAEVIGNKTLTQVKTFFVSYRRRFNL----------------
----EEVLQEWEA-EQ---------DGAPGA-------PV---PMEEARRGAPL-----P
APALEED-DE----------VQ-----ITSVSTSV------------PRSVPPAPP----
-----PPPP------P-----TSLS----QPPPLLRPPLP-TAPTL--------------
-LRQPPPLQQ----GRFLQPRLAPNQP----PPPLIRPALA-------------------
--ASRHSARP----------------GPQPPPTLIG----------APLE--PPA-PSL-
---------------------
>RCOR2_Propithecus coquereli PROCO12036 | A0A2K6FU47 | HOG:0485711.1a | [Propithecus coquereli]
------------------------------------------------------------
--------------------MPSVMEKP--------------------------------
--------------------------SAGSGIL-----SR----------------SRA-
------------------------------------------------------------
---------------------------------------------KTVPNG-GQ------
-PHSEDDS-----------SEEEHS-------------------HDSMIRVGT-NYQAVI
PECKP-----ESPARYS----------------------------------NKELKGMLV
----------WSPNHCVSDAK-LDKYIAM----AKEKHGYNIEQ----------------
--------------------------------------ALGMLLWHKHDVEKSLADLANF
TPFPD----------EWTVEDKVLFEQAFGFHGKCFQ-----------------------
---------------------------------RIQQMLPD-------------------
------------KLIPSLVKYYYSWKKTR-------------------------------
-SRTSVMDRQAR--------RLGGRKDKED------------------------------
----SDELE-------E--GRGAV-------------------------SEGEPDAGDPK
R-------EPL----PSRP---------------------LNARP-------GPG-KKEV
-QVSQYRHH-----P-LR-TRRRPP-------------KGMYLSPEGLTAVSGSP-----
---DLANLTLRGLDSQL-------------ISLKR-------------------------
-----------QVQSMKQTNSSLRQALEGGIDP---------------------------
--------LR--------------------------------PPEA-NTKFNSRWTTDEQ
LLAVQ--AIRRYGKDFGAIAEVIGNKTLTQVKTFFVSYRRRFNL----------------
----EEVLQEWEA-EQ---------DGAPGA-------PV---PMEEARRGAPL-----P
APALEED-DE----------VQ-----ITSVSTSV------------PRSVPPAPP----
-----PPPP------P-----TSLS----QPPPLLRPPLP-TAPTL--------------
-LRQPPPLQQ----GRFLQPRLAPNQP----PPPLIRPALA-------------------
--ASRHSARP----------------GPQPPPILIG----------APLE--PPA-PSL-
---------------------
>RCOR2_Macaca mulatta HH22749.1 REST corepressor 2 [Macaca mulatta]
------------------------------------------------------------
--------------------MPSVMEKP--------------------------------
--------------------------SAGSGIL-----SR----------------SRA-
------------------------------------------------------------
---------------------------------------------KTVPNG-GQ------
-PHSEDDS-----------SEEEHS-------------------HDSMIRVGT-NYQAVI
PECKP-----ESPARYS----------------------------------NKELKGMLV
----------WSPNHCVSDAK-LDKYIAM----AKEKHGYNIEQ----------------
--------------------------------------ALGMLLWHKHDVEKSLADLANF
TPFPD----------EWTVEDKVLFEQAFGFHGKCFQ-----------------------
---------------------------------RIQQMLPD-------------------
------------KLIPSLVKYYYSWKKTR-------------------------------
-SRTSVMDRQAR--------RLGGRKDKED------------------------------
----SDELE-------E--GRGGV-------------------------SEGEPDPGDPK
R-------EPL----PSRP---------------------LNARP-------GPG-KKEV
-QVSQYRHH-----P-LR-TRRRPP-------------KGMYLSPEGLTAVSGSP-----
---DLANLTLRGLDSQL-------------ISLKR-------------------------
-----------QVQSMKQTNSSLRQALEGGIDP---------------------------
--------LR--------------------------------PPEA-NTKFNSRWTTDEQ
LLAVQ--AIRRYGKDFGAIAEVIGNKTLTQVKTFFVSYRRRFNL----------------
----EEVLQEWEA-EQ---------DGAPGA-------PV---PMEEARRGAPL-----P
APALEED-DE----------VQ-----ITAVSTSV------------PRSVPPAPP----
-----PPPP------P-----TSLS----QPPPLLRPPLP-TAPTL--------------
-LRQPPPPQQ----GRFLQPRLAPNQP----PPPLIRPALA-------------------
--ASRHSARP----------------GPQPPPTLIG----------APLE--PPA-PSL-
---------------------
>RCOR2_Pan troglodytes XP_024202998.1 REST corepressor 2 isoform X2 [Pan troglodytes]
------------------------------------------------------------
--------------------MPSVMEKP--------------------------------
--------------------------SAGSGIL-----SR----------------SRA-
------------------------------------------------------------
---------------------------------------------KTVPNG-GQ------
-PHSEDDS-----------SEEEHS-------------------HDSMIRVGT-NYQAVI
PECKP-----ESPARYS----------------------------------NKELKGMLV
----------WSPNHCVSDAK-LDKYIAM----AKEKHGYNIEQ----------------
--------------------------------------ALGMLLWHKHDVEKSLADLANF
TPFPD----------EWTVEDKVLFEQAFGFHGKCFQ-----------------------
---------------------------------RIQQMLPD-------------------
------------KLIPSLVKYYYSWKKTR-------------------------------
-SRTSVMDRQAR--------RLGGRKDKED------------------------------
----SDELE-------E--GRGGV-------------------------SEGEPDPGDPK
R-------EPL----PSRP---------------------LNARP-------GPG-KKEV
-QVSQYRHH-----P-LR-TRRRPP-------------KGMYLSPEGLTAVSGSP-----
---DLANLTLRGLDSQL-------------ISLKR-------------------------
-----------QVQSMKQTNSSLRQALEGGIDP---------------------------
--------LR--------------------------------PPEA-NTKFNSRWTTDEQ
LLAVQ--AIRRYGKDFGAIAEVIGNKTLTQVKTFFVSYRRRFNL----------------
----EEVLQEWEA-EQ---------DGVPGA-------PV---PMEEARRGAPL-----P
APALEED-DE----------VQ-----ITSVSTSV------------PRSVPPAPP----
-----PPPP------P-----TSLS----QPPPLLRPPLP-TAPTL--------------
-LRQPPPLQQ----GRFLQPRLAPNQP----PPPLIRPALA-------------------
--APRHSARP----------------GPQPPPTLIG----------APLE--PPA-PSL-
---------------------
>RCOR2_Gorilla gorilla gorilla XP_030872355.1 REST corepressor 2 isoform X1 [Gorilla gorilla gorilla]
------------------------------------------------------------
--------------------MPSVMEKP--------------------------------
--------------------------SAGSGIL-----SR----------------SRA-
------------------------------------------------------------
---------------------------------------------KTVPNG-GQ------
-PHSEDDS-----------SEEEHS-------------------HDSMIRVGT-NYQAVI
PECKP-----ESPARYS----------------------------------NKELKGMLV
----------WSPNHCVSDAK-LDKYIAM----AKEKHGYNIEQ----------------
--------------------------------------ALGMLLWHKHDVEKSLADLANF
TPFPD----------EWTVEDKVLFEQAFGFHGKCFQ-----------------------
---------------------------------RIQQMLPD-------------------
------------KLIPSLVKYYYSWKKTR-------------------------------
-SRTSVMDRQAR--------RLGGRKDKED------------------------------
----SDELE-------E--GRGGV-------------------------SEGEPDPGDPK
R-------EPL----PSRP---------------------LNARP-------GPG-KKEV
-QVSQYRHH-----P-LR-TRRRPP-------------KGMYLSPEGLTAVSGSP-----
---DLANLTLRGLDSQL-------------ISLKR-------------------------
-----------QVQSMKQTNSSLRQALEGGIDP---------------------------
--------LR--------------------------------PPEA-NTKFNSRWTTDEQ
LLAVQ--AIRRYGKDFGAIAEVIGNKTLTQVKTFFVSYRRRFNL----------------
----EEVLQEWEA-EQ---------DGAPGA-------PV---PMEEARRGAPL-----P
APALEED-DE----------VQ-----ITSVSTSV------------PRSVPPAPP----
-----PPPP------P-----TSLS----QPPPLLRPPLP-TAPTL--------------
-LRQPPPLQQ----GRFLQPRLAPNQP----PPPLIRPALA-------------------
--APRHSARP----------------GPQPPPTLIG----------APLE--PPA-PSL-
---------------------
>RCOR2_Nomascus leucogenys NOMLE12449 | G1QXQ0 | HOG:0485711.1a | [Nomascus leucogenys]
------------------------------------------------------------
--------------------MPSVMEKP--------------------------------
--------------------------SAGSGIL-----SR----------------SRA-
------------------------------------------------------------
---------------------------------------------KTVPNG-GQ------
-PHSEDDS-----------SEEEHS-------------------HDSMIRVGT-NYQAVI
PECKP-----ESPARYS----------------------------------NKELKGMLV
----------WSPNHCVSDAK-LDKYIAM----AKEKHGYNIEQ----------------
--------------------------------------ALGMLLWHKHDVEKSLADLANF
TPFPD----------EWTVEDKVLFEQAFGFHGKCFQ-----------------------
---------------------------------RIQQMLPD-------------------
------------KLIPSLVKYYYSWKKTR-------------------------------
-SRTSVMDRQAR--------RLGGRKDKED------------------------------
----SDELE-------E--GRGGV-------------------------SEGEPDPGDPK
R-------EPL----PSRP---------------------LNARP-------GPG-KKEV
-QVSQYRHH-----P-LR-TRRRPP-------------KGMYLSPEGLTAVSGSP-----
---DLANLTLRGLDSQL-------------ISLKR-------------------------
-----------QVQSMKQTNSSLRQALEGGIDP---------------------------
--------LR--------------------------------PPEA-NTKFNSRWTTDEQ
LLAVQ--AIRRYGKDFGAIAEVIGNKTLTQVKTFFVSYRRRFNL----------------
----EEVLQEWEA-EQ---------DGAPGA-------PV---PMEEARRGAPL-----P
APALEED-DE----------VQ-----ITSVSTSV------------PRSVPPAPP----
-----PPPP------P-----TSLS----QPPPLLRPPLP-TAPTL--------------
-LRQPPPLQQ----GRFLQPRLAPNQP----PPPLIRPALA-------------------
--ASRHSARP----------------GPQPPPTLIG----------APLE--PPA-PSL-
---------------------
>RCOR2_Papio anubisXP_003909688.1 REST corepressor 2 isoform X1 [Papio anubis]
------------------------------------------------------------
--------------------MPSVMEKP--------------------------------
--------------------------SAGSGIL-----SR----------------SRA-
------------------------------------------------------------
---------------------------------------------KTVPNG-GQ------
-PHSEDDS-----------SEEEHS-------------------HDSMIRVGT-NYQAVI
PECKP-----ESPARYS----------------------------------NKELKGMLV
----------WSPNHCVSDAK-LDKYIAM----AKEKHGYNIEQ----------------
--------------------------------------ALGMLLWHKHDVEKSLADLANF
TPFPD----------EWTVEDKVLFEQAFGFHGKCFQ-----------------------
---------------------------------RIQQMLPD-------------------
------------KLIPSLVKYYYSWKKTR-------------------------------
-SRTSVMDRQAR--------RLGGRKDKED------------------------------
----SDELE-------E--GRGGV-------------------------SEGEPDPGDPK
R-------EPL----PSRP---------------------LNARP-------GPG-KKEV
-QVSQYRHH-----P-LR-TRRRPP-------------KGMYLSPEGLTAVSGSP-----
---DLANLTLRGLDSQL-------------ISLKR-------------------------
-----------QVQSMKQTNSSLRQALEGGIDP---------------------------
--------LR--------------------------------PPEA-NTKFNSRWTTDEQ
LLAVQ--AIRRYGKDFGAIAEVIGNKTLTQVKTFFVSYRRRFNL----------------
----EEVLQEWEA-EQ---------DGAPGA-------PV---PMEEARRGAPL-----P
APALEED-DE----------VQ-----ITAVSTSV------------PRSVPPAPP----
-----PPPP------P-----TSLS----QPPPLLRPPLP-TAPTL--------------
-LRQPPPLQQ----GRFLQPRLAPNQP----PPPLIRPALA-------------------
--ASRHSARP----------------GPQPPPTLIG----------APLE--PPA-PSL-
---------------------
>RCOR2_Chlorocebus sabaeus CHLSB00272 | A0A0D9R3I3 | HOG:0485711.1a | [Chlorocebus sabaeus]
------------------------------------------------------------
--------------------MPSVMEKP--------------------------------
--------------------------SAGSGIL-----SR----------------SRA-
------------------------------------------------------------
---------------------------------------------KTVPNG-GQ------
-PHSEDDS-----------SEEEHS-------------------HDSMIRVGT-NYQAVI
PECKP-----ESPARYS----------------------------------NKELKGMLV
----------WSPNHCVSDAK-LDKYIAM----AKEKHGYNIEQ----------------
--------------------------------------ALGMLLWHKHDVEKSLADLANF
TPFPD----------EWTVEDKVLFEQAFGFHGKCFQ-----------------------
---------------------------------RIQQMLPD-------------------
------------KLIPSLVKYYYSWKKTR-------------------------------
-SRTSVMDRQAR--------RLGGRKDKED------------------------------
----SDELE-------E--GRGGV-------------------------SEGEPDPGDPK
R-------EPL----PSRP---------------------LNARP-------GPG-KKEV
-QVSQYRHH-----P-LR-TRRRPP-------------KGMYLSPEGLTAVSGSP-----
---DLANLTLRGLDSQL-------------ISLKR-------------------------
-----------QVQSMKQTNSSLRQALEGGIDP---------------------------
--------LR--------------------------------PPEA-NTKFNSRWTTDEQ
LLAVQ--AIRRYGKDFGAIAEVIGNKTLTQVKTFFVSYRRRFNL----------------
----EEVLQEWEA-EQ---------DGAPGA-------PV---PMEEARRGAPL-----P
APALEED-DE----------VQ-----ITAVSTSV------------PRSVPPAPP----
-----PPPP------P-----TSLS----QPPPLLRPPLP-TAPTL--------------
-LRQPPPLQQ----GRFLQPRLAPNQP----PPPLIRPALA-------------------
--ASRHSARP----------------GPQPPPTLIG----------APLE--PPA-PSL-
---------------------
>RCOR2_Homo sapiens HUMAN04788 | RCOR2_HUMAN | HOG:0485711.1a | [Homo sapiens]
------------------------------------------------------------
--------------------MPSVMEKP--------------------------------
--------------------------SAGSGIL-----SR----------------SRA-
------------------------------------------------------------
---------------------------------------------KTVPNG-GQ------
-PHSEDDS-----------SEEEHS-------------------HDSMIRVGT-NYQAVI
PECKP-----ESPARYS----------------------------------NKELKGMLV
----------WSPNHCVSDAK-LDKYIAM----AKEKHGYNIEQ----------------
--------------------------------------ALGMLLWHKHDVEKSLADLANF
TPFPD----------EWTVEDKVLFEQAFGFHGKCFQ-----------------------
---------------------------------RIQQMLPD-------------------
------------KLIPSLVKYYYSWKKTR-------------------------------
-SRTSVMDRQAR--------RLGGRKDKED------------------------------
----SDELE-------E--GRGGV-------------------------SEGEPDPADPK
R-------EPL----PSRP---------------------LNARP-------GPG-KKEV
-QVSQYRHH-----P-LR-TRRRPP-------------KGMYLSPEGLTAVSGSP-----
---DLANLTLRGLDSQL-------------ISLKR-------------------------
-----------QVQSMKQTNSSLRQALEGGIDP---------------------------
--------LR--------------------------------PPEA-NTKFNSRWTTDEQ
LLAVQ--AIRRYGKDFGAIAEVIGNKTLTQVKTFFVSYRRRFNL----------------
----EEVLQEWEA-EQ---------DGAPGA-------PV---PMEEARRGAPL-----P
APALEED-DE----------VQ-----ITSVSTSV------------PRSVPPAPP----
-----PPPP------P-----TSLS----QPPPLLRPPLP-TAPTL--------------
-LRQPPPLQQ----GRFLQPRLAPNQP----PPPLIRPALA-------------------
--APRHSARP----------------GPQPPPTLIG----------TPLE--PPA-PSL-
---------------------
>RCOR2_Otolemur1_garnetii_ENSOGAT00000007113.2
------------------------------------------------------------
--------------------MPSVMEKP--------------------------------
--------------------------SAGSGIL-----SR----------------SRA-
------------------------------------------------------------
---------------------------------------------KTVPNG-GQ------
-PHSEDDS-----------SEEEHS-------------------HDSMIRVGT-NYQAVI
PECKP-----ESPARYS----------------------------------NKELKGMLV
----------WSPNHCVSDAK-LDKYIAM----AKEKHGYNIEQ----------------
--------------------------------------ALGMLLWHKHDVEKSLADLANF
TPFPD----------EWTVEDKVLFEQAFGFHGKCFQ-----------------------
---------------------------------RIQQMLPD-------------------
------------KLIPSLVKYYYSWKKTR-------------------------------
-SRTSVMDRQAR--------RLGGRKDKED----------------S-------------
----SDELE-------E--GRGTV-------------------------SEGEPDAGDPK
R-------EPL----PSRP---------------------LNARP-------GPG-KKEV
-QVSQYRHH-----P-LR-TRRRPP-------------KGMYLSPEGLTAVSGSP-----
---DLANLTLRGLDSQL-------------ISLKR-------------------------
-----------QVQSMKQTNSSLRQALEGGIDP---------------------------
--------LR--------------------------------PPEA-NTKFNSRWTTDEQ
LLAVQ--AIRRYGKDFGAIAEVIGNKTLTQVKTFFVSYRRRFNL----------------
----EEVLQEWEA-EQ---------DGTPGA-------PV---PMEEARRGAPL-----P
APALEED-DE----------VQ-----ITSVSTSV------------PRPVPPAPP----
-----PPPP------P-----TSLS----QPPPLLRPPLP-TAPTL--------------
-LRQPPPLQQ----GRFLQPRLAPNQP----PPPLIRPALA-------------------
--ASRHSARP----------------GPQPPPTLIG----------APLE--PPA-PSL-
---------------------
>RCOR2_Otolemur2_garnetii_ENSOGAG00000031656
------------------------------------------------------------
--------------------MPSVMEKP--------------------------------
--------------------------SAGSGIL-----SR----------------SRA-
------------------------------------------------------------
---------------------------------------------KTVPNG-GQ------
-PHSEDDS-----------SEEEHS-------------------HDSMIRVGT-NYQAVI
PECKP-----ESPARYS----------------------------------NKELKGMLV
----------WSPNHCVSDAK-LDKYIAM----AKEKHGYNIEQ----------------
--------------------------------------ALGMLLWHKHDVEKSLADLANF
TPFPD----------EWTVEDKVLFEQAFGFHGKCFQ-----------------------
---------------------------------RIQQMLPD-------------------
------------KLIPSLVKYYYSWKKTR-------------------------------
-SRTSVMDRQAR--------RLGGRKDKED----------------S-------------
----SDELE-------E--GRGTV-------------------------SEGEPDAGDPK
R-------EPL----PSRP---------------------LNARP-------GPG-KKEV
-QVSQYRHH-----P-LR-TRRRPP-------------KGMYLSPEGLTAVSGSP-----
---DLANLTLRGLDSQL-------------ISLKR-------------------------
-----------QVQSMKQTNSSLRQALEGGIDP---------------------------
--------LR--------------------------------PPEA-NTKFNSRWTTDEQ
LLAVQ--AIRRYGKDFGAIAEVIGNKTLTQVKTFFVSYRRRFNL----------------
----EEVLQEWEA-EQ---------DGTPGA-------PV---PMEEARRGAPL-----P
APALEED-DE----------VQ-----ITSVSTSV------------PRPVPPAPP----
-----PPPP------P-----TSLS----QPPPLLRPPLP-TAPTL--------------
-LRQPPPLQQ----GRFLQPRLAPNQP----PPPLIRPALA-------------------
--ASRHSARP----------------GPQPPPTLIG----------APLE--PPA-PSL-
---------------------
>RCOR2_Pongo abelii PONAB01003 | H2ND16 | HOG:0485711.1a | [Pongo abelii]
------------------------------------------------------------
--------------------MPAVMEKP--------------------------------
--------------------------SAGSGIL-----SR----------------SRA-
------------------------------------------------------------
---------------------------------------------KTVPNG-GQ------
-PHSEDDS-----------SEEEHS-------------------HDSMIRVGT-NYQAVI
PECKP-----ESPARYS----------------------------------NKELKGMLV
----------WSPNHCVSDAK-LDKYIAM----AKEKHGYNIEQ----------------
--------------------------------------ALGMLLWHKHDVEKSLADLANF
TPFPD----------EWTVEDKVLFEQAFGFHGKCFQ-----------------------
---------------------------------RIQQMLPD-------------------
------------KLIPSLVKYYYSWK-TR-------------------------------
-SRTSVMDRQAR--------RLGGRKDKED------------------------------
----SDELE-------E--GRGGV-------------------------SEGEPDPGDPK
R-------EPL----PSRP---------------------LNARP-------GPG-KKEV
-QVSQYRHH-----P-LR-TRRRPP-------------KGMYLSPEGLTAVSGSP-----
---DLANLTLRGLDSQL-------------ISLKR-------------------------
-----------QVQSMKQTNSSLRQALEGGIDP---------------------------
--------LR--------------------------------PPEA-NTKFNSRWTTDEQ
LLAVQ--AIRRYGKDFGAIAEVIGNKTLTQVKTFFVSYRRRFNL----------------
----EEVLQEWEA-EQ---------DGAPGA-------PV---PMEEARRGAPL-----P
APALEED-DE----------VQ-----ITSVSTSV------------PRSVPPALP----
-----PLPP------P-----TSLS----QPPPLLRPPLP-TAPTL--------------
-LRQPPPLQQ----GRFLQPRLAPNQP----PPPLIRPALA-------------------
--ASRHSARP----------------GPQPPPTLIG----------APLE--PPA-PSL-
---------------------
>RCOR2_Felis catus XP_023095754.1 REST corepressor 2 [Felis catus]
------------------------------------------------------------
--------------------MPSVMEKP--------------------------------
--------------------------SAGSGIL-----SR----------------SRA-
------------------------------------------------------------
---------------------------------------------KTAPNG-GQ------
-PHSEDDS-----------SEEEHS-------------------HDSMIRVGT-NYQAVI
PECKP-----ESPARYS----------------------------------NKELKGMLV
----------WSPNHCVSDAK-LDKYIAM----AKEKHGYNIEQ----------------
--------------------------------------ALGMLLWHKHDVEKSLADLANF
TPFPD----------EWTVEDKVLFEQAFGFHGKCFQ-----------------------
---------------------------------RIQQMLPD-------------------
------------KLIPSLVKYYYSWKKTR-------------------------------
-SRTSVMDRQAR--------RLGGRKDKED------------------------------
----SDELE-------E--GRGAV-------------------------SEGEPDAGDPK
R-------EPL----PSRP---------------------LNTRP-------GPG-KKEA
-QGSQYRHH-----P-LR-TRRRPP-------------KGMYLSPEGLTAVSGSP-----
---DLANLTLRGLDSQL-------------ISLKR-------------------------
-----------QVQSMKQTNSGLRQALEGGIDP---------------------------
--------LR--------------------------------PPEA-NTKFNSRWTTDEQ
LLAVQ--AIRRYGKDFGAIAEVIGNKTLTQVKTFFVSYRRRFNL----------------
----EEVLQEWEA-EQ---------DGAPGA-------PV---PMEESRRGAPL-----P
APALEED-DE----------VQ-----ITSVSTSV------------PRSLPPVPP----
-----PPPP------P-----TSLS----QPPPLLRPPLP-TAPTL--------------
-LRQPPPLQQ----GRFLQPRLAPNQP----PPPLIRPALA-------------------
--ASRHSARP----------------GPQPPPTLIG----------APLE--PPA-PSL-
---------------------
>RCOR2_Ailuropoda melanoleuca XP_002916721.4 REST corepressor 2 isoform X2 [Ailuropoda melanoleuca]
------------------------------------------------------------
--------------------MPSVMEKP--------------------------------
--------------------------SAGSGIL-----SR----------------SRA-
------------------------------------------------------------
---------------------------------------------KTAPNG-GQ------
-PHSEDDS-----------SEEEHS-------------------HDSMIRVGT-NYQAVI
PECKP-----ESPARYS----------------------------------NKELKGMLV
----------WSPNHCVSDAK-LDKYIAM----AKEKHGYNIEQ----------------
--------------------------------------ALGMLLWHKHDVEKSLADLANF
TPFPD----------EWTVEDKVLFEQAFGFHGKCFQ-----------------------
---------------------------------RIQQMLPD-------------------
------------KLIPSLVKYYYSWKKTR-------------------------------
-SRTSVMDRQAR--------RLGGRKDKED------------------------------
----SDELE-------E--GRGAV-------------------------SEGEPDAGDPK
R-------EPL----PSRP---------------------LNTRP-------GPG-KKEA
-QGSQYRHH-----P-LR-TRRRPP-------------KGMYLSPEGLTAVSGSP-----
---DLANLTLRGLDSQL-------------ISLKR-------------------------
-----------QVQSMKQTNSSLRQALEGGIDP---------------------------
--------LR--------------------------------PPEA-NTKFNSRWTTDEQ
LLAVQ--AIRRYGKDFGAIAEVIGNKTLTQVKTFFVSYRRRFNL----------------
----EEVLQEWEA-EQ---------DGAPGA-------PV---PMEEARRGAPL-----P
APALEED-DE----------VQ-----ITSVSTSV------------PRSLPPVPP----
-----PPPP------P-----TSLS----QPPPLLRPPLP-TAPTL--------------
-LRQPPPLQQ----GRFLQPRLAPNQP----PPPLIRPALA-------------------
--ASRHSARP----------------GPQPPPTLIG----------APLE--PPA-PSL-
---------------------
>RCOR2_Canis lupus familiaris CANLF06125 | ENSCAFG00000014777 | HOG:0485711.1a | [Canis lupus familiaris]
------------------------------------------------------------
--------------------MPSVMEKP--------------------------------
--------------------------SAGSGIL-----SR----------------SRA-
------------------------------------------------------------
---------------------------------------------KTAPNG-GQ------
-PHSEDDS-----------SEEEHS-------------------HDSMIRVGT-NYQAVI
PECKP-----ESPARYS----------------------------------NKELKGMLV
----------WSPNHCVSDAK-LDKYIAM----AKEKHGYNIEQ----------------
--------------------------------------ALGMLLWHKHDVEKSLADLANF
TPFPD----------EWTVEDKVLFEQAFGFHGKCFQ-----------------------
---------------------------------RIQQMLPD-------------------
------------KLIPSLVKYYYSWKKTR-------------------------------
-SRTSVMDRQAR--------RLGGRKDKED------------------------------
----SDELE-------E--GRGAV-------------------------SEGEPDAGDPK
R-------EPL----PSRP---------------------LNTRP-------GPG-KKEA
-QGSQYRHH-----P-LR-TRRRPP-------------KGMYLSPEGLTAVSGSP-----
---DLANLTLRGLDSQL-------------ISLKR-------------------------
-----------QVQSMKQTNSSLRQALEGGIDP---------------------------
--------LR--------------------------------PPEA-NTKFNSRWTTDEQ
LLAVQ--AIRRYGKDFGAIAEVIGNKTLTQVKTFFVSYRRRFNL----------------
----EEVLQEWEA-EQ---------DGAPGA-------PV---PMEESRRGASL-----P
ASALEED-DE----------VQ-----ITSVSTSV------------PRSLPPVPA----
-----PPPP------P-----TSLS----QPPPLLRPPLP-TAPTL--------------
-LRQPPPLQQ----GRFLQPRLAPNQP----PPPLIRPALA-------------------
--ASRHSARP----------------GPQPPPTLIG----------APLE--PPA-PSL-
---------------------
>RCOR2_Pteropus alecto XP_006911232.1 REST corepressor 2 isoform X1 [Pteropus alecto]
------------------------------------------------------------
--------------------MPSVMEKP--------------------------------
--------------------------SAGSGIL-----SR----------------SRA-
------------------------------------------------------------
---------------------------------------------KTAPNG-GQ------
-PHSEDDS-----------SEEEHS-------------------HDSMIRVGT-NYQAVI
PECKP-----ESPARYS----------------------------------NKELKGMLV
----------WSPNHCVSDAK-LDKYIAM----AKEKHGYNIEQ----------------
--------------------------------------ALGMLLWHKHDVEKSLADLANF
TPFPD----------EWTVEDKVLFEQAFGFHGKCFQ-----------------------
---------------------------------RIQQMLPD-------------------
------------KLIPSLVKYYYSWKKTR-------------------------------
-SRTSVMDRQAR--------RLGGRKDKEE------------------------------
----SDELE-------E--GRGAV-------------------------SEGEPDAGDPK
R-------EPL----PSRP---------------------LNARP-------GPG-KKEA
-QGSQYRHH-----P-LR-TRRRPP-------------KGMYLSPEGLTAVSGSP-----
---DLASLTLRGLDSQL-------------ISLKR-------------------------
-----------QVQSMKQTNSSLRQALEGGIDP---------------------------
--------LR--------------------------------PPEA-NTKFNSRWTTDEQ
LLAVQ--AIRRYGKDFGAIAEVIGNKTLTQVKTFFVSYRRRFNL----------------
----EEVLQEWEA-EQ---------DGAPGA-------PV---PMEEARRGAPL-----P
APALEED-DE----------VQ-----ITSVSTSV------------PRSVPPAPP----
-----PPPP------P-----TSLS----QPPPLLRPPLP-TAPTL--------------
-LRQPPPLQQ----GRFLQPRLAPNQP----PPPLIRPALA-------------------
--ASRHSARP----------------GPQPPPTLIG----------APLE--PPA-PSL-
---------------------
>RCOR2_Ovis aries XP_014958648.2 REST corepressor 2 isoform X1 [Ovis aries]
------------------------------------------------------------
--------------------MPSVMEKP--------------------------------
--------------------------SAGSGIL-----SR----------------SRA-
------------------------------------------------------------
---------------------------------------------KTAPNG-GQ------
-PHSEDDS-----------SEEEHS-------------------HDSMIRVGT-NYQAVI
PECKP-----ESPARYS----------------------------------NKELKGMLV
----------WSPNHCVSDAK-LDKYIAM----AKEKHGYNIEQ----------------
--------------------------------------ALGMLLWHKHDVEKSLADLANF
TPFPD----------EWTVEDKVLFEQAFGFHGKCFQ-----------------------
---------------------------------RIQQMLPD-------------------
------------KLIPSLVKYYYSWKKTR-------------------------------
-SRTSVMDRQAR--------RLGGRKDKED------------------------------
----SDELE-------E--GRGAV-------------------------SEGEPDAGDPK
R-------EPL----PSRP---------------------LNARP-------GPG-KKEA
-QGSQYRHH-----P-LR-TRRRPP-------------KGMYLSPEGLTAVSGSP-----
---DLANLTLRGLDSQL-------------ISLKR-------------------------
-----------QVQSMKQTNSSLRQALEGGIDP---------------------------
--------LR--------------------------------PPEA-NTKFNSRWTTDEQ
LLAVQ--AIRRYGKDFGAIAEVIGNKTLTQVKTFFVSYRRRFNL----------------
----EEVLQEWEA-EQ---------DGAPGA-------PV---PMEEARRGAPL-----P
APALEED-DE----------VQ-----ITSVSTSG------------PRSGPPAPP----
-----PPPP------P-----TSLS----QPPPLLRPPLP-TAPTL--------------
-LRQPPPLQQ----GRFLQPRLAPNQP----PPPLIRPALA-------------------
--ASRHSARP----------------GPQPPPTLTG----------APLE--PPA-PSL-
---------------------
>RCOR2_Bos taurus BOVIN13349 | E1BPL6 | HOG:0485711.1a | [Bos taurus]
------------------------------------------------------------
--------------------MPSVMEKP--------------------------------
--------------------------SAGSGIL-----SR----------------SRA-
------------------------------------------------------------
---------------------------------------------KTAPNG-GQ------
-PHSEDDS-----------SEEEHS-------------------HDSMIRVGT-NYQAVI
PECKP-----ESPARYS----------------------------------NKELKGMLV
----------WSPNHCVSDAK-LDKYIAM----AKEKHGYNIEQ----------------
--------------------------------------ALGMLLWHKHDVEKSLADLANF
TPFPD----------EWTVEDKVLFEQAFGFHGKCFQ-----------------------
---------------------------------RIQQMLPD-------------------
------------KLIPSLVKYYYSWKKTR-------------------------------
-SRTSVMDRQAR--------RLGGRKDKED------------------------------
----SDDLE-------E--GRGAV-------------------------SEGEPDAGDPK
R-------EPL----PSRP---------------------LNTRP-------GPG-KKEA
-QGSQYRHH-----P-LR-TRRRPP-------------KGMYLSPEGLTAVSGSP-----
---DLANLTLRGLDSQL-------------ISLKR-------------------------
-----------QVQSMKQTNSSLRQALEGGIDP---------------------------
--------LR--------------------------------PPEA-NTKFNSRWTTDEQ
LLAVQ--AIRRYGKDFGAIAEVIGNKTLTQVKTFFVSYRRRFNL----------------
----EEVLQEWEA-EQ---------DGAPGA-------PV---PMEEARRGAPL-----P
APALEED-DE----------VQ-----ITSVSTSG------------PRSGPPAPP----
-----PPPP------P-----TSLS----QPPPLLRPPLP-TAPTL--------------
-LRQPPPLQQ----GRFLQPRLAPNQP----PPPLIRPALA-------------------
--ASRHSARP----------------GPQPPPTLIG----------APLE--PPA-PSL-
---------------------
>RCOR2_Sus scrofa XP_020938558.1 REST corepressor 2 [Sus scrofa]
------------------------------------------------------------
--------------------MPSVMEKP--------------------------------
--------------------------SAGSGIL-----SR----------------SRA-
------------------------------------------------------------
---------------------------------------------KTAPNG-GQ------
-PHSEDDS-----------SEEEHS-------------------HDSMIRVGT-NYQAVI
PECKP-----ESPARYS----------------------------------NKELKGMLV
----------WSPNHCVSDAK-LDKYIAM----AKEKHGYNIEQ----------------
--------------------------------------ALGMLLWHKHDVEKSLADLANF
TPFPD----------EWTVEDKVLFEQAFGFHGKCFQ-----------------------
---------------------------------RIQQMLPD-------------------
------------KLIPSLVKYYYSWKKTR-------------------------------
-SRTSVMDRQAR--------RLGGRKDKED------------------------------
----SDELE-------E--GRGAM-------------------------SEGEPDAGDPK
R-------EPL----PSRP---------------------LNARP-------GPG-KKEA
-QGSQYRHH-----P-LR-TRRRPP-------------KGMYLSPEGLTAVSGSP-----
---DLANLTLRGLDSQL-------------ISLKR-------------------------
-----------QVQSMKQTNSSLRQALEGGIDP---------------------------
--------LR--------------------------------PPEA-NTKFNSRWTTDEQ
LLAVQ--AIRRYGKDFGAIAEVIGNKTLTQVKTFFVSYRRRFNL----------------
----EEVLQEWEA-EQ---------DGAPGA-------PV---PGEEARRGAPL-----P
APALEED-DE----------VQ-----ITSVSTSG------------PRSGPPAPP----
-----PPPP------P-----TSLS----QPPPLLRPPLP-TAPTL--------------
-LRQPPPLQQ----GRFLQPRLAPNQP----PPPLIRPALA-------------------
--ASRHGARP----------------GPQPPPTLIG----------APLE--PPA-PSL-
---------------------
>RCOR2_Mustela putorius furo MUSPF05789 | M3YPG4 | HOG:0485711.1a | [Mustela putorius furo]
------------------------------------------------------------
--------------------MPSVMEKP--------------------------------
--------------------------SAGSGIL-----SR----------------SRA-
------------------------------------------------------------
---------------------------------------------KTAPNG-GQ------
-PHSEDDS-----------SEEEHS-------------------HDSMIRVGT-NYQAVI
PECKP-----ESPARYS----------------------------------NKELKGMLV
----------WSPNHCVSDAK-LDKYIAM----AKEKHGYNIEQ----------------
--------------------------------------ALGMLLWHKHDVEKSLADLANF
TPFPD----------EWTVEDKVLFEQAFGFHGKCFQ-----------------------
---------------------------------RIQQMLPD-------------------
------------KLIPSLVKYYYSWKKTR-------------------------------
-SRTSVMDRQAR--------RLGGRKDKED------------------------------
----SDELE-------E--GRGAV-------------------------SEGEPDAGDPK
R-------EPL----PSRP---------------------LNTRP-------GPG-KKEA
-QGSQYRHH-----P-LR-TRRRPP-------------KGMYLSPEGLTAVSGSP-----
---DLANLTLRGLDSQL-------------ISLKR-------------------------
-----------QVQSMKQTNSSLRQALEGGIDP---------------------------
--------LR--------------------------------PPEA-NTKFNSRWTTDEQ
LLAVQ--AIRRYGKDFGAIAEVIGNKTLTQVKTFFVSYRRRFNL----------------
----EEVLQEWEA-EQ---------DGAPGA-------PV---PMEEARRGAPL-----P
APALEED-DE----------VQ-----ITSVSTSV------------PRSLPTV------
-----PPPP------P-----ASLS----QPPPLLRPPLP-TAPTL--------------
-LRQPPPLQQ----GRFLQPRLAPNQP----PPPLIRPALA-------------------
--ASRHGARP----------------GPQPPPTLIG----------APLE--PPA-PSL-
---------------------
>RCOR2_Callithrix jacchus CALJA04031 | ENSCJAG00000018326 | HOG:0485711.1a | [Callithrix jacchus]
------------------------------------------------------------
--------------------MPSVMEKP--------------------------------
--------------------------SAGSGIL-----SR----------------SRA-
------------------------------------------------------------
---------------------------------------------KTVPNG-GQ------
-PHSEDDS-----------SEEEHS-------------------HDSMIRVGT-NYQAVI
PECKP-----ESPARYS----------------------------------NKELKGMLV
----------WSPNHCVSDAK-LDKYIAM----AKEKHGYNIEQ----------------
--------------------------------------ALGMLLWHKHDVEKSLADLANF
TPFPD----------EWTVEDKVLFEQAFGFHGKCFQ-----------------------
---------------------------------RIQQMLPD-------------------
------------KLIPSLVKYYYSWKKTR-------------------------------
-SRTSVMDRQAR--------RLGGRKDRED----------------S-------------
----SDELE-------E--GRGGV-------------------------SEGEPDAGDPK
R-------EPL----PSRP---------------------LNARP-------GPG-KKEV
-QVSQYRHH-----P-LR-TRRRPP-------------KGMYLSPEGLTAVSGSP-----
---DLANLTLRGLDSQL-------------ISLKR-------------------------
-----------QVQSMKQTNSSLRQALEGGIDP---------------------------
--------LR--------------------------------PPEA-NTKFNSRWTTDEQ
LLAVQ--AIRRYGKDFGAIAEVIGNKTLTQVKTFFVSYRRRFNL----------------
----EEVLQEWEA-EQ---------DGAPGA-------PV---PMEEARRGAPL-----P
APALEED-DE--------------------------------------------------
------------------------------------------------------------
----------------------APNQP----PPTLIRPALA-------------------
--ASRHSARP----------------GPQPPPTLIG----------APLE--PPA-PSL-
---------------------
>RCOR2_Mus musculus AAH55719.1 RCOR2_ protein [Mus musculus]
------------------------------------------------------------
--------------------MPSVMEKP--------------------------------
--------------------------SAGSGIL-----SR----------------SRA-
------------------------------------------------------------
---------------------------------------------KTAPNG-GQ------
-PHSEDDS-----------SEEEHS-------------------HDSMIRVGT-NYQAVI
PECKP-----ESPARYS----------------------------------NKELKGMLV
----------WSPNHCVSDAK-LDKYIAM----AKEKHGYNIEQ----------------
--------------------------------------ALGMLLWHKHDVEKSLADLANF
TPFPD----------EWTVEDKVLFEQAFGFHGKCFQ-----------------------
---------------------------------RIQQMLPD-------------------
------------KVIPSLVKYYYSWKKTR-------------------------------
-SRTSVMDRQAR--------RLGGRKDKED------------------------------
----SDELE-------E--GRGAV-------------------------SEGEPDTGDPK
R-------EPL----PSRP---------------------LNARP-------GPG-KKEV
-QISQYRHH-----P-LR-TRRRPP-------------KGMYLSPEGLTAVSGSP-----
---DLANLTLRGLDSQL-------------ISLKR-------------------------
-----------QVQSMKQTNSSLRQALEGGIDP---------------------------
--------LR--------------------------------PPEA-NTKFNSRWTTDEQ
LLAVQ--AIRRYGKDFGAIAEVIGNKTLTQVKTFFVSYRRRFNL----------------
----EEVLQEWEA-EQ---------DGAPAA-------PV---PTEEARRGAPV-----P
ATALEED-DE----------VQ-----ITSVSTSV------------PRSVPPAPP----
-----PPPP------P-----TSLS----QPPPLLRPPLP-TAPTL--------------
-LRQPPPLQQ----GRFLQPRLAPNQP----PPPLIRPALA-------------------
--ASRHSARP----------------GPQPPPTLVG----------APLE--PPA-PSL-
---------------------
>RCOR2_Rattus15 norvegicus XP_008768833.1 PREDICTED: REST corepressor 2 [Rattus norvegicus]
------------------------------------------------------------
--------------------MPSVMEKP--------------------------------
--------------------------SAGSGIL-----SR----------------SRA-
------------------------------------------------------------
---------------------------------------------KTAPNG-GQ------
-PHSEDDS-----------SEEEHS-------------------HDSMIRVGT-NYQAVI
PECKP-----ESPARYS----------------------------------NKELKGMLV
----------WSPNHCVSDAK-LDKYIAM----AKEKHGYNIEQ----------------
--------------------------------------ALGMLLWHKHDVEKSLADLANF
TPFPD----------EWTVEDKVLFEQAFGFHGKCFQ-----------------------
---------------------------------RIQQMLPD-------------------
------------KLIPSLVKYYYSWKKTR-------------------------------
-SRTSVMDRQAR--------RLGGRKDKED------------------------------
----SDELE-------E--GRGAV-------------------------SEGEPDTGDPK
R-------EPL----PSRP---------------------LNARP-------GPG-KKEI
-QVSQYRHH-----P-LR-TRRRPP-------------KGMYLSPEGLTAVSGSP-----
---DLANLTLRGLDSQL-------------ISLKR-------------------------
-----------QVQSMKQTNSSLRQALEGGIDP---------------------------
--------LR--------------------------------PPEA-NTKFNSRWTTDEQ
LLAVQ--AIRRYGKDFGAIAEVIGNKTLTQVKTFFVSYRRRFNL----------------
----EEVLQEWEA-EQ---------DGAPTA-------PV---PVEEARRGAPV-----P
ATALEED-DE----------VQ-----ITSVSTSV------------PRSVPPAPP----
-----PPPP------P-----TSLS----QPPPLLRPPLP-TAPTL--------------
-LRQPPPLQQ----GRFLQPRLAPNQP----PPPLIRPALA-------------------
--ASRHSARP----------------GPQPPPTLVG----------AQLE--PPA-PSL-
---------------------
>RCOR2_Rattus1 norvegicus NP_001014016.1 REST corepressor 2 [Rattus norvegicus]
------------------------------------------------------------
--------------------MPSVMEKP--------------------------------
--------------------------SAGSGIL-----SR----------------SRA-
------------------------------------------------------------
---------------------------------------------KTAPNG-GQ------
-PHSEDDS-----------SEEEHS-------------------HDSMIRVGT-NYQAVI
PECKP-----ESPARYS----------------------------------NKELKGMLV
----------WSPNHCVSDAK-LDKYIAM----AKEKHGYNIEQ----------------
--------------------------------------ALGMLLWHKHDVEKSLADLANF
TPFPD----------EWTVEDKVLFEQAFGFHGKCFQ-----------------------
---------------------------------RIQQMLPD-------------------
------------KLIPSLVKYYYSWKKTR-------------------------------
-SRTSVMDRQAR--------RLGGRKDKED------------------------------
----SDELE-------E--GRGAV-------------------------SEGEPDTGDPK
R-------EPL----PSRP---------------------LNARP-------GPG-KKEI
-QVSQYRHH-----P-LR-TRRRPP-------------KGMYLSPEGLTAVSGSP-----
---DLANLTLRGLDSQL-------------ISLKR-------------------------
-----------QVQSMKQTNSSLRQALEGGIDP---------------------------
--------LR--------------------------------PPEA-NTKFNSRWTTDEQ
LLAVQ--AIRRYGKDFGAIAEVIGNKTLTQVKTFFVSYRRRFNL----------------
----EEVLQEWEA-EQ---------DGAPTA-------PV---PVEEARRGAPV-----P
ATALEED-DE----------VQ-----ITSVSTSV------------PRSVPPAPP----
-----PPPP------P-----TSLS----QPPPLLRPPLP-TAPTL--------------
-LRQPPPLQQ----GRFLQPRLAPNQP----PPPLIRPALA-------------------
--ASRHSARP----------------GPQPPPTLVG----------AQLE--PPA-PSL-
---------------------
>RCOR2_Ictidomys tridecemlineatus ICTTR16110 | A0A287DC71 | HOG:0485711.1a | [Ictidomys tridecemlineatus]
------------------------------------------------------------
--------------------MPSVMEKP--------------------------------
--------------------------SAGSGIL-----SR----------------SRA-
------------------------------------------------------------
---------------------------------------------KTAPNG-GQ------
-PHSEDDS-----------SEEEHS-------------------HDSMIRVGT-NYQAVI
PECKP-----ESPARYS----------------------------------NKELKGMLV
----------WSPNHCVSDAK-LDKYIAM----AKEKHGYNIEQ----------------
--------------------------------------ALGMLLWHKHDVEKSLADLANF
TPFPD----------EWTVEDKVLFEQAFGFHGKCFQ-----------------------
---------------------------------RIQQMLPD-------------------
------------KLIPSLVKYYYSWKKTR-------------------------------
-SRTSVMDRQAR--------RLGGRKDKED------------------------------
----SDELE-------E--GRGTV-------------------------SEGEPDAGDPK
R-------EPL----PSRP---------------------LNTRP-------GPG-KKEV
-QVSQYRHH-----P-LR-TRRRPP-------------KGMYLSPEGLTAVSGSP-----
---DLANLTLRGLDSQL-------------ISLKR-------------------------
-----------QVQSMKQANSSLRQALEGGIDP---------------------------
--------LR--------------------------------PPEA-NTKFNSRWTTDEQ
LLAVQ--AIRRYGKDFGAIAEVIGNKTLTQVKTFFVSYRRRFNL----------------
----EEVLQEWEA-EQ---------DGAPGA-------PV---PMEQARRGAPL-----P
APALEED-DE----------VQ-----ITSVSTSV------------PRSVPPAPP----
-----PPPL------P-----SSLS----QPPPLLRPPLP-TAPTL--------------
-LRQPPPLQQ----GRFLQPRLAPNQP----PPPLIRPALP-------------------
--ASRHSARP----------------GPQPPPTLIG----------APLE--PPA-PSL-
---------------------
>RCOR2_Tursiops truncatus TURTR12038 | ENSTTRG00000010202 | HOG:0485711.1a | [Tursiops truncatus]
------------------------------------------------------------
--------------------MPSVMEKP--------------------------------
--------------------------SAGSGIL-----SR----------------SRA-
------------------------------------------------------------
---------------------------------------------KTAPNG-GQ------
-PHSEDDS-----------SEEEHS-------------------HDSMIRVGT-NYQAVI
PECKP-----ESPARYS----------------------------------NKELKGMLV
----------WSPNHCVSDAK-LDKYIAM----AKEKHGYNIEQ----------------
--------------------------------------ALGMLLWHKHDVEKSLADLANF
TPFPD----------EWTVEDKVLFEQAFGFHGKCFQ-----------------------
---------------------------------RIQQMLPD-------------------
------------KLIPSLVKYYYSWKKTR-------------------------------
-SRTSVMDRQAR--------RLGGRKDKED------------------------------
----SDELE-------E--GRGAV-------------------------SEGEPDAGDPK
R-------EPL----PSRP---------------------LNARP-------GPG-KKEA
-QGSQYRHH-----P-LR-TRRRPP-------------KGMYLSPEGLTAVSGSP-----
---DLANLTLRGLDSQL-------------ISLKR-------------------------
-----------QVQSMKQTNSSLRQALEGGIDP---------------------------
--------LR--------------------------------PPEA-NTKFNSRWTTDEQ
LLAVQ--AIRRYGKDFGAIAEVIGNKTLTQVKTFFVSYRRRFNL----------------
----EEVLQEWEA-EQ---------DGAPGA------PPV---PMEEARRGALL-----P
APALEED-DE----------VQ-----ITSVSTSG------------PRSGPPAPP----
-----PPPP------P-----TSLS----QPPPLLRPPLP-TAPTL--------------
-LRQPPPLQQ----GRFLQPRLAPNQP----PPPLIRPALA-------------------
--ASRHGARP----------------GPQPAPTLAG----------APLE--PPA-PSL-
---------------------
>RCOR2_Cavia porcellus CAVPO07304 | ENSCPOG00000004737 | HOG:0485711.1a | [Cavia porcellus]
------------------------------------------------------------
--------------------CPAVMEKP--------------------------------
--------------------------SAGSGIL-----SR----------------SRA-
------------------------------------------------------------
---------------------------------------------KTAPNG-GQ------
-PPSEDDS-----------SEEEHS-------------------HDSMIRVGT-NYQAVI
PECKP-----ESPARYS----------------------------------NKELKGMLV
----------WSPNHCVSDAK-LDKYIAM----AKEKHGYNIEQ----------------
--------------------------------------ALGMLLWHKHDVEKSLADLANF
TPFPD----------EWTVEDKVLFEQAFGFHGKCFQ-----------------------
---------------------------------RIQQMLPD-------------------
------------KLIPSLVKYYYSWKKTR-------------------------------
-SRTSVMDRQAR--------RLGGRKDKED----------------S-------------
----SDELE-------E--GRGAV-------------------------SEGEPDAGDPK
R-------EPL----PSRP---------------------LNARP-------GPG-KKEV
-QVSQYRHH-----P-LR-TRRRPP-------------KGMYLSPEGLTAVSGSP-----
---DLANLTLRGLDSQL-------------ISLKR-------------------------
-----------QVQSMKQTNSSLRQALEGGIDP---------------------------
--------LR--------------------------------PPEA-NTKFNSRWTTDEQ
LLAVQ--AIRRYGKDFGAIAEVIGNKTLTQVKTFFVSYRRRFNL----------------
----EEVLQEWEA-EQ---------DGAPGA-------PV---PMEETRRGAPL-----P
APALEED-DE----------VQ-----ITSVSTSV------------PRLVPPAPP----
-----PPPL------P-----TSLS----QPPPLLRPPLP-TAPTL--------------
-LRQPPPLQQ----GRFLQPRLAPNQP----PPPLIRPALA-------------------
--ASRHSARP----------------GPQPPPTLIG----------ASLE--PPA-PSL-
---------------------
>RCOR2_Loxodonta africana LOXAF04945 | G3TZI7 | HOG:0485711.1a | [Loxodonta africana]
------------------------------------------------------------
--------------------MPSVMEKP--------------------------------
--------------------------SAGSGIL-----SR----------------SRA-
------------------------------------------------------------
---------------------------------------------KTAPNG-GQ------
-PHSEDDS-----------SEEEHS-------------------HDSMIRVGT-NYQAVI
PECKP-----ESPARYS----------------------------------NKELKGMLV
----------WSPNHCVSDAK-LDKYIAM----AKRWLQHRADQ----------------
--------------------------------------ALGMLLWHKHDVEKSLADLANF
TPFPD----------EWTVEDKVLFEQAFGFHGKCFQ-----------------------
---------------------------------RIQQMLPD-------------------
------------KLIPSLVKYYYSWKKTR-------------------------------
-SRTSVMDRQAR--------RLGGRKDKED----------------S-------------
----SDELE-------E--GRGAV-------------------------SEGEPDAGDSK
R-------EPL----PSRP---------------------LNARP-------GPG-KKEV
-QVSQYRHH-----P-LR-TRRRPP-------------KGMYLSPEGLTAVSGSP-----
---DLANLTLRGLDSQL-------------VSLKR-------------------------
-----------QVQSMKQTNSSLRQALEGGIDP---------------------------
--------LR--------------------------------PPEA-NTKFNSRWTTDEQ
LLAVQ--AIRRYGKDFGAIAEVIGNKTLTQVKTFFVSYRRRFNL----------------
----EEVLQEWEA-EQ---------DGAPGA-------PV---PMEEARRGAPL-----P
APALEED-DE----------VQ-----ITSVSTSV------------PRSVPPAPP----
-----PPPP------P-----TSLS----QPPPLLRPPLP-TAPTL--------------
-LRQPPPLQQ----GRFLQPRLAPNQP----PPPLIRPALA-------------------
--ASRHSARS----------------GPQPPPTLIG----------APLE--PPA-PSL-
---------------------
>RCOR2_Dipodomys ordii XP_012876426.1 PREDICTED: REST corepressor 2 [Dipodomys ordii]
------------------------------------------------------------
--------------------MPSVMEKP--------------------------------
--------------------------GAGSGIL-----SR----------------SRA-
------------------------------------------------------------
---------------------------------------------KTAPNG-GQ------
-PHSEDDS-----------SEEEHS-------------------HDSMIRVGT-NYQAVI
PECKP-----ESPARYS----------------------------------NKELKGMLV
----------WSPNHCVSDAK-LDKYIAM----AKEKHGYNIEQ----------------
--------------------------------------ALGMLLWHKHDVEKSLADLANF
TPFPD----------EWTVEDKVLFEQAFGFHGKCFQ-----------------------
---------------------------------RIQQMLPD-------------------
------------KLIPSLVKYYYSWKKTR-------------------------------
-SRTSVMDRQAR--------RLGGRKEKED------------------------------
----SDEPE-------E--GRGAV-------------------------SEGEPDMGDPK
R-------EPL----PSRP---------------------LNARP-------GPG-KKEV
-QASQYRHH-----P-LR-TRRRPP-------------KGMYLSPEGLTAVSGSP-----
---DLANLTLRGLDSQL-------------ISLKR-------------------------
-----------QVQSIKQTNSSLRQALEGGIDP---------------------------
--------LR--------------------------------PPEA-NIKFNSRWTTDEQ
LLAVQ--AIRRYGKDFGAIAEVIGNKTLTQVKTFFVSYRRRFNL----------------
----EEVLQEWEA-EQ---------DGAPAT-------PA---PMEEARRGVPV-----P
APAPEED-DE----------VQ-----ITSVSTSA------------PRSVPPAPP----
-----PPPP------P-----TSLS----QPPPLLRPPLP-TAPTL--------------
-LRQPPPLQQ----GRFLQPRLAPNQP----PPPLIRPALA-------------------
--ASRHTARP----------------GAQPPPTLIG----------ASLE--PPA-PSL-
---------------------
>RCOR2_Tupaia chinensis XP_014443797.1 REST corepressor 2-like [Tupaia chinensis]
------------------------------------------------------------
------------------------------------------------------------
------------------------------------------------------------
------------------------------------------------------------
------------------------------------------------------------
------------------------------------------------------------
------------------------------------------------------------
------------------------------------------------------------
-----------------------------------------MLLWHKHDVEKSLADLANF
TPFPD----------EWTVEDKVLFEQAFGFHGKCFQ-----------------------
---------------------------------RIQQMLPD-------------------
------------KLIPSLVKYYYSWKKTR-------------------------------
-SRTSVMDRQAR--------RLGGRKDKED------------------------------
----SDELE-------E--GRGAV-------------------------SEGEPDAGDPK
G-------EPL----PSRP---------------------LNARP-------GPG-KKEV
-QASQYRHH-----P-LR-TRRRPP-------------KGMYLSPEGLTAVSGSP-----
---DLANLTLRGLDSQL-------------ISLKR-------------------------
-----------QVQSMKQTNSSLRQALEGGIDP---------------------------
--------LR--------------------------------PPEA-NTKFNSRWTTDEQ
LLAVQ--AIRRYGKDFGAIAEVIGNKTLTQVKTFFVSYRRRFNL----------------
----EEVLQEWEA-EQ---------DGAPGA-------PV---PMEEARRGAPL-----P
ASALEED-DE----------VQ-----ITSVSTSM------------PRGVPPAPP----
-----PPPP------P-----TSLS----QPPPL--------------------------
-LRLQPPLQQ----GRFLQPRLAPNQP----PPPLIRPALA-------------------
--ASRHSARP----------------GPQPPPTLIG----------APLE--PPA-PSL-
---------------------
>RCOR2_Dasypus novemcinctus DASNO20968 | ENSDNOG00000002038 | HOG:0485711.1a | [Dasypus novemcinctus]
------------------------------------------------------------
------------------------------------------------------------
------------------------------------------------------------
------------------------------------------------------------
------------------------------------------------------------
------------------------------------------------------------
---------------------------------------------------------MLV
----------WSPNHCVSDAK-LDKYIAM----AKEKHGYNIEQ----------------
--------------------------------------ALGMLLWHKHDVEKSLADLANF
TPFPD----------EWTVEDKVLFEQAFGFHGKCFQ-----------------------
---------------------------------RIQQMLPD-------------------
------------KLIPSLVKYYYSWKKTR-------------------------------
-SRTSVMDRQAR--------RLGGRKDKED------------------------------
----SDELE-------E--GRGAV-------------------------SEGEPEAGDPK
R-------EPL----PSRP---------------------LNARP-------GPG-KKEV
-QVSQYRHH-----P-LR-TRRRPP-------------KGMYLSPEGLTAVSGSP-----
---DLANLTLRGLDSQL-------------ISLKR-------------------------
-----------QVQSMKQTNSSLRQALEGGIEP---------------------------
--------LR--------------------------------PPEA-NTKFNSRWTTDEQ
LLAVQ--AIRRYGKDFGAIAEVIGNKTLTQVKTFFVSYRRRFNL----------------
----EEVLQEWEA-EQ---------DGAPGA-------PGAPLPMEEARRGAPL-----P
APTLEED-DE----------VQ-----ITSVSASV------------PRSAPPAPP----
-----PPPP------P-----TSLS----QPPPLLRPPLP-TAPTL--------------
-LRQPPPLQQ----GRFLQPRLAPNQP----PPPLIRPALA-------------------
--ASRHSARS----------------GPQPPPTLIG----------APLE--PPA-PSL-
---------------------
>RCOR2_Equus caballus HORSE04182 | ENSECAG00000023033 | HOG:0485711.1a | [Equus caballus]
------------------------------------------------------------
--------------------MPSVMEKP--------------------------------
--------------------------SAGSGIL-----SR----------------SRS-
------------------------------------------------------------
---------------------------------------------KTAPNG-GQ------
-PHSEDDS-----------SEEEHS-------------------HDSMIRAGL-NVFPPL
LLCLS-----ESPARYS----------------------------------NKELKGMLV
----------WSPNHCVSDAK-LDKYIAM----AKEKHGYNIEQ----------------
--------------------------------------ALGMLLWHKHDVEKSLADLANF
TPFPD----------EWTVEDKVLFEQAFGFHGKCFQ-----------------------
---------------------------------RIQQMLPD-------------------
------------KLIPSLVKYYYSWKKTR-------------------------------
-SRTSVMDRQAR--------RLGGRKDKED------------------------------
----SDELE-------E--GRGAV-------------------------SEGEPDAGDPK
R-------EPV----PSRP---------------------LNARP-------GPG-KKEA
-QGSQYRHH-----P-LR-TRRRPP-------------KGMYLSPEGLTAVSGSP-----
---DLANLTLRGLDSQL-------------ISLKR-------------------------
-----------QVQSMKQTNSSLRQALEGGIDP---------------------------
--------LR--------------------------------PPEA-NTKFNSRWTTDEQ
LLAVQ--AIRRYGKDFGAIAEVIGNKTLTQVKTFFVSYRRRFNL----------------
----EEVLQEWEA-EQ---------DGAPGA-------PG---PMEEARRGAPL-----P
APALEED-DE----------VQ-----ITSVSTSV------------PRSVPPAPP----
-----PPPP------P-----TSLS----QPPPLLRPPLP-TAPTL--------------
-LRQPPPLQQ----GRFLQPRLAPNQP----PPPLIRPALA-------------------
--ASRHSARP----------------GPQPPPTLIG----------APLE--PPA-PSL-
---------------------
>RCOR2_Ochotona princeps OCHPR06472 | ENSOPRG00000006408 | HOG:0485711.1a | [Ochotona princeps]
------------------------------------------------------------
--------------------MPSVMEKP--------------------------------
--------------------------SAGSGIL-----SR----------------SRA-
------------------------------------------------------------
---------------------------------------------KTAPNG-GQ------
-AHSEDDS-----------SEEEHS-------------------HDSMIRVGT-NYQAVI
PECKP-----ESPARYS----------------------------------NKELKGMLV
----------WSPNHCVSDAK-LDKYIAM----AKEKHGYNIEQ----------------
--------------------------------------ALGMLLWHKHDVEKSLADLANF
TPFPD----------EWTVEDKVLFEQAFGFHGKCFQ-----------------------
---------------------------------RIQQMLPD-------------------
------------KLIPSLVKYYYSWKKTR-------------------------------
-SRTSVMDRQAR--------RLGGRKDKED------------------------------
----SDELD-------E--GRGAV-------------------------SEGEPDAGDTK
R-------EPV----PSRP---------------------LNARP-------GPG-KKEV
-QASQYRHH-----P-LR-TRRRPP-------------KFMYLSPEVLTALSGSP-----
---DLANLTLRGLDSQL-------------ISLKR-------------------------
-----------QVQSMKQTNSSLRQALEGGIDP---------------------------
--------LR--------------------------------PPEA-NTKFNSRWTTDEQ
LLAVQ--AIRRYGRDFGAVAEVIGNKTLTQVKTFFVSYRRRFNL----------------
----EEVLQEWEA-EQ---------DGGPGA-------PV---PTEEARRGAPV-----P
APAPEDD-DE----------VQ-----ITSVSTSA------------PRAVPPAPP----
-----PPPP------P-----ASLS----QPPPLLRPPLP-TAPTL--------------
-LRQPPPLQQ----GRFLQPRLAPNQP----PPPLIRPAL--------------------
--ASRHSARP----------------SPQPPPSLIG----------APLE--PPA-PSL-
---------------------
>RCOR2_Phascolarctos cinereus XP_020823897.1 LOW QUALITY PROTEIN: REST corepressor 2 [Phascolarctos cinereus]
------------------------------------------------------------
--------------------MPSVMEKS--------------------------------
--------------------------SSGSVIL-----SR----------------SRA-
------------------------------------------------------------
---------------------------------------------KTAPNG-GQ------
-PHSEDDS-----------SEEEHS-------------------HDSMIRVGT-NYQAVI
PECKP-----ESPARYS----------------------------------NKELKGMLV
----------WSPNHCVSDAK-LDKYIAM----AKEKHGYNIEQ----------------
--------------------------------------ALGMLLWHKHDVEKSLADLANF
TPFPD----------EWTVEDKVLFEQAFGFHGKCFQ-----------------------
---------------------------------RIQQMLPD-------------------
------------KLIPSLVKYYYSWKKTR-------------------------------
-SRTSVMDRQAR--------RLGGRKDKDD------------------------------
----SDELE-------D--GRGAT-------------------------SEGEPDAGDPK
R-------EPP----PTRP---------------------LNARP-------GPG-KKEA
-QLSQYRHH-----P-LR-TRRRPP-------------KGMYLSPEGITAVSGSP-----
---DLASLTLRGLDSQL-------------VSLKR-------------------------
-----------QVQSMKQANSSLRQALEGGIDP---------------------------
--------LR--------------------------------PPEA-NTKYNSRWTTDEQ
LLAVQ--AIRRYGKDFGAIAEVIGNKTLTQVKTFFVSYRRRFNL----------------
----EEVLQEWEA-EQ---------DGAAGA-------PA---PPDEARKGLPA-----P
TAANEEE-EE----------VQ-----ITAVS----------------RSVPPVQP----
-----APPP------P-----TSLS----QPPPLLRPPLP-TAPTL--------------
-LRQPPPLQQ----GRFLQPRLAPNQP----PPPLIRPALA-------------------
--ASRHSTRG----------------GPQPPPALLG----------GPLE--PPP-PSL-
---------------------
>RCOR2_Macropus eugenii MACEU12544 | ENSMEUG00000012836 | HOG:0485711.1a | [Macropus eugenii]
------------------------------------------------------------
--------------------MPSVMEKS--------------------------------
--------------------------SSGSVIL-----SR----------------SRA-
------------------------------------------------------------
---------------------------------------------KTAPNG-GQ------
-PHSEEDS-----------SEEEHS-------------------HDSMIRVGT-NYQAVI
PECKP-----ESPARYS----------------------------------NKELKGMLV
----------WSPNHCVSDAK-LDKYIAM----AKEKHGYNIEQ----------------
--------------------------------------ALGMLLWHKHDVEKSLADLANF
TPFPD----------EWTVEDKVLFEQAFGFHGKCFQ-----------------------
---------------------------------RIQQMLPD-------------------
------------KLIPSLVKYYYSWKKTR-------------------------------
-SRTSVMDRQAR--------RLGGRKDKDD------------------------------
----SDELE-------E--GRGAT-------------------------SEGEPDAGDPK
R-------EPP----PTRP---------------------LNARP-------GPG-KKEA
-QLSQYRHH-----P-LR-TRRRPP-------------KGMYLSPEGITAVSGSP-----
---DLASLTLRGLDSQL-------------VSLKR-------------------------
-----------QVQSMKQTNSSLRQALEGGIDP---------------------------
--------LR--------------------------------PPEA-NTKYNSRWTTDEQ
LLAVQ--AIRRYGKDFGAIAEVIGNKTLTQVKTFFVSYRRRFNL----------------
----EEVLQEWEA-EQ---------DG-----------------PDEARKGHPG-----P
PAASEEE-EEMQTPPSLSLQVQ-----ITSVSR----------------------P----
-----VPPP------P-----ASLS----QPPPLLRPPLP-TAPTL--------------
-LRQPPPLQQ----GRFLQPRLAPNQP----PPPLIRPALA-------------------
--ASRHSTRG----------------GPQPPPALLG----------GPSE--PPP-PSL-
---------------------
>RCOR2_Pseudonaja textilis XP_026572285.1 REST corepressor 2 [Pseudonaja textilis]
------------------------------------------------------------
--------------------MPSVMEK---------------------------------
-----------------------------SGIL-----SR----------------SRA-
------------------------------------------------------------
---------------------------------------------KSATNG-TH------
-PNSEDES-----------SEEEHS-------------------HDSMIRVGA-DYQAAI
PECKP-----ESPARYS----------------------------------NKELKGMLV
----------WSPNHCVSDAK-LDKYIAM----AKEKHGYNIEQ----------------
--------------------------------------ALGMLLWHKHDVEKSLADLANF
TPFPD----------EWTVEDKVLFEQAFSFHGKSFA-----------------------
---------------------------------RIQQMLPD-------------------
------------KLIPSLVKYYYSWKKTR-------------------------------
-SRTSVMDRQAR--------KLLSRKEKDD----------------S-------------
----NDELE-------D--PRQA--------------------------SEGEFDTMDPK
K-------EPG----YPKP---------------------PSSKP-------GPM-KKEV
-QLPQYRHH-----P-LR-ARRRPP-------------KGMYLSQEGITGLSTSP-----
---DVALLTLRHLDSQL-------------VSLKR-------------------------
-----------QVQSIKQINSSMKQALGEGIHK---------------------------
--------LR--------------------------------PTET-NIKFNSRWTTDEQ
LLAVQ--AIRKYGKDFQAIAEVISNKTVAQVKTFFVSYRRRFNL----------------
----EEVLQEWEA-EQE--------GLSPGP-------AHGSSPPQEQKS----------
--SSEEE-DE----------VQ-----ITAVSRS-----VQPPPSQPPQPPPALPPLPA-
----SARPP------P-----VALS----QPPPLLRPTLP-TAPML--------------
-HRQPPPLQQ----GRFLQPRLSVNQL----PPPLIRPA---------------------
--GSRQATQR----------------GAQHPPTLLS----------GTGE--PPPLPSLG
SL-------------------
>RCOR2_Thamnophis sirtalis XP_013916749.1 PREDICTED: REST corepressor 2-like [Thamnophis sirtalis]
------------------------------------------------------------
--------------------MPSVMEK---------------------------------
-----------------------------SGIL-----SR----------------SRA-
------------------------------------------------------------
---------------------------------------------KTATNG-TH------
-PNSEDES-----------SEEEHS-------------------HDSMIRVGA-DYQAVI
PECKP-----ESPARYS----------------------------------NKELKGMLV
----------WSPNHCVSDAK-LDKYIAM----AKEKHGYNIEQ----------------
--------------------------------------ALGMLLWHKHDVEKSLADLANF
TPFPD----------EWTVEDKVLFEQAFSFHGKSFA-----------------------
---------------------------------RIQQMLPD-------------------
------------KLIPSLVKYYYSWKKTR-------------------------------
-SRTSVMDRQAR--------KLLSRKEKDD----------------S-------------
----NDELE-------E--SRQA--------------------------SEGEFDAMDPK
K-------EPS----YPKP---------------------PSSKP-------GPM-KKEV
-QLPQYRHH-----P-LR-ARRRPP-------------KGMYLSQEGITGLSTSP-----
---DIAMLTLRHLDSQL-------------VSLKR-------------------------
-----------QVQSIKQINSSLKQALGEGIHK---------------------------
--------LR--------------------------------PTET-NIKFNSRWTTDEQ
LLAVQ--AIRKYGKDFQAIAEVISNKTVAQVKTFFVSYRRRFNL----------------
----EEVLQEWEA-EQE--------GLRPAP-------AQSGSPPQEQKS----------
--SSEEE-DE----------VQ-----ITAVSRS-----VQLPPSQPPQPPPALPPLPA-
----SPRPP------P-----VALS----QPPPLLRPTLP-TAPML--------------
-HRQPPPLQQ----GRFLQPRLSVNQL----PPPLIRPA---------------------
--GSRQAPSR----------------GAQHPPSLLS----------GTGE--PHPLPSLG
SL-------------------
>RCOR2_Podarcis muralis XP_028567110.1 REST corepressor 2 isoform X2 [Podarcis muralis]
------------------------------------------------------------
--------------------MPSVMEK---------------------------------
-----------------------------SGIL-----SR----------------SRS-
------------------------------------------------------------
---------------------------------------------KSATNG-NH------
-QNSEDDS-----------SEEEHS-------------------HDSMIRVGA-DYQAVI
PECKP-----ESPARYS----------------------------------NKELKGMLV
----------WSPNHCVSDAK-LDKYIAM----AKEKHGYNIEQ----------------
--------------------------------------ALGMLLWHKHDVEKSLADLANF
TPFPD----------EWTVEDKVLFEQAFSFHGKSFA-----------------------
---------------------------------RIQQMLPD-------------------
------------KMIPSLVKYYYSWKKTR-------------------------------
-SRTSVMDRQAR--------KLLSKKEKDD----------------S-------------
----NDELE-------E--GRQA--------------------------SEGEFDAMDPK
K-------EPS----YQKP---------------------LNSKP-------GPV-KKEV
-QLSQYRHH-----P-LR-TRRRPP-------------KGMYLSQEDITGLSASP-----
---DMAVLTLRHLDSQL-------------VSLKR-------------------------
-----------QVQSIKQINSSMKQVLEGGIDK---------------------------
--------LR--------------------------------PPET-NIKFNSRWTTDEQ
LLAVQ--AIRKYGKDFQAIAEVIGNKTVAQVKTFFVSYRRRFNL----------------
----EEVLQEWEA-EQE--------GGGPAA-------PQGSSPSQDQKSSSA------S
LASSEEE-DE----------VQ-----ITAVSRS-----LQQQQQQQPPPLPPPLPLPA-
----SPRPP------P-----AALS----QPPPLLRPTLP-TAPTL--------------
-HRQPPPLQQ----GRFLQPRLSLNQP----PPPLIRPA---------------------
--TSRQAPR-----------------SGQHPPSLLG----------GIGE--PPP-PSSS
SL-------------------
>RCOR2_Zootoca vivipara XP_034954316.1 REST corepressor 2 isoform X2 [Zootoca vivipara]
------------------------------------------------------------
--------------------MPSVMEK---------------------------------
-----------------------------SGIL-----SR----------------SRS-
------------------------------------------------------------
---------------------------------------------KSATNG-NH------
-QNSEDDS-----------SEEEHS-------------------HDSMIRVGA-DYQAVI
PECKP-----ESPARYS----------------------------------NKELKGMLV
----------WSPNHCVSDAK-LDKYIAM----AKEKHGYNIEQ----------------
--------------------------------------ALGMLLWHKHDVEKSLADLANF
TPFPD----------EWTVEDKVLFEQAFSFHGKSFA-----------------------
---------------------------------RIQQMLPD-------------------
------------KMIPSLVKYYYSWKKTR-------------------------------
-SRTSVMDRQAR--------KLLSKKEKDD----------------S-------------
----NDELE-------E--GRQA--------------------------SEGEFDAMDPK
K-------EPS----YQKP---------------------LNSKP-------GPV-KKEV
-QLSQYRHH-----P-LR-TRRRPP-------------KGMYLSQEDITGLSASP-----
---DMAVLTLRHLDSQL-------------VSLKR-------------------------
-----------QVQSIKQINSSMKQALEGGIDK---------------------------
--------LR--------------------------------PPET-NIKFNSRWTTDEQ
LLAVQ--AIRKYGKDFQAIAEVIANKTVAQVKTFFVSYRRRFNL----------------
----EEVLQEWEA-EQE--------GVGPAA-------PQGSSPSQDQKSSSA------S
LASSEEE-DE----------VQ-----ITAVSRS-------LQQQQPPPPLPPPPPLPA-
----SPRPP------P-----AALS----QPPPLLRPTLP-TAPTL--------------
-HRQPPPLQQ----GRFLQPRLSLNQP----PPPLIRPA---------------------
--TSRQAPR-----------------SGQHPPSLLG----------GIGE--PPP-PSSS
SL-------------------
>RCOR2_Lacerta agilis XP_033030800.1 REST corepressor 2 isoform X1 [Lacerta agilis]
------------------------------------------------------------
--------------------MPSVMEK---------------------------------
-----------------------------SGIL-----SR----------------SRS-
------------------------------------------------------------
---------------------------------------------KSATNG-NH------
-QNSEDDS-----------SEEEHS-------------------HDSMIRVGA-DYQAVI
PECKP-----ESPARYS----------------------------------NKELKGMLV
----------WSPNHCVSDAK-LDKYIAM----AKEKHGYNIEQ----------------
--------------------------------------ALGMLLWHKHDVEKSLADLANF
TPFPD----------EWTVEDKVLFEQAFSFHGKSFA-----------------------
---------------------------------RIQQMLPD-------------------
------------KMIPSLVKYYYSWKKTR-------------------------------
-SRTSVMDRQAR--------KLLSKKEKDD----------------S-------------
----NDELE-------E--GRQA--------------------------SEGEFDAMDPK
K-------EPS----YQKP---------------------LNSKP-------GPV-KKEV
-QLSQYRHH-----P-LR-TRRRPP-------------KGMYLSQEDITGLSASP-----
---DMAVVTLRHLDSQL-------------VSLKR-------------------------
-----------QVQSIKQINSSMKQVLEGGIDK---------------------------
--------LR--------------------------------PPET-NIKFNSRWTTDEQ
LLAVQ--AIRKYGKDFQAIAEVIGNKTVAQVKTFFVSYRRRFNL----------------
----EEVLQEWEA-EQE--------GVGPAA-------PQGSSPSQDQKSSSA------S
LASSEEE-DE----------VQ-----ITAVSRSQ----QQQQQQQPPPPLPPPPPLPA-
----SPRPP------P-----AALS----QPPPLLRPTLP-TAPTL--------------
-HRQPPPLQQ----GRFLQPRLSLNQP----PPPLIRPA---------------------
--TSRQAPR-----------------SGQHPPSLLG----------GIGE--PPP-PSSS
SL-------------------
>RCOR2_Paroedura picta GCF46041.1 hypothetical protein parPi_0005719 [Paroedura picta]
------------------------------------------------------------
--------------------MPSVMEK---------------------------------
-----------------------------SGIL-----SR----------------SRS-
------------------------------------------------------------
---------------------------------------------KSATNG-NH------
-QNSEDDS-----------SEEEHS-------------------HDSMIRVGA-DYQAVI
PECKP-----ESPARYS----------------------------------NKELKGMLV
----------WSPNHCVSDAK-LDKYIAM----AKEKHGYNIEQ----------------
--------------------------------------ALGMLLWHKHDVEKSLADLANF
TPFPD----------EWTVEDKVLFEQAFSFHGKSFA-----------------------
---------------------------------RIQQMLPD-------------------
------------KLIPSLVKYYYSWKKTR-------------------------------
-SRTSVMDRQAR--------KLLSKKEKDD----------------S-------------
----NDELE-------E--GRQA--------------------------SEGEFDVLDPK
K-------EPS----YQKP---------------------LNNKP-------GPV-KKEV
-QLSQYRHH-----P-LR-ARRRPP-------------KGMYLSQEDITGLSTSP-----
---DMASLTLRHLDSQL-------------VSLKR-------------------------
-----------QVQSIKQINSSMKQVLEGGIDK---------------------------
--------VR--------------------------------PPET-NVKFNSRWTTDEQ
LLAVQ--AIRKYGKDFQAIAEVIGNKTVAQVKTFFVSYRRRFNL----------------
----EEVLQEWEA-EQE--------GGGPAA-------SRDSPPAQDPKSSSA------S
LASSEEE-DE----------VQ-----IMAVSRSSS---STTSSSQQPPPPPPPPPLPA-
----SPRPP------P-----AALS----QPPPLLRPTLP-TAPTL--------------
-HRQPPPLQQ----GRFLQPRLSLNQP----PPPLIRPA---------------------
--TSRQAAR-----------------GGQPPPSLLGG---------GTGE--PPP-PSSA
SL-------------------
>RCOR2_Gekko japonicus XP_015276034.1 PREDICTED: REST corepressor 2 [Gekko japonicus]
------------------------------------------------------------
--------------------MPSVMEK---------------------------------
-----------------------------SGIL-----SR----------------SRS-
------------------------------------------------------------
---------------------------------------------KSATNG-NH------
-QNSEDDS-----------SEEEHS-------------------HDSMIRVGA-DYQAVI
PECKP-----ESPARYS----------------------------------NKELKGMLV
----------WSPNHCVSDAK-LDKYIAM----AKEKHGYNIEQ----------------
--------------------------------------ALGMLLWHKHDVEKSLADLANF
TPFPD----------EWTVEDKVLFEQAFSFHGKSFA-----------------------
---------------------------------RIQQMLPD-------------------
------------KLIPSLVKYYYSWKKTR-------------------------------
-SRTSVMDRQAR--------KLLSKKEKDD----------------S-------------
----NDELE-------E--GRQA--------------------------SEGEFDAMDPK
K-------EPS----YQKP---------------------LNSKP-------GPV-KKEV
-QLSQYRHH-----P-LR-ARRRPP-------------KGMYLSQEDITGLSTSP-----
---DMASLTLRHLDSQL-------------VSLKR-------------------------
-----------QVQSIKQINSSMKQVLEGGIDK---------------------------
--------LR--------------------------------PPET-NVKFNSRWTTDEQ
LLAVQ--AIRKYGKDFQAIAEVISNKTVAQVKTFFVSYRRRFNL----------------
----EEVLQEWEA-EQE--------GGCPTA-------PQGSSPAQDPKSSSA------S
LASSEEE-DE----------VQ-----ITAVSRSSS---SSQQQQQPPPPPLPPPPLPA-
----SPRPP------P-----AALS----QPPPLLRPTLP-TAPTL--------------
-HRQPPPLQQ----GRFLQPRLSLNQP----PPPLIRPA---------------------
--TSRQAAR-----------------GGQHPPSLLGG---------GAGE--PPP-PSPA
SL-------------------
>RCOR2_Pelodiscus sinensis PELSI04275 | K7FH70 | HOG:0485711.1a | [Pelodiscus sinensis]
------------------------------------------------------------
--------------------MPSVMEKS--------------------------------
--------------------------APASGIL-----SR----------------SRA-
------------------------------------------------------------
---------------------------------------------KSATNG-NH------
-QTSEDES-----------SEEEHS-------------------HDSMIRVGA-DYQAVI
PECKP-----ESPARYS----------------------------------NKELKGMLV
----------WSPNHCVSDAK-LDKYIAM----AKDKHGYNIEQ----------------
--------------------------------------ALGMLLWHKHDVEKSLADLANF
TPFPD----------EWTVEDKVLFEQAFSFHGKSFA-----------------------
---------------------------------RIQQMLPD-------------------
------------KLIPSLVKYYYSWKKTR-------------------------------
-SRTSVMDRQAR--------RLLSKKERDD----------------S-------------
----NDEME-------E--GRAA--------------------------SEGEFDAMDSK
K-------EPF----PALA---------------------SQATPGPG-SGSGPV-RKEV
-QLSQYRHH-----P-LR-SRRRPP-------------KGMYLSQDDIAGISASP-----
---DVGTLALRHLDSQL-------------ISLKR-------------------------
-----------QVQCIKQINSSMKQALEGGIDK---------------------------
--------LR--------------------------------PPEG-NGKFNSRWTTDEQ
LLAVQ--AIRRYGKDFQAVAGVIGNKTLAQVKTFFVSYRRRFNL----------------
----EEVLQEWEA-EQ---------GESPGA----------RSPPHDTKSSSV------S
LASSEED-DE----------VQ-----ITAVSRSA------QQQPQAPASTTVVPP-SA-
----SPRLP------P-----TTLS----QPPPLLRPSLP-TAPTL--------------
-HRQPPPLQQ----GRFLQPRLSPNQP----PPPLIRPA---------------------
--ASRHPGR-----------------GPQLPSSLVG----------ATLE--PPS-SSS-
---------------------
>RCOR2_Chrysemys picta bellii CHRPI08901 | ENSCPBG00000023509.1 | HOG:0485711.1a | [Chrysemys picta bellii]
------------------------------------------------------------
--------------------MPSVMEKS--------------------------------
--------------------------GPASGIL-----SR----------------SRA-
------------------------------------------------------------
---------------------------------------------KSATNG-NH------
-QTSEDES-----------SEEEHS-------------------HDSMIRVGA-DYQAVI
PECKP-----ESPARYS----------------------------------NKELKGMLV
----------WSPNHCVSDAK-LDKYIAM----AKDKHGYNIEQ----------------
--------------------------------------ALGMLLWHKHDVEKSLADLANF
TPFPD----------EWTVEDKVLFEQAFSFHGKSFA-----------------------
---------------------------------RIQQMLPD-------------------
------------KLIPSLVKYYYSWKKTR-------------------------------
-SRTSVMDRQAR--------RLLSKKERDD----------------S-------------
----NDEME-------E--GRAA--------------------------SEGEFDAMDPK
K-------EPS----YQKL---------------------PNSRPGPG-SGSGPV-RKEA
-QLSQYRHH-----P-LR-SRRRPP-------------KGMYLSQDDIAGISASP-----
---DVGTLALRHLDSQL-------------VSLKR-------------------------
-----------QVQCIKQINSSMKQALEGGIDK---------------------------
--------LR--------------------------------PPEG-NGKFNSRWTTDEQ
LLAVQ--AIRRYGKDFQAVAGVIGNKTLAQVKTFFVSYRRRFNL----------------
----EEVLQEWEA-EQ---------GGSPRG----------RSPPHDTKSSSV------S
LASSEED-DE----------VQ-----ITAVSRSA------QQQPQPPASTAAAPP-SA-
----TPRLP------P-----TTLS----QPPPLLRPTLP-TAPTL--------------
-HRQPPPLQQ----GRFLQ-----------------------------------------
------------------------------------------------------------
---------------------
>RCOR2_Alligator mississippiensis XP_019350881.1 PREDICTED: REST corepressor 2, partial [Alligator mississippiensis]
------------------------------------------------------------
--------------------MPSVMEKP--------------------------------
--------------------------SPASGIL-----SR----------------SRA-
------------------------------------------------------------
---------------------------------------------KTAPNG-HQ------
-PPSEDEG-----------SEDEHS-------------------HDSMIRVGA-DYQAVI
PECKP-----ESPARYS----------------------------------NKELKGMLV
----------WSPNHCVSDAK-LDKYIAM----AKDKHGYNIEQ----------------
--------------------------------------ALGMLLWHKHDVEKSLADLANF
TPFPD----------EWTVEDKVLFEQAFSFHGKSFA-----------------------
---------------------------------RIQQMLPD-------------------
------------KLIPSLVKYYYSWKKTR-------------------------------
-SRTSVMDRQAR--------RLLSKKERDD----------------S-------------
----NDEME-------E--GRAT--------------------------SEGEFDVGDPK
K-------EGC----GKAP---------------------GRAGPGAG-LGAGPG-RRDP
-APSQYRHH-----G-LR-QRRRPP-------------RGMYLSPEALAGVSANP-----
---DLGTLALRQLDAQL-------------IALKR-------------------------
-----------QVQCIKQINSSLKQVLDGGIDK---------------------------
--------LR--------------------------------PPEG-NSKVNARWTTDEQ
LLAVQ--AIRRYGKDFQAVAGVIGNKTLAQVKTFFVSYRRRFSL----------------
----DDVLHEWEA-ER---------GGAGAP------QPAPRPPPEP-------------
-GSSEED-DE----------VQ-----ITAVSRS--------------APPPPVAP-PA-
----SLRPP------PPS--TAALS----QPPPLL-------------------------
------------------------------------------------------------
------------------------------------------------------------
---------------------
>RCOR2_Latimeria chalumnaeXP_014354515.1 PREDICTED: REST corepressor 2 isoform X1 [Latimeria chalumnae]
M-----------------------------------------------------------
--------------------MPAVMERT--------------------------------
------------------------GTGTASGIL-----SR----------------SRA-
------------------------------------------------------------
---------------------------------------------KTASNG-SS------
-YPSEDES-----------SEEEHS-------------------HDSMIRVGA-DYQAVI
PDCKPA----DSPTRYS----------------------------------EKEQRGMLV
----------WSPNHNVSDTK-LDEYVAM----AKEKHGYNIEQ----------------
--------------------------------------ALGMLLWHKHDVERSLADLANF
TPFPD----------EWTVEDKVLFEQAFSFHGKCFQ-----------------------
---------------------------------RIQQMLPD-------------------
------------KLIPSLVKYYYSWKKTR-------------------------------
-SRTSVMDRQAR--------KLIRKKDKDD----------------S-------------
----HDEME-------E--GHAG--------------------------SDSDFDLTDPK
K-------ELS----DQKQ---------------------VSSKP-------GPT-KRET
-QLSQYRHH-----P-LR-SRRRPP-------------KGMYLSQEDIAAMSVSP-----
---ETAMLTLRQLDSQL-------------ISLKR-------------------------
-----------QVQNIKQMNSSLKYKLDSGIDK---------------------------
--------MR--------------------------------PVEA-NPKFNSRWTTDEQ
LLAVQ--AIRKYGKDFQAIAEVIGNKTLVQVKTFFVSYRRRFNL----------------
----EEVLQEWES-ER---------EVQGGS--------SNLSTAEESKGSNP------S
LASSEEE-DE----------VQ-----ITGVSTS---------SHPTPVSAPPSNP----
---------------------ATLS----QPPPLLRPTLP-TAPTL--------------
-HRQPPPLQQ----GRFLQARPSLNQL----PPPLIRPAT--------------------
--VSRHNARPMLP-----------TYSNQHLPTLLG----------VQGE--PP--PTGH
---------------------
>RCOR2_Rhincodon_typus_XP_020376387.1
------------------------------------------------------------
--------------------MPVMMEKS--------------------------------
---------------------------GSAGIL-----SR---------------GTRM-
------------------------------------------------------------
---------------------------------------------KSINNGSNNGNQ--H
PRHSEEES-----------SDEERSHGTMSAVSIEWKKRDQHSLHDSMIRVGS-DYQAVV
PECHP-----DSASRFS----------------------------------EKDTKGMLV
----------WSPNHNISDAK-LDEYIAM----AKEKHGYNIEQ----------------
--------------------------------------ALGMLLWHKHDVDKSLADLANF
TPFPD----------EWTVEDKVLFEQAFSFHGKSFQ-----------------------
---------------------------------RIQQMLPD-------------------
------------KLISSLVKYYYSWKKTR-------------------------------
-TRTSVMDRQAR--------KLVHKKERED----------------S-------------
----NDEAE-------EVTVQIA--------------------------DDSDYEP-DVK
R-------ERSG---EQKP---------------------TNGKSVSV--------KRES
-QSIQYRHH-----P-PR-SKRRPP-------------KDMYLSQDEVAGVSANP-----
---NAATISLRQLDSQL-------------ISIKR-------------------------
-----------QVQTIKQINSSLKQTLDGGIDK---------------------------
--------LR--------------------------------PPES-NLKLNSRWTTEEQ
LLAVQ--GIRKYGRNFQAIAEVIGNKTLTQVKTFFISYRRRFNL----------------
----EEILQEWEA-EQ---------EVQGNA--------GTLSGLDDGGACNP------S
LASSEEE-AEEEAE------VQ-----VTPVLAA---------------PAPPTPT-PA-
----AAPVT------P-----ATLS----QPPPLLRPSLP-AAPAL--------------
-HRQPPPLQQ----GRFLLSRPPLNQP----PPPLIRPAVALP-----------------
-PGARQNPRPILS-----------SVSSQHLPSLIG----------IQLE--SPS-SSAH
---------------------
>RCOR2_Camarhynchus_parvulus_XP_030825756.1 
------------------------------------------------------------
--------------------MPAVMEKP--------------------------------
-----------------------------SGIL-----SR----------------SRA-
------------------------------------------------------------
---------------------------------------------KAGGGAPGP------
-PQSEDEA-----------SEDEHG-------------------HDSMIRVGA-DYQAVI
PDCKP-----ESPARYS----------------------------------NKELKGMLV
----------WAPNHCVSDAK-LDRYIAM----AKDKHGYNIEQ----------------
--------------------------------------ALGMLLWHKHDVEKSLADLANF
TPFPD----------EWTVEDKVLFEQAFSCHGKSFA-----------------------
---------------------------------RIQQMLPD-------------------
------------KLIPSLVKYYYSWKKTR-------------------------------
-SRTSVMDRQAR--------RLLGRRDRDD----------------S-------------
----NDETD-------E--HRPS--------------------------PEGDLEPADPK
K-------EPC----LAKA---------------------------------GPR--KEP
----QYRHH----PP-AR-LRRRPP-------------RGMRLSREDVAEVTANP-----
---DLGARALRQLDCQL-------------VALKR-------------------------
-----------QVQRIKQINSGLRQALDGGLEG---------------------------
--------LR--------------------------------PPEG-NSKFSSRWTTDEQ
LLVVQ--ALRRYGRDFPAVAAVLGNKTAAQVRSFVLGPRRRPGL----------------
----ERLLQERQG--RG--------E----P----P---GERPEPDG-------------
-----EE-EE----------VQ-----ITGVS----------------HPAPPLPP----
----SSAPP------PGA--APPPSRPP-APPP--------AAPTP-----------QKG
L------------------------------GPPLLSPEVP-------------------
------------------------------VPR---------------------------
---------------------
>RCOR2_Molothrus_ater_XP_036261525.1
------------------------------------------------------------
--------------------MPAVMEKP--------------------------------
-----------------------------SGIL-----SR----------------SRA-
------------------------------------------------------------
---------------------------------------------KAGAGAAGP------
-PQSEDEA-----------SEDEHG-------------------HDSMIRVGA-DYQAVI
PDCKP-----ESPARYS----------------------------------NKELKGMLV
----------WAPNHCVSDAK-LDRYIAM----AKDKHGYNIEQ----------------
--------------------------------------ALGMLLWHKHDVEKSLADLANF
TPFPD----------EWTVEDKVLFEQAFSCHGKSFA-----------------------
---------------------------------RIQQMLPD-------------------
------------KLIPSLVKYYYSWKKTR-------------------------------
-SRTSVMDRQAR--------RLLGRRDRDD----------------S-------------
----NDETD-------E--HRPS--------------------------PDGDLEPADPK
K-------EPC----VAKA---------------------------------GPR--KEP
----QYRHH----PP-AR-QRRRPP-------------RGMRLSREDVAEVTANP-----
---DLGARALRQLDCQL-------------VALKR-------------------------
-----------QVQRIKQINSGLRQALDGGLEG---------------------------
--------LR--------------------------------PPEGNNSKFSSRWTTDEQ
LLVVQ--ALRRYGRDFPAVAAVLGNKTAAQVRSFVLGPRRRLGL----------------
----ERLLQERQG--QG--------E----P----P---GECPQPDQ-------------
----EEE-EE----------VQ-----ITGVS----------------RPAPPPPP----
----SSAPP------PGA--APPPSRPP-A------------------------------
------------------------------------------------------------
------------------------------------------------------------
---------------------
>RCOR2_Corvus_moneduloides_XP_031950701.1 
------------------------------------------------------------
--------------------MPSVMEKP--------------------------------
-----------------------------SGIL-----SR----------------SRA-
------------------------------------------------------------
---------------------------------------------KAGGGA-GP------
-PHSEDEA-----------SEDEHA-------------------HDSMIRVGA-DYQAVI
PDCKP-----ESPARYS----------------------------------NKELKGMLV
----------WAPNHCVSDAK-LDRYIAM----AKDKHGYNIEQ----------------
--------------------------------------ALGMLLWHKHDVEKSLADLANF
TPFPD----------EWTVEDKVLFEQAFSFHGKSFA-----------------------
---------------------------------RIQQMLPD-------------------
------------KLIPSLVKYYYSWKKTR-------------------------------
-SRTSVMDRQAR--------RLLGRRDRDD----------------S-------------
----NDETD-------E--HRPS--------------------------PDGDTEPADPK
K-------EPC----YPKA---------------------------------GPR--KEP
----QYRHH----PP-AR-QRRRPP-------------RGMRLSREDVAEVTANP-----
---DLGARALRQLDCQL-------------VALKR-------------------------
-----------QVQRIKQINSGLRQALDGGLEG---------------------------
--------LR--------------------------------PPEG-NGKFSSRWTTDEQ
LLVVQ--ALRRYGRDFPAVAAVLGNKTAAQVRSFVLGPRRRLGL----------------
----ERLLRQRQG--RG--------EPPTAP----P---GDRPEPE--------------
-----ED-EE----------VQ-----ITGVS----------------HPAPPPPP----
----SSAPP------PGA--APPPSRPP-APPPLLRPAPP-PAPPP-------------A
LPRPPPP--------------LQPGRA----PPPLLRPG---------------------
-HAPTARPRP--------------PAAGHAPPR---------------------------
---------------------
>RCOR2_Pseudopodoces_humilis_XP_014117628.1 
------------------------------------------------------------
--------------------MPSVMEKP--------------------------------
-----------------------------SGIL-----SR----------------SRA-
------------------------------------------------------------
---------------------------------------------KAGGGA-GP------
-PHSEDEA-----------SEDEHA-------------------H---------------
------------------------------------------------------------
----------------------VDRYIAM----AKDKHGYNIEQ----------------
--------------------------------------ALGMLLWHKHDVEKSLADLANF
TPFPD----------EWTVEDKVLFEQAFSFHGKSFA-----------------------
---------------------------------RIQQMLPD-------------------
------------KLIPSLVKYYYSWKKTR-------------------------------
-SRTSVMDRQAR--------RLLGRRDRDD----------------S-------------
----NDETD-------E--HRPN--------------------------PDGDVEPPDPK
K-------EPC----CPKA---------------------------------GPR--KEP
----QYRHH----PP-AR-QRRRPP-------------RGMRLSREDVAEVTANP-----
---DLGARALRQLDCQL-------------VALKR-------------------------
-----------QVQRIKQINSGLRQALDGGLEG---------------------------
--------LR--------------------------------PPEG-SSKFSSRWTTDEQ
LLVVQ--ALRRYGRDFPAVAAVLGNKTAAQVRSFVLGPRRRLGL----------------
----ERL-----------------------------------------------------
------------------------------------------------------------
------------------------------------------------------------
------------------------------------------------------------
------------------------------------------------------------
---------------------
>RCOR2_Chiroxiphia_lanceolata_XP_032533629.1 
------------------------------------------------------------
--------------------MPSVMEKP--------------------------------
-----------------------------SGIL-----SR----------------SRA-
------------------------------------------------------------
---------------------------------------------KAGAAA-GP------
-PPSEDEA-----------SEDEHA-------------------HDSMIRVGA-DYQAVI
PDCKP-----ESPARYS----------------------------------NKELKGMLV
----------WAPNHCVSDAK-LDRYIAM----AKDKHGYNIEQ----------------
--------------------------------------ALGMLLWHKHDVEKSLADLANF
TPFPD----------EWTVEDKVLFEQAFSFHGKSFA-----------------------
---------------------------------RIQQMLPD-------------------
------------KLIPSLVKYYYSWKKTR-------------------------------
-SRTSVMDRQAR--------RLLGRRDRDD----------------S-------------
----NDETD-------E--HRPP--------------------------PDGDTEPTDPK
K-------EPP----CPRA---------------------------------GPR--KEP
----QYRHH----PP-LR-QRRRPP-------------RGMRLSREDVAEVTANP-----
---DLGARALRQLDCQL-------------VALKR-------------------------
-----------QVQRIKQINSGLRQALDGGLEG---------------------------
--------LR--------------------------------PPEG-NGKFSSRWTTDEQ
LLVVQ--ALRRYGRDFPAVAAVLGNKTAAQVRSFVLGPRRRLGL----------------
----ERLLRERQR--RG--------EPPTAP----P---G---EGD--------------
-----ED-EE----------VQ-----ITGVS----------------RPAPPPPP----
----TSAPP------PIA--AAPPSRPP-APPPLLRPAPP-PAPPP------------RP
LPRPPPP--------------LQPGRA----PPPLLGP----------------------
--AHSTRPRP--------------PTAGHAPPR---------------------------
---------------------
>RCOR2_Taeniopygia_guttata_ENSTGUT00000040400.1
------------------------------------------------------------
--------------------MPAVMEKP--------------------------------
-----------------------------PAIL-----SR----------------SRS-
------------------------------------------------------------
---------------------------------------------RAGGAA-GP------
-PPSEDEA-----------SEDEHG-------------------HDSMIRVGA-DYQAVI
PDCKP-----ESPARYS----------------------------------NAELKGMLV
----------WAPNHCVSDAK-LDRYIAM----AKDKHGYNIEQ----------------
--------------------------------------ALGMLLWHKHDVEKSLADLANF
TPFPD----------EWTVEDKVLFEQAFSFHGKSFA-----------------------
---------------------------------RIQQMLPD-------------------
------------KLIPSLVKYYYSWKKTR-------------------------------
-SRTSVMDRQAR--------RLLGRRDRDD----------------S-------------
----NDETD-------E--HRPS--------------------------PEGDVEPPDPK
K-------EPC----YPKA---------------------------------GPR--KEP
----QYRHH----PP-AR-QRRRPP-------------RGMRLSREDVAEVTANP-----
---DLGARALRQLDCQL-------------VALKR-------------------------
-----------QVQRIKQINSGLRQALDGGLEG---------------------------
--------LR--------------------------------PPEG-SSRFSSRWTTDEQ
LLVVQ--ALRRYGRDFPAVAAVLGNKTAAQVRSFVLGPRRRLGL----------------
----ERLLQERQG--QG--------E----P----P---GERPEPE--------------
-----EE-EE----------EV-----RKGW-----------------------------
----------------GG--AELAT----GPSPGLEGWTG-PSPDP-------------G
L-----------------------------------------------------------
--GPDAHRR-----------------QSHTLPRQ--------------------------
---------------------
>RCOR2_Pipra_filicauda_XP_027600681.1
------------------------------------------------------------
--------------------MPSVMEKP--------------------------------
-----------------------------SGIL-----SR----------------SRA-
------------------------------------------------------------
---------------------------------------------KAGAAA-GP------
-PPSEDEA-----------SEDEHA-------------------HDSMIRVGA-DYQAVI
PDCKP-----ESPARYS----------------------------------NKELKGMLV
----------WAPNHCVSDAK-LDRYIAM----AKDKHGYNIEQ----------------
--------------------------------------ALGMLLWHKHDVEKSLADLANF
TPFPD----------EWTVEDKVLFEQAFSFHGKSFA-----------------------
---------------------------------RIQQMLPD-------------------
------------KLIPSLVKYYYSWKKTR-------------------------------
-SRTSVMDRQAR--------RLLGRRDRDD------------------------------
----------------R--YRPWIPGA------------------VGGCLDQSLSPPLPR
Q-------PP-----CPRA---------------------------------GPR--KEP
----QYRHH----PP-LR-QRRRPP-------------RGMRLSREDVAEVTANP-----
---DLGARALRQLDCQL-------------VALKR-------------------------
-----------QVQRIKQINSGLRQALDGGLEG---------------------------
--------LR--------------------------------PPEG-NGKFSSRWTTDEQ
LLVVQ--ALRRYGRDFPAVAAVLGNKTAAQVRSFVLGPRRRLGL----------------
----ERLLRERQR--RG--------EPPTGP----P-GEGD-------------------
-----ED-EE----------VRKGRAGAGGGSCPGP------GHRPHPDPGPAPSP----
----SPAPS------P-------------GPSPDERPQRSQVHPGD--------------
----PGSVQDVPK-KTWTLHKVHPGDP----QRSQVHPG---------------------
--------------------------GPGSIPVVLG----------------PSR-TS--
--------------------P
>RCOR2_Nicator_chloris_NXX27500.1
------------------------------------------------------------
------------------------------------------------------------
-----------------------------SGGV-----R---------------------
------------------------------------------------------------
------------------------------------------------------------
-PPCD-------------------------------------------------------
PCAPP-----ESPARYS----------------------------------NKELKGMLV
----------WAPNHCVSDAK-LDRYIAM----AKDKHGYNIEQ----------------
--------------------------------------ALGMLLWHKHDVEKSLADLANF
TPFPD----------EWTVEDKVLFEQAFSFHGKSFA-----------------------
---------------------------------RIQQMLPD-------------------
------------KLIPSLVKYYYSWKKTR-------------------------------
-SRTSVMDRQAR--------RLLGRRDRDDR------GVSPAVTKGT-------------
----NERSQL----RIN--NRGA--------------------------P----------
--------QPC----CPKA---------------------------------GPR--REP
----QYRHH----PP-AR-QRRRPP-------------RGMRLSREDVAEVTANP-----
---DLGARALRQLDCQL-------------VALKR-------------------------
-----------QVQRIKQINSGLRQALDGGLEG---------------------------
--------LR--------------------------------PPEG-NSKFSSRWTTDEQ
LLVVQ--ALRRYGRDFPAVAAVLGNKTAAQVRSFVLGPRRRLGL----------------
----ERLLQE--------------------------------------------------
------------------------------------------------------------
------------------------------------------------------------
------------------------------------------------------------
------------------------------------------------------------
---------------------
>RCOR2_Sturnus_vulgaris_XP_014748527.1
------------------------------------------------------------
--------------------MPSVMEKP--------------------------------
-----------------------------SGIL-----SR----------------SRA-
------------------------------------------------------------
---------------------------------------------KAGGAA-GP------
-PHSEDE-----------------------------------------------------
------------------------------------------------------------
------------------------------------------------------------
--------------------------------------ALGMLLWHKHDVEKSLADLANF
TPFPD----------EWTVEDKVLFEQAFSFHGKSFA-----------------------
---------------------------------RIQQMLPD-------------------
------------KLIPSLVKYYYSWKKTR-------------------------------
-SRTSVMDRQAR--------RLLGRRDRDD----------------S-------------
----NDETD-------E--HRPN--------------------------PDGDVEPADPK
KEVWGHRGEPC----YPKA---------------------------------GPRPKAEP
----QYRHH----PP-AR-QRRRPP-------------RGMRLSREDVAEVTANP-----
---DLGARALRQLDCQL-------------VALKR-------------------------
-----------QVQRIKQINSGLRQALDGGLEG---------------------------
--------LR--------------------------------PPEG-SSKFSSRWTTDEQ
LLVVQ--ALRRYGRDFPAVAAVLGNKTAAQVRSFVLGPRRRLGL----------------
----ERLLQERQG--QG--------EPPGAA----P---GDRPEPG--------------
-----ED-EE----------VRKGCPGNGGGSESQSLSGCLDWAQIHIRASPPPCP----
----HNDSI------PIN------------------------------------------
------------------------------------------------------------
------------------------------------------------------------
---------------------
>RCOR2_Vidua_chalybeata_NXB88857.1 
------------------------------------------------------------
------------------------------------------------------------
------------------------------------------------------------
------------------------------------------------------------
------------------------------------------------------------
------------------------------------------------------------
------------------------------------------------------------
-------------------------------------------Q----------------
--------------------------------------ALGMLLWHKHDVEKSLADLANF
TPFPD----------EWTVEDKVLFEQAFSFHGKSFA-----------------------
---------------------------------RIQQMLPD-------------------
------------KLIPSLVKYYYSWKKTR-------------------------------
-SRTSVMDRQAR--------RLLGRRDRDD----------------S-------------
----NDETD-------E--HRPN--------------------------PEGDAEPADPK
K-------EA------------------------------------------GPR--KEP
----QYRHH----PP-AR-QRRRPP-------------RGMRLSREDVAEVTANP-----
---DLGARALRQLDCQL-------------VALKRQVRPEGPPQ---PAGPPRGDPSEPP
PQSP-------QVQRIKQINSGLRQALDGGLEG---------------------------
--------LR--------------------------------PPEV-GPRFSSRWTTDEQ
LLVVQ--ALRRYGRDFPAVAAVLGNKTAAQVRSFVLGPRRRLGL----------------
----ERLLQE--------------------------------------------------
------------------------------------------------------------
------------------------------------------------------------
------------------------------------------------------------
------------------------------------------------------------
---------------------
>RCOR2_Catharus_ustulatus_XP_032939384.1
------------------------------------------------------------
--------------------MPAVMEKP--------------------------------
-----------------------------SGIL-----SR----------------SRA-
------------------------------------------------------------
---------------------------------------------KAGGAA-GP------
-PHSEDET-----------SEDEHA-------------------HDSMIRVGA-DYQAVI
PDCKP-----ESPARYS----------------------------------NKELKGMLV
----------WAPNHCVSDAK-LDRYIAM----AKDKHGYNIEQ----------------
--------------------------------------ALGMLLWHKHDVEKSLADLANF
TPFPD----------EWTVEDKVLFEQAFSFHGKSFS-----------------------
---------------------------------RIQQMLPD-------------------
------------KLIPSLVKYYYSWKKPE-------------------------------
PARASGTGRRG---------GCWGGADRDD----------------S-------------
----NDETE-------E--HRAH--------------------------PDGDAEPAEPK
K----------------EA---------------------------------GPRPRAEP
----QYRHH----PP-AR-QRRRPP-------------RGMRLSREDVAEVTANP-----
---DLGTRALRQLDCQL-------------VALKR-------------------------
-----------QVQRIKQINSGLRQALDGGLEG--------------CGH----------
--------LRWVLCPPPVSPRCPHGVTAAPAVSLCPPSHLQSPPRC-SSKFSSRWTTDEQ
LLVVQ--ALRRYGRDFPAVAAVLGNKTAAQVRSFVLGPRRRLGL----------------
----ERLLQERQG--QG--------EPPGAP----A------------------------
-----EE-EE-----------------AGGGDQ---------------RQSP--------
-----TVPT------P--------------------------------------------
------------------------------------------------------------
------------------------------------------------------------
---------------------
>RCOR2_Melopsittacus_undulatus_XP_033927736.1 
------------------------------------------------------------
--------------------MPSVMENP--------------------------------
-----------------------------SGIL-----SR----------------SRS-
------------------------------------------------------------
---------------------------------------------RAVPG--GA------
-PPSEDED-----------SADERS-------------------HDSMIRVGA-DYQAVI
PDCKP-----ESPARYS----------------------------------NKELKGMLV
----------WAPSHCVSDAK-LDKYIAM----AKDKHGYNIEQ----------------
--------------------------------------ALGMLLWHKHDVEKSLADLANF
TPFPD----------EWTVEDKVLFEQAFSFHGKSFA-----------------------
---------------------------------RIQQMLPD-------------------
------------KLIPSLVKYYYSWKKTR-------------------------------
-SRTSVMDRQAR--------RLLGRKDRED----------------S-------------
----NDETD-------D--PHPT--------------------------LDGDMEAADPK
K-------EPP----YPKP---------------------------------CTR--KEA
----QYRHH----LP-PR-HRRRPP-------------RGMHLSREAVAGVTSNP-----
---ELGAAGLRQLDCQL-------------VSLKR-------------------------
-----------QVQRIKQINSGLKQALEGGVEG---------------------------
--------LR--------------------------------PPEG-TGKFSSRWTTDEQ
LLVVQ--ALRRYGRDFPAVAGVLGNKTPAQVRSFVGGTRRRLGL----------------
----TRLLRELPGGDRD--------EPPAGP----P-LEGQRQQEEE-------------
----EEE-EE----------EA-----VSH--------------------SMATPP-SP-
----YLAPP-------------------------IRILAP--------------------
----PTR-----------------AQA----PPPS-------------------------
------------------------------------------------------------
---------------------
>RCOR2_Strigops_habroptila_XP_030330330.1
------------------------------------------------------------
--------------------MPSVMENP--------------------------------
-----------------------------SGIL-----SR----------------SRA-
------------------------------------------------------------
---------------------------------------------RSVPG--GA------
-PPSEDED-----------SADERT-------------------HDSMIRVGA-DYQAVI
PDCKP-----ESPARYS----------------------------------NKELKGMLV
----------WAPNHCVSDAK-LDKYIAM----AKDKHGYNIEQ----------------
--------------------------------------ALGMLLWHKHDVEKSLADLANF
TPFPD----------EWTVEDKVLFEQAFSFHGKSFA-----------------------
---------------------------------RIQQMLPD-------------------
------------KLIPSLVKYYYSWKKTR-------------------------------
-SRTSVMDRQAR--------RLLGRKERED----------------S-------------
----NDETE-------E--HHPA--------------------------LDGDTEAADPK
K-------EPL----YPKV---------------------------------STR--KEA
----QYRHH----PP-PR-HRRRPP-------------RGMHLSREAVAGVTSNP-----
---DLGTAALRQLDCQL-------------VSLKR-------------------------
-----------QVQRIKQINSGLKQALEGGVEG---------------------------
--------LR--------------------------------PPEG-NGKFSSRWTTDEQ
LLVVQ--ALRRYGRDFPAVAGVLGNKTPAQVRSFVAGARRRFGL----------------
----TRLLREPHGRDRD--------EPPAGP----P-REGQRQQQEE-------------
----EEE-EE----------VQ-----ITGVS----------------RPAPPLPP-PP-
----SLAPP------P----PPSPSRPPQPPPPLLRPAPP--------------------
----PPPG-------------LPLGRA----PPPLLRPG---------------------
-HAPAARPRP--------------PAAGHAPPR---------------------------
---------------------
>RCOR2_Nanorana parkeri XP_018420557.1 PREDICTED: REST corepressor 2 isoform X1 [Nanorana parkeri]
------------------------------------------------------------
--------------------MPPVVEKP--------------------------------
--------------------------LGSSTSN-----PR----------------KRT-
------------------------------------------------------------
---------------------------------------------KSDS-----------
--HSEEEF-----------SEDEAP-------------------RDSMIRVGS-DYQAQL
PEYNTG----KAPPPDD----------------------------------DEEMQNMLV
----------WSPSHVIPGTK-LDEYILM----AKEKHGYNEEQ----------------
--------------------------------------ALGMLLWHKHDVERSLADLANF
TPFPD----------EWSIEDKVLFEQAFSFHGKCFQ-----------------------
---------------------------------RIQQMLPD-------------------
------------KPITSLVKYYYSWKKTR-------------------------------
-SRTSVMDRQAR--------RLQSKKEN------------------G-------------
----QEDVE-------D--LHKM--------------------------RDPEADANDAK
KE------E------TPKPISGEP----------------------------IPV-KKDP
-MVSPYRHH-----P-GR-SRRRPP-------------KGMYLSKGDIAGVCTTS-----
---EMPALTLCQQETQL-------------VSLKR-------------------------
-----------QVQNIKQINSSFRGILNGGLDD---------------------------
--------LR--------------------------------PPEL-NIKLNSRWTTDEQ
LLAVQ--AFRRYGKDFQAISEVLANKTPSQVKTFFIGYRRRFNL----------------
----DEVVQEWEA-EQ---------GVDSSA-----------ACSDSTSKSTAS-----S
QISSEED-DE----------VQ-----ITSVSASS-------------QTVTTTST----
----ASTTA------A-----ATMS----LPPPLLRPTIP-SVPIL--------------
-HRQPPPLQP----GRLLQAR----------PPPLVRP----------------------
--APRQSPRA--------------------PPALLG----------NHAE--TTF-S---
---------------------
>RCOR2_Xenopus_tropicalis XENTR16218 | ENSXETG00000002710 | HOG:0485711.1a | [Xenopus tropicalis]
------------------------------------------------------------
--------------------MPSVMEKS--------------------------------
--------------------------TGSSAVI-----SR----------------NRV-
------------------------------------------------------------
---------------------------------------------KSDSLG---------
--NSEEES-----------SEDEAP-------------------RDSMIRVGS-DYQAQI
PECKP-----EYSSPSS----------------------------------NVELKGMLV
----------WSPSQFVSDAK-LNEYITM----AKEKHGYNVEQ----------------
--------------------------------------ALGMLLWHKHDVERSLADLANF
TPFPE----------EWSVEDKVLFEQAFSFHGKCFQ-----------------------
---------------------------------RIQQMLPD-------------------
------------KLIPSLVKYYYSWKKTR-------------------------------
-SRTSVMDRQAR--------RLQTKREE------------------G-------------
----MDDTE-------E--PNKM--------------------------CENETDVTETK
R-------EAPD---TQKSVSG-----------------VLGGKT-------GPV-RKEP
-LVSQYRHH-----P-LR-SRRRPP-------------KGIHLNKSDVSAVCASS-----
---EMPAIALCQLETQL-------------ISLKR-------------------------
-----------QVQNIKQMNSSLKESLEGGISE---------------------------
--------MR--------------------------------PPEL-NIKLNARWTTDEQ
LLAVQ--AVRKYGKDFQAISEVLGNKTPSQVKTFFISYRRRFNL----------------
----EEVLQEWEA-EQ---------EHSPSP-----------ASTDISNKTSGS-----S
QTPSEED-DE----------VQ-----ITSVSSSS-------------QPAPPA------
---------------------AALS----LPPPLLRPAIP-SAPTL--------------
-HRQPPPLQP----GRLLQPR----------PPPLVRP----------------------
--APRQSPRA--------------------PPALVG----------SHAE--STF-S---
---------------------
>RCOR2_Xenopus_laevis XENLA17319 | RCOR2_XENLA | HOG:0485711.1a | [Xenopus laevis]
------------------------------------------------------------
--------------------MPSVMEKS--------------------------------
--------------------------HGSSAVI-----SR----------------NRA-
------------------------------------------------------------
---------------------------------------------KSDSLG---------
--NSEEES-----------SEDEAP-------------------RDSMIRVGS-DYQAQI
PECKP-----DNTSPSG----------------------------------NVELKGMLV
----------WSPSQFVSDAK-LNEYITM----AKEKHGYNVEQ----------------
--------------------------------------SLGMLLWHKHDVERSLADLANF
TPFPE----------EWSVEDKVLFEQAFSFHGKSFQ-----------------------
---------------------------------RIQQMLPE-------------------
------------KLIPSLVKYYYSWKKTR-------------------------------
-SRTSVMDRQAR--------RLQAKREE------------------G-------------
----MEEVE-------D--QIKM--------------------------SDNETDVTETK
K-------EAPV---PQKVVSG-----------------AVSGKT-------GPV-RKEP
-LISQYRHH-----P-LR-SRQRPP-------------KGIHLNKSDVSAVCASS-----
---EMPAIALCQLETQL-------------ISLKR-------------------------
-----------QVQNIKQMNSSLKESLEGGISE---------------------------
--------MR--------------------------------PPEL-NIKLNARWTTDEQ
LLAVQ--AVRKYGKDFQAISEVLGNKTPSQVKTFFISYRRRFNL----------------
----EEVLQEWEA-EQ---------EPSPPP-----------ASTDMSNKTSGS-----S
QTPNEED-DE----------VQ-----ITSVSSSS-------------QPAPPAAA-AA-
---------------------ASLS----LPPPLLRPAIP-CAPTL--------------
-HRQPPPLQP----GRLLQPR----------PPPLVRP----------------------
--APRQSPRA--------------------PPALVG----------SHAE--STF-S---
---------------------
>RCOR2_Larimichthys croceaXP_010728069.2 REST corepressor 2 [Larimichthys crocea]
------------------------------------------------------------
--------------------MPSVMERS--------------------------------
----------------------------GAGVL-----SR----------------SRA-
------------------------------------------------------------
---------------------------------------------KTVTNGNSQ------
-PHSEEES-----------SDEEHA-------------------HDSMIRVGG-DYQAQI
PEFKP-----DSPNRYN----------------------------------EKDQRSMLV
----------WCPNSLLSDAM-LDEYILM----AKEKHGYNMEQ----------------
--------------------------------------ALGMLLWHKHDVERSLADLANF
TPFPD----------EWTVEDKVLFEQAFSFHGKSFH-----------------------
---------------------------------RIQQMLPD-------------------
------------KLISSLVKYYYSWKKTR-------------------------------
-TRTSVMDRQAR--------RLVNKREKDD----------------S-------------
----NDDIE-------E--GDPG--------------------------SDSDFEI-DTK
K-------EAV----KQNPNNAN-------------------TDKTMP-SRSGPV-KKEN
-FGAQYRHH-----P-LR-ARRRPP-------------KGMYLEQGDITSLSASH-----
---DAGVLTVRQLDTQL-------------VSLKR-------------------------
-----------QVQSIKQNNSSLKQSISEGLDI---------------------------
--------YR--------------------------------PAEP-APKMNSRWTTEEQ
LLAVQ--AIRRYGKDFSAIAEVIGTKTPAQVSSFFVSYRRRFNL----------------
----DEVLREWAA-EQ---------VATSRD------QRDPRRSGEE--MTATT-----D
GAA--EE-DE----------VKM--EDSPTD-AAG-------------GSSPPS------
----TTQT-------P-----SSLS----QPPPLLRPAPP-SAPPS--------------
LLRQPPPLQT-----RPLQNRAPHNHP----PPPLIRPAVTSSS-------TST-----G
SSSLRASPP--SSS----------SAAGQMPPSLVG----------LKVE--QPN-SH--
---------------------
>RCOR2_Lates calcarifer XP_018540441.1 PREDICTED: REST corepressor 2 [Lates calcarifer]
------------------------------------------------------------
--------------------MPSVMERS--------------------------------
----------------------------GAGVL-----SR----------------SRA-
------------------------------------------------------------
---------------------------------------------KTVTNGNSQ------
-PHSEEES-----------SDEEHA-------------------HDSMIRVGG-DYQAQI
PEFKP-----DSPTRYN----------------------------------EKDQRSMLV
----------WCPNSQLSDAM-LDEYILM----AKEKHGYNMEQ----------------
--------------------------------------ALGMLLWHKHDVERSLADLANF
TPFPD----------EWTVEDKVLFEQAFSFHGKSFH-----------------------
---------------------------------RIQQMLPD-------------------
------------KLISSLVKYYYSWKKTR-------------------------------
-TRTSVMDRQAR--------RLVNKREKDD----------------S-------------
----NDEME-------E--GDPG--------------------------SDSDFEI-DTK
K-------EAV----KQNPSSTS-------------------SDKATP-SRSGPV-KKEN
-IGAQYRHH-----P-LR-ARRRPP-------------KGMHLEQGDIMSLSASH-----
---DAGVLTIRQLDTQL-------------VSLKR-------------------------
-----------QVQSIKQNNSSLKQGLSEGVDT---------------------------
--------FR--------------------------------PAEP-TPKMNSRWTTEEQ
LLAVQ--AIRRYGKDFAAIAEVIGTKTPAQVSSFFVSYRRRFNL----------------
----DEVLREWAA-EQ---------VATSRD------QRDPRRSGED--IAAAT-----D
GGA--EE-EE----------VKM--EDSPSD-AAG-------------GSSPPS------
----STQT-------P-----SSLS----QPPPLLRPAPP-SAPPS--------------
LLRQPPPLQT-----RPLQNRAPHNHP----PPPLIRPAVTSSS-------SSST----G
NSSLRASPP--SSS----------SSAGQMPPSLVG----------LKVE--QSN-SH--
---------------------
>RCOR2_Maylandia zebra RCOR2_ XP_012775413.1 REST corepressor 2 [Maylandia zebra]
------------------------------------------------------------
--------------------MPSVMERS--------------------------------
----------------------------GAGVL-----SR----------------SRA-
------------------------------------------------------------
---------------------------------------------KTVTNGNSQ------
-PHSEEES-----------SDEEHA-------------------HDSMIRVGG-DYQAQI
PEFKP-----DSPARYS----------------------------------EKDQRSMLV
----------WCPNSQLSDAM-LDEYILM----AKEKHGYNMEQ----------------
--------------------------------------ALGMLLWHKHDVERSLADLANF
TPFPD----------EWTVEDKVLFEQAFSFHGKSFH-----------------------
---------------------------------RIQQMLPD-------------------
------------KLISSLVKYYYSWKKTR-------------------------------
-TRTSVMDRQAR--------RLINKREKDD----------------S-------------
----NDEIE-------E--GEQA--------------------------SDSDFEI-DAK
K-------EAA----KQNASSTS-------------------SDKATP-SRSGPV-KKEN
-IGAQYRHH-----P-LR-ARRRPP-------------KGMHLEQADIMSLSASH-----
---DAGVLTIRQLDTQL-------------VSLKR-------------------------
-----------QVQSIKQNNSSFKQSLAEGVDG---------------------------
--------SR--------------------------------PTDP-APKMNSRWTTEEQ
LLAVQ--AIRRYGKDFTAIAEVIGTKTPAQVSSFFVSYRRRFNL----------------
----DEVLREWAA-EQ---------VATSRD------QRDPRRSGEE--MATAT-----D
GGV--EE-EE----------VKM--EDPPSD-ATG-------------SSSPPS------
----SAHA-------P-----SSFS----QPPPLLRPAPP-SAPPS--------------
LLRQPPPLQT-----RPLQNRAPHNHP----PPPLIRPAVTATT-------TSS------
-GSLRGSPPTSSSS----------SAAVQMPPSLVG----------LKVE--QPN-SH--
---------------------
>RCOR2_Haplochromis burtoni RCOR2_ HAPBU12768 | A0A3Q2X7D9 | HOG:0485711.1a | [Haplochromis burtoni]
------------------------------------------------------------
--------------------MPSVMERS--------------------------------
----------------------------GAGVL-----SR----------------SRA-
------------------------------------------------------------
---------------------------------------------KTVTNGNSQ------
-PHSEEES-----------SDEEHA-------------------HDSMIRVGG-DYQAQI
PEFKP-----DSPARYS----------------------------------EKDQRSMLV
----------WCPNSQLSDAM-LDEYILM----AKEKHGYNMEQ----------------
--------------------------------------ALGMLLWHKHDVERSLADLANF
TPFPD----------EWTVEDKVLFEQAFSFHGKSFH-----------------------
---------------------------------RIQQMLPD-------------------
------------KLISSLVKYYYSWKKTR-------------------------------
-TRTSVMDRQAR--------RLINKREKDD----------------S-------------
----NDEIE-------E--GEQA--------------------------SDSDFEI-DAK
K-------EAA----KQNASSTS-------------------SDKATP-SRSGPV-KKEN
-IGAQYRHH-----P-LR-ARRRPP-------------KGMHLEQADIMSLSASH-----
---DAGVLTIRQLDTQL-------------VSLKR-------------------------
-----------QVQSIKQNNSSFKQSLAEGVDG---------------------------
--------SR--------------------------------PTDP-APKMNSRWTTEEQ
LLAVQ--AIRRYGKDFTAIAEVIGTKTPAQVSSFFVSYRRRFNL----------------
----DEVLREWAA-EQ---------VATSRD------QRDPRRSGEE--MATAT-----D
GGV--EE-EE----------VKM--EDPPSD-ATG-------------SSSPPS------
----SAHA-------P-----SSFS----QPPPLLRPAPP-SAPPS--------------
LLRQPPPLQT-----RPLQNRAPHNHP----PPPLIRPAVTATT-------TSS------
-GSLRGSPPTSSSS----------SAAVQMPPSLVG----------LKVE--QPN-SH--
---------------------
>RCOR2_Pundamilia nyererei RCOR2_ XP_005751929.1 PREDICTED: REST corepressor 2 [Pundamilia nyererei]
------------------------------------------------------------
--------------------MPSVMERS--------------------------------
----------------------------GAGVL-----SR----------------SRA-
------------------------------------------------------------
---------------------------------------------KTVTNGNSQ------
-PHSEEES-----------SDEEHA-------------------HDSMIRVGG-DYQAQI
PEFKP-----DSSARYS----------------------------------EKDQRSMLV
----------WCPNSQLSDAM-LDEYILM----AKEKHGYNMEQ----------------
--------------------------------------ALGMLLWHKHDVERSLADLANF
TPFPD----------EWTVEDKVLFEQAFSFHGKSFH-----------------------
---------------------------------RIQQMLPD-------------------
------------KLISSLVKYYYSWKKTR-------------------------------
-TRTSVMDRQAR--------RLINKREKDD----------------S-------------
----NDEIQ-------E--GEQA--------------------------SDSDFEI-DAK
K-------EAA----KQNASSTS-------------------SDKATP-SRSGPV-KKEN
-IGAQYRHH-----P-LR-ARRRPP-------------KGMHLEQADIMSLSASH-----
---DAGVLTIRQLDTQL-------------VSLKR-------------------------
-----------QVQSIKQNNSSFKQSLAEGVDG---------------------------
--------SR--------------------------------PTDP-APKMNSRWTTEEQ
LLAVQ--AIRRYGKDFTAIAEVIGTKTPAQVSSFFVSYRRRFNL----------------
----DEVLREWAA-EQ---------VATSRD------QRDPRRSGEE--MATAT-----D
GGV--EE-EE----------VKM--EDPPSD-ATG-------------SSSPPS------
----SAHA-------P-----SSFS----QPPPLLRPAPP-SAPPS--------------
LLRQPPPLQT-----RPLQNRAPHNHP----PPPLIRPAVTATT-------TPS------
-GSLRGSPPTSSSS----------SAAVQMPPSLVG----------LKVE--QPN-SH--
---------------------
>RCOR2_Neolamprologus brichardi XP_006802567.1 REST corepressor 2 [Neolamprologus brichardi]
------------------------------------------------------------
--------------------MPSVMERS--------------------------------
----------------------------GAGVL-----SR----------------SRA-
------------------------------------------------------------
---------------------------------------------KTVTNGNSQ------
-PHSEEES-----------SDEEHA-------------------HDSMIRVGG-DYQAQI
PEFKP-----DSPARYS----------------------------------EKDQRSMLV
----------WCPNSQLSDAM-LDEYILM----AKEKHGYNMEQ----------------
--------------------------------------ALGMLLWHKHDVERSLADLANF
TPFPD----------EWTVEDKVLFEQAFSFHGKSFH-----------------------
---------------------------------RIQQMLPD-------------------
------------KLISSLVKYYYSWKKTR-------------------------------
-TRTSVMDRQAR--------RLINKREKDD----------------S-------------
----NDEIE-------E--GEQA--------------------------SDSDFEI-DAK
K-------EAA----KQNASSTS-------------------SDKATP-SRSGPV-KKEN
-IGAQYRHH-----P-LR-ARRRPP-------------KGMHLEQADIMSLSASH-----
---DAGVLTIRQLDTQL-------------VSLKR-------------------------
-----------QVQSIKQNNSSFKQSLAEGVDG---------------------------
--------SR--------------------------------PTDP-APKMNSRWSTEEQ
LLAVQ--AIRRYGKDFTAIAEVIGTKTPAQVSSFFVSYRRRFNL----------------
----DEVLREWAA-EQ---------VATSRD------QRDPRRSGEE--MATAT-----D
GGV--EE-EE----------I---------------------------------------
------------------------------------------------------------
------------------------------------------------------------
------------------------------------------------------------
---------------------
>RCOR2_Oreochromis niloticus XP_019203610.1 REST corepressor 2 [Oreochromis niloticus]
------------------------------------------------------------
--------------------MPSVMERS--------------------------------
----------------------------GAGVL-----SR----------------SRA-
------------------------------------------------------------
---------------------------------------------KTVTNGNSQ------
-PHSEEES-----------SDEEHA-------------------HDSMIRVGG-DYQAQI
PEFKP-----DSPARYS----------------------------------EKDQRSMLV
----------WCPNSQLSDAM-LDEYILM----AKEKHGYNMEQ----------------
--------------------------------------ALGMLLWHKHDVERSLADLANF
TPFPD----------EWTVEDKVLFEQAFSFHGKSFH-----------------------
---------------------------------RIQQMLPD-------------------
------------KLISSLVKYYYSWKKTR-------------------------------
-TRTSVMDRQAR--------RLINKREKDD----------------S-------------
----NDEIE-------E--GEQA--------------------------SDSDFEI-DAK
K-------EAA----KQNASSTS-------------------SDKATP-SRSGPV-KKEN
-IGAQYRHH-----P-LR-ARRRPP-------------KGMHLEQADIMSLSASH-----
---DAGVLTIRQLDTQL-------------VSLKR-------------------------
-----------QVQSIKQNNSSFKQNLAEGVDG---------------------------
--------LR--------------------------------PTDP-APKMNSRWTTEEQ
LLAVQ--AIRRYGKDFTAIAEVIGTKTPAQVSSFFVSYRRRFNL----------------
----DEVLREWAA-EQ---------VATSRD------QRDPRRSGEE--MATAT-----D
GGV--EE-EE----------VKM--EDPPSD-ATG-------------SSSPPS------
----SAHA-------P-----SSLS----QPPPLLRPAPP-SAPPS--------------
LLRQPPPLQT-----RPLQNRAPHNHP----PPPLIRPAVTTAT-------TSS------
-GSLRGSPPSSSSS----------SAAVQMPPSLVG----------LKVE--QPN-SH--
---------------------
>RCOR2_Kryptolebias marmoratus XP_017283547.1 REST corepressor 2 [Kryptolebias marmoratus]
------------------------------------------------------------
--------------------MPSVMERS--------------------------------
----------------------------GAGVL-----SR----------------SRA-
------------------------------------------------------------
---------------------------------------------KTVTNGSSQ------
-PHSEEES-----------SDDEHA-------------------HDSMIRVGG-DYQAQI
PEFKP-----DSPARYN----------------------------------EKDQRSMLV
----------WCPNSQLSDAM-LDEYILM----AKEKHGYNMEQ----------------
--------------------------------------ALGMLLWHKHDVERSLADLANF
TPFPD----------EWTVEDKVLFEQAFSFHGKSFH-----------------------
---------------------------------RIQQMLPD-------------------
------------KLISSLVKYYYSWKKTR-------------------------------
-TRTSVMDRQAR--------RLISKREKDD----------------S-------------
----NDEIE-------E--GEPG--------------------------SDSDFEI-DAK
K-------EAA----KQNPSSTG-------------------SEKAAP-SRSGPV-KKEN
-IGAQYRHH-----P-LR-ARRRPP-------------KGMHLDRADIMALSASH-----
---DAGVLSVRQLDAQL-------------VSLKR-------------------------
-----------QVQSVKQTNSSLKQSLTEGVDS---------------------------
--------FK--------------------------------PTEP-APKLNSRWTTEEQ
LLAVQ--AIRRYGKDFTAIAEVIGTKTHAQVSSFFVSYRRRFNL----------------
----DEVLREWAA-EQ---------VATNRD------QRDPRRSGEE--VAGAA-----D
GGA--EE-EE----------VKM--EDSPPDTASS-------------GSSPPP------
----STHTAT----SS-----SSLS----QPPPLLRPAPP-SAPPS--------------
LLRQPPPLQT-----RPLQNRAPHNHP----PPPLIRPAVTTSS-------SSSSASS--
SSTLRGSPPSSSSS----------SSVGPLPPSLVG----------IKVE--QAN-SH--
---------------------
>RCOR2_Cynoglossus semilaevis CYNSE17254 | A0A3P8WHH7 | HOG:0485711.1a | [Cynoglossus semilaevis]
------------------------------------------------------------
--------------------MPSVMERS--------------------------------
----------------------------GAGVL-----SR----------------SRA-
------------------------------------------------------------
---------------------------------------------KTVTNGNSQ------
-PHSEEES-----------SDEEHA-------------------HDSMIRVGG-DYQAQI
PEFKP-----DSPNRYN----------------------------------EKDQRSMLV
----------WCPNSQLSDAM-LDEYILM----AKEKHGYNMEQ----------------
--------------------------------------ALGMLLWHKHDVERSLADLANF
TPFPD----------EWTVEDKVLFEQAFSFHGKSFH-----------------------
---------------------------------RIQQMLPD-------------------
------------KLISSLVKYYYSWKKTR-------------------------------
-TRTSVMDRQAR--------RLVSKREKDD----------------S-------------
----NDELE-------E--GDPG--------------------------SDSDFEI-DNK
K-------ESV----KQNTSSTG-------------------SEKAMP-SRSGPI-KKES
-IGAQYRHH-----P-LR-ARRRPP-------------KGMHLEQGDIMALSTSL-----
---DSGVLTIRQLDTQL-------------VSLKR-------------------------
-----------QVQSIKQNNSILKQSLSEGVNS---------------------------
--------HR--------------------------------PAEP-ASKMNSRWTTEEQ
LLAVQ--AIRRYGKDFGAIAEVIGTKTPAQVSSFFVSYRRRFNL----------------
----DEVLREWAA-EQ---------VATNRD------QRDPRRSGED--ITAAP-----D
GAA--ED-DE----------VKM--EDSPSD-TAD-------------SSSPPS------
----STQT-------T-----SSLS----QPPPLLRPAPP-SAPPS--------------
LLRQPPPLQT-----RPLQNRAPHNHP----PPPLIRPAVTSSS-------SSSSSSS-G
STSLRASPS-GSSS----------SAAGQLPPSLVG----------HKVE--QSN-SH--
---------------------
>RCOR2_Gasterosteus aculeatus GASAC18291 | G3Q8J7 | HOG:0485711.1a | [Gasterosteus aculeatus]
------------------------------------------------------------
--------------------MPSVMERS--------------------------------
----------------------------GSGVL-----SR----------------SRA-
------------------------------------------------------------
---------------------------------------------KTVSNGNSQ------
-PHSEEES-----------SDEDHA-------------------HDSMIRVGG-DYQAPI
PEFKPVQ---DSPSRYN----------------------------------EKDHRSMLV
----------WCPNSQLSDAIPVDEYILM----AKEKHGYNMEQ----------------
--------------------------------------ALGMLLWHKHDVERSLADLANF
TPFPD----------EWTVEDKVLFEQAFSFHGKSFH-----------------------
---------------------------------RIQQMLPD-------------------
------------KLISSLVKYYYSWKKTR-------------------------------
-TRTSVMDRQAR--------RLISKREKED----------------S-------------
----NDEVE-------E--ADPG--------------------------SDSDFEI-DTK
K-------EAV----KPNPNNAN-------------------SDKALL-SRSGPV-KKES
-LGAQYRHH-----P-LR-ARRRPP-------------KGMYLQQGDIMSVSASH-----
---DAGVVTIRQLDTQL-------------VSLKR-------------------------
-----------QVQSIKQNNSSLKQSLTEGVDT---------------------------
--------LK--------------------------------PAEP-VPKMNSRWTTEEQ
LLAVQ--AIRRYGKDFAAIAEVIGTKTPAQVSSFFVSYRRRFNL----------------
----DEVLREWAA-EQ---------VATSRD------QRDPRRSGED--TAAAT-----E
GAA-EED-KE----------VKM--EDSPSD-ITG-------------GSSSPS------
----SAQI-------T-----SSLS----QPPPLLRPAPP-SAPPS--------------
LLRQPPPLQT-----RPLQNRAPHNHP----PPPLIRPAVTTS-----------------
----------SSSS----------SAAGQMPPSLVG----------LKVE--QPN-SH--
---------------------
>RCOR2_Fundulus heteroclitus XP_036002491.1 REST corepressor 2 isoform X3 [Fundulus heteroclitus]
------------------------------------------------------------
------------------MVMPSVMERS--------------------------------
----------------------------GAGVL-----SR----------------SRA-
------------------------------------------------------------
---------------------------------------------KTVSNGSSQ------
-PHSEEES-----------SDEEHA-------------------HDSMIRVGG-DYQAQI
PEFKP-----DSPARFS----------------------------------E-DQRSMLV
----------WCPNTQLSDTM-LDEYILM----AKEKHGYNMEQ----------------
--------------------------------------ALGMLLWHKHDVERSLADLANF
TPFPD----------EWTIEDKVLFEQAFSFHGKSFH-----------------------
---------------------------------RIQQMLPD-------------------
------------KLISSLVKYYYSWKKTR-------------------------------
-TRTSVMDRQAR--------RLISKREKDD----------------S-------------
----NDEVE-------E--GEPG--------------------------DDSDFEV-DAK
K-------EAA----KQNASSAG-------------------SDKAAP-SRSGPV-KKES
-IGAQYRHH-----P-LR-ARRRPP-------------KGMHLDQTDITALSTSQ-----
---DAGVLSIRQLDTHL-------------VSLKR-------------------------
-----------QVQSIKQTNSSMKQSLTEGVDA---------------------------
--------FR--------------------------------AAEP-AAKMNSRWTTEEQ
LLAVQ--AIRRYGKDFTAIAEVIGTKTAPQVSSFFVSYRRRFNL----------------
----DEVLREWAA-EQ---------VATSRD------QRDPRRSSEEP-ATAAS-----D
GGG-GEE-EE----------VKM--EDSPPD-PAS-------------SSSPPS------
----ASVT-------P-----SSLS----QPPPLLRPAPP-SAPPS--------------
LLRQPPPLQT-----RPLQNRAPHNHP----PPPLIRPAVTTSS-------SSS------
-SSLRGSPP---TS----------SAGGQMPPSLVG----------LKAE--PPN-SH--
---------------------
>RCOR2_Cyprinodon variegatus CYPVA23882 | A0A3Q2DWT6 | HOG:0485711.1a | [Cyprinodon variegatus]
------------------------------------------------------------
--------------------MPSVMERS--------------------------------
----------------------------GAGVL-----SR----------------SRA-
------------------------------------------------------------
---------------------------------------------KTVTNGNSQ------
-PHSEEES-----------SDEEHA-------------------HDSMIRVGG-DYQAQI
PEFKP-----DSPTRYN----------------------------------EKDQRSMLV
----------WCPNSQLSDTM-LDEYILM----AKEKHGYNMEQ----------------
--------------------------------------SLGMLLWHKHDVERSLADLANF
TPFPD----------EWTVEDKVLFEQAFSFHGKSFH-----------------------
---------------------------------RIQQMLPD-------------------
------------KLISSLVKYYYSWKKTR-------------------------------
-SRTSVMDRQAR--------RLINKREKDD----------------S-------------
----NDEIE-------E--GEPG--------------------------DDSDFEV-DAK
K-------EAV----KQNTNSTS-------------------SDKAIP-SRSGPV-KKES
-IGAQYRHH-----P-LR-ARRRPP-------------KGMHLDQTDITALSTSQ-----
---DAGVLSIRQLDGQL-------------VSLKR-------------------------
-----------QVQAAKQTNSSLKQSLTEGVDA---------------------------
--------FR--------------------------------PAEP-APKMNSRWTTEEQ
LLAVQ--AIRRYGKDFTAIAEVIGTKTAPQVSSFFVSYRRRFNL----------------
----DEVLREWAA-EQ---------VATSRD------QRDPRRSSEE---VAAP-----D
GGAEEEE-EE----------VKM--EDSPPD-PTS-------------SSSPPS------
----ASVT-------P-----SSLS----QPPPLLRPAPP-SAPPS--------------
LLRQPPPLQT-----RPLQSRAPHNHP----PPPLIRPAVTSS-----------------
-SSLRGSPP-SSSS----------STGCQMPPSLVG----------IKVE--QPN-SH--
---------------------
>RCOR2_Poecilia formosaPOEFO19070 | A0A087X6L8 | HOG:0485711.1a | [Poecilia formosa]
MRVL-----SVPRSLTAASIYPCTSLRSSIRHKLSRCRCFNCRPFATLKRIAFRGRGTRT
SFVFWSAGGETEKKGN--AVMPSVMERS--------------------------------
----------------------------GAGVL-----SR----------------SRA-
------------------------------------------------------------
---------------------------------------------KTVTNGSSQ------
-PHSEEES-----------SDEEHA-------------------HDSMIRVGG-DYQAQI
PEFKP-----DSPARYN----------------------------------EKDQRSMLV
----------WCPNTQLSDNM-LDEYILM----AKEKHGYNMEQ----------------
--------------------------------------ALGMLLWHKHDVERSLADLANF
TPFPD----------EWTVEDKVLFEQAFSFHGKSFH-----------------------
---------------------------------RIQQMLPD-------------------
------------KLISSLVKYYYSWKKTR-------------------------------
-TRTSVMDRQAR--------RLINKREKDD----------------S-------------
----NDEIE-------E--GEPG--------------------------EDSDFEV-DAK
K-------EAV----KQNSSGGSN------------------AEKAPP-SRSGPV-KKES
-IGAQYRHH-----P-LR-ARRRPP-------------KGMHLDQTDITALSTSH-----
---DAGVLSVRQLDTHL-------------VSLKR-------------------------
-----------QVQSIKQTNSSLKQSLTEGVDV---------------------------
--------FR--------------------------------PAEP-APKMNSRWTTEEQ
LLAVQ--AIRRYGKDFTAIAEVIGTKTPPQVSSFFVSYRRRFNL----------------
----DEVLREWAA-EQ---------VATSRD------QKDARRSSEE--LAA-------D
GGG-GEE-EE----------VKM--EDSPPD-PCS-------------SSSPPSVA----
---------------P-----SSLS----QPPPLLRPAPP-SAPPS--------------
LLRQPPPLQT-----RPLQNRAPHNHP----PPPLIRPAVTSSS----------------
-SSLRGSPP--SSS----------SAACQMPPSLVG----------LKVE--QPN-SH--
---------------------
>RCOR2_Takifugu rubripes  XP_029695578.1 REST corepressor 2 [Takifugu rubripes]
------------------------------------------------------------
--------------------MPSVMERS--------------------------------
----------------------------GTGVL-----SR----------------SRA-
------------------------------------------------------------
---------------------------------------------KTVTNGNSQ------
-PHSEEDS-----------SDEEHA-------------------HDSMIRVGG-DYQAQI
PEFKP-----DSPARYS----------------------------------EKEQRSMLV
----------WCPNTLLSDAI-LDEYILM----AKEKHGYNMEQ----------------
--------------------------------------ALGMLLWHKHDVERSLADLANF
TPFPD----------EWTVEDKVLFEQAFSFHGKSFH-----------------------
---------------------------------RIQQMLPD-------------------
------------KLISSLVKYYYSWKKTR-------------------------------
-TRTSVMDRQAR--------RLVSKREKED----------------S-------------
----NDDIE-------E--GDPG--------------------------SDSDFEI-DAK
K-------DAV----KQNPNSTAG------------------ADKATP-SRSGPV-KKEN
-IGAQYRHH-----P-LR-ARRRPP-------------KGMHLEQGDITALSASQ-----
---DSGVLTLRQLDTQL-------------VSLKR-------------------------
-----------QVQSVKQNNSMLKHSLTEGVDG---------------------------
--------VR--------------------------------PVEP-APKMNSRWTTDEQ
LLAVQ--AIRRYGKDFSAIAEVIGTKTPAQVSSFFVSYRRRFNL----------------
----DEVLREWAA-EQ---------VATSRD---------PRRGGEE--MAAAT-----E
PGP--DE-DE----------VKM--EDSPTD-MTG-------------GSSPPS------
----STQT-------A-----SSLS----QPPPLLRPAPP-SAPPS--------------
LLRQPPPLQT-----RPLQNRAPHNHP----PPPLIRPAVTSSS-------SSGGG----
-SSLRASPPTSSSA----------TAATQMPPSLVG----------LKVE--LPN-SH--
---------------------
>RCOR2_Hippocampus comes HIPCM20186 | A0A3Q2X8R3 | HOG:0485711.1a | [Hippocampus comes]
------------------------------------------------------------
------------------------MERS--------------------------------
----------------------------GAGVL-----SR----------------SRA-
------------------------------------------------------------
---------------------------------------------KTVTNGNSQ------
-PHSEEES-----------SDEEHA-------------------HDSMIRVGG-DYQAQI
PEFKP-----DSPARYN----------------------------------EKDQRSMLV
----------WCPNTQLSDAM-LDEYILM----AKEKHGYNMEQ----------------
--------------------------------------ALGMLLWHKHDVERSLADLANF
TPFPD----------EWTVEDKVLFEQAFSFHGKSFH-----------------------
---------------------------------RIQQMLPD-------------------
------------KLISSLVKYYYSWKKTR-------------------------------
-TRTSVMDRQAR--------RLVSKREKDD----------------S-------------
----NDELE-------E--GDPG--------------------------SDCDFEL-DAK
K-------EV----------SIGG------------------GKKK-------KL-TKEN
-IGAQYRHH-----P-LR-ARRRPP-------------KGMHLEQADITSLSASH-----
---DSGVLTIRQLDTQL-------------VSLKR-------------------------
-----------QVQSIKQSNSSLKLSLNEGVDT---------------------------
--------FR--------------------------------PTEP-TPKMNARWTTEEQ
LLAVQ--AIRRYGKDFNAIAEVIGNKTSAQVSSFFVSYRRRFNL----------------
----DEVLREWAA-EQ---------VAT----------RDLRRGGEE--MVTAT-----E
GGA--EE-DE----------VKM--EDSPPD-AAG-------------SSSPHS------
----SSHN-------P-----SSLS----QPPPLLRPAPP-SAPPS--------------
LLRQPPPLQT-----RPLQNRAPHNHP----PPPLIRPAVTSSG-------S--------
-SSLRASPP-SSSP----------SAAMQMPPSLVG----------IKVE--QAN-SH--
---------------------
>RCOR2_Oryzias latipes RCOR2_ ORYLA07385 | ENSORLG00000005662 | HOG:0485711.1a | [Oryzias latipes]
------------------------------------------------------------
------------------------MERS--------------------------------
----------------------------GAGVL-----SR----------------SRA-
------------------------------------------------------------
---------------------------------------------KTVTNGNSQ------
-PHSEEES-----------SDEEHA-------------------HDSMIRVGG-DYQAQI
PEFKPA----DTPSGCS----------------------------------EKDQRSMLV
----------WCPNSQLSDAM-LDEYILM----AKEKHGYNMEQ----------------
--------------------------------------ALGMLLWHKHDVERSLADLANF
TPFPD----------EWTIEDKVLFEQAFSFHGKSFH-----------------------
---------------------------------RIQQMLPD-------------------
------------KLISSLVKYYYSWKKTR-------------------------------
-TRTSVMDRQAR--------RLLNKREKDD----------------S-------------
----NDEVE-------E--GEPA--------------------------SDSDFEV-DTK
K-------EAV----KQNPSSTS-------------------SDKPTP-SRSGPV-KKES
-VGAQYRHH-----P-LR-SRRRPP-------------KGMHLVQADIMALSASQ-----
---DAGAVTVRQLDTHL-------------VSLKR-------------------------
-----------QVQSIKQTNSSLKQSLAEGLDS---------------------------
--------CK--------------------------------PAES-VPKMNSRWTTEEQ
LLAVQ--AIRRYGKDFTAIAEVIGTKTAAQVSSFFVSYRRRFNL----------------
----DEVLREWAA-EQ---------VATNRD------QRDPRRSTEE---MSSP-----E
GAS--EE-HE----------VKM--EDSPPD-PSS-------------SSSPPS------
----STQT-------T-----SSLS----QPPPLLRPAPP-TGPPS--------------
LLRQPPPLQT-----RPLQSRAPHNHP----PPPLIRPAVTAS-----------------
-SSLRGSPPRSSSS----------SAATQMPPSLVG----------LKVE--QPS-SH--
---------------------
>RCOR2_Tetraodon nigroviridis RCOR2_TETNG14558 | H3D8I8 | HOG:0485711.1a | [Tetraodon nigroviridis]
------------------------------------------------------------
--------------------MPSVMERS--------------------------------
----------------------------GAGVL-----SR----------------SRA-
------------------------------------------------------------
---------------------------------------------KTVTNGNSQ------
-PHSEEDS-----------SDEEHA-------------------HDSMIRVGG-DYQAQI
PEFKP-----DSPYRYS----------------------------------EKEQRSMLV
----------WCPNTVLSDAI-LDEYILM----AKEKHGYNMEQ----------------
--------------------------------------ALGMLLWHKHDVERSLADLANF
TPFPD----------EWTVEDKVLFEQAFSFHGKSFH-----------------------
---------------------------------RIQQMLPD-------------------
------------KLISSLVKYYYSWKKTR-------------------------------
-TRTSVMDRQAR--------RLVSKREKED----------------SN------------
---SNDDIE-------E--GDPG--------------------------SDSDFEI-DAK
K-------D--------NPNSTGG------------------SDKAAP-SRSGPV-KKEN
-LGAQYRHH-----P-LR-ARRRPP-------------KGMHLEQGDITALSASQ-----
---DSGVLTLRQLDTQL-------------VSLKR-------------------------
-----------QVQSIKQNNSMLKHSLTEGVDG---------------------------
--------VR--------------------------------PLEP-APKMNSRWTTDEQ
LLAVQ--AIRRYGKDFTAIAEVIGTKTAAQVSSFFVSYRRRFNL----------------
----DEVLREWAA-EQ---------VATSR---------DPRRGGEE--MAPTV-----D
GGA--EE-EE----------VRK--NQRTCE-LER-------------IATSLD------
----RSGT-------P-----DTLTF---EVAPTLRSVLP-SLPSG--------------
ENGRVPLRHD-----R---RRAPHNHP----PPPLIRPAVTSSS-------SSGGG----
-AGLRASPP------------------TQMPPSLVG----------LKSE--QPN-SH--
---------------------
>RCOR2_Gadus morhua XP_030193986.1 REST corepressor 2 [Gadus morhua]
------------------------------------------------------------
--------------------MPSVMERS--------------------------------
----------------------------GTGVL-----SR----------------SRA-
------------------------------------------------------------
[truncated: 9,461 more chars]
