# Supplementary material for: Evolution of lysine-specific demethylase 1 and REST corepressor gene families and their molecular interaction
Source: Commun Biol. 2023 Dec 14;6:1267. doi: 10.1038/s42003-023-05652-x (PMC10721905; doi:10.1038/s42003-023-05652-x)
Supplement: Supplementary file 5 — Supplementary Data 7 [file 42003_2023_5652_MOESM5_ESM.zip › Trees suporting data/RCOR vertebrata/Log_ModelFinder.log]

IQ-TREE multicore version 1.6.12 for Mac OS X 64-bit built Aug 15 2019
Developed by Bui Quang Minh, Nguyen Lam Tung, Olga Chernomor,
Heiko Schmidt, Dominik Schrempf, Michael Woodhams.

Host:    dyn-160-39-252-65.dyn.columbia.edu (AVX2, FMA3, 16 GB RAM)
Command: ./iqtree -s Finalcorests.fasta -m MF
Seed:    494052 (Using SPRNG - Scalable Parallel Random Number Generator)
Time:    Tue Nov 24 10:42:20 2020
Kernel:  AVX+FMA - 1 threads (16 CPU cores detected)

HINT: Use -nt option to specify number of threads because your CPU has 16 cores!
HINT: -nt AUTO will automatically determine the best number of threads to use.

Reading alignment file Finalcorests.fasta ... Fasta format detected
Alignment most likely contains protein sequences
WARNING: 4 sites contain only gaps or ambiguous characters.
Alignment has 254 sequences with 1521 columns, 1094 distinct patterns
672 parsimony-informative, 253 singleton sites, 596 constant sites
                                                         Gap/Ambiguity  Composition  p-value
   1  MIDEAS_Homo                                               27.74%    failed      0.00%
   2  MIDEAS_Gorilla                                            31.16%    failed      0.00%
   3  MIDEAS_Mustela                                            27.15%    failed      0.00%
   4  MIDEAS_Mus                                                29.59%    failed      0.10%
   5  RCOR1_Lepisosteus_oculatus                                69.63%    passed     25.16%
   6  RCOR1_Danio_rerio                                         69.89%    passed     10.98%
   7  RCOR1_Sinocyclocheilus_rhinocerous                        69.89%    passed     37.46%
   8  RCOR1_Ictalurus_punctatus                                 69.89%    passed     42.84%
   9  RCOR1_Pygocentrus_nattereri                               70.87%    passed     35.15%
  10  RCOR1_Clupea_harengus                                     69.63%    passed     44.66%
  11  RCOR1_Gadus_morhua                                        69.89%    passed     59.28%
  12  RCOR1_Amblyraja_radiata                                   70.61%    passed     70.90%
  13  RCOR1_Chiloscyllium_punctatum                             70.61%    passed     35.14%
  14  RCOR1_Rhincodon_typus                                     70.68%    passed     30.62%
  15  RCOR1_Scyliorhinus_torazame                               69.76%    passed     37.10%
  16  RCOR1_Callorhinchus_milii                                 74.49%    passed     13.00%
  17  RCOR1_Latimeria_chalumnae                                 77.78%    passed     11.22%
  18  RCOR1_Ficedula_albicollis                                 74.88%    failed      1.56%
  19  RCOR1_Taeniopygia_guttata                                 74.88%    failed      1.56%
  20  RCOR1_Gallus_gallus                                       70.48%    failed      1.08%
  21  RCOR1_Gavialis_gangeticus                                 76.86%    failed      0.75%
  22  RCOR1_Alligator_sinensis                                  76.86%    failed      0.75%
  23  RCOR1_Crocodylus_porosus                                  75.35%    failed      1.58%
  24  RCOR1_Alligator_mississippiensis                          74.88%    failed      3.29%
  25  RCOR1_Meleagris_gallopavo                                 75.02%    failed      0.23%
  26  RCOR1_Anas_platyrhynchos                                  74.82%    failed      1.45%
  27  RCOR1_Chrysemys_picta_bellii                              70.35%    passed      5.57%
  28  RCOR1_Chelonia_mydas                                      70.41%    passed      7.94%
  29  RCOR1_Pelodiscus_sinensis                                 70.74%    failed      3.34%
  30  RCOR1_Sarcophilus_harrisii                                66.67%    failed      0.00%
  31  RCOR1_Phascolarctos_cinereus                              66.86%    failed      0.00%
  32  RCOR1_Vombatus                                            66.54%    failed      0.00%
  33  RCOR1_Monodelphis_domestica                               67.13%    failed      0.03%
  34  RCOR1_Delphinapterus_leucas                               68.38%    failed      0.12%
  35  RCOR1_Equus_caballus                                      75.94%    failed      3.28%
  36  RCOR1_Propithecus_coquereli                               68.57%    failed      3.66%
  37  RCOR1_Microcebus_murinus                                  68.38%    failed      2.29%
  38  RCOR1_Pteropus_vampyrus                                   74.88%    passed      7.55%
  39  RCOR1_Canis_lupus_dingo                                   67.72%    failed      0.04%
  40  RCOR1_Tupaia_chinensis                                    74.88%    passed      7.56%
  41  RCOR1_Chlorocebus_sabaeus                                 76.86%    failed      2.91%
  42  RCOR1_Papio_anubis                                        68.05%    failed      0.58%
  43  RCOR1_Nomascus_leucogenys                                 74.88%    passed      7.51%
  44  RCOR1_Macaca_mulatta                                      67.98%    failed      0.26%
  45  RCOR1_Pongo_abelii                                        68.38%    failed      0.34%
  46  RCOR1_Pan_troglodytes                                     68.31%    failed      1.03%
  47  RCOR1_Homo_sapiens                                        68.11%    failed      0.30%
  48  RCOR1_Callithrix_jacchus                                  70.35%    passed     15.10%
  49  RCOR1_Dasypus_novemcinctus                                74.88%    failed      4.85%
  50  RCOR1_Felis_catus                                         68.05%    failed      0.04%
  51  RCOR1_Ailuropoda_melanoleuca                              75.61%    failed      3.34%
  52  RCOR1_Cavia_porcellus                                     75.94%    passed      8.59%
  53  RCOR1_Ictidomys_tridecemlineatus                          76.86%    failed      2.97%
  54  RCOR1_Loxodonta_africana                                  75.74%    failed      1.41%
  55  RCOR1_Mustela_putorius_furo                               75.28%    passed     12.62%
  56  RCOR1_Bos_taurus                                          68.05%    failed      0.03%
  57  RCOR1_Rattus_norvegicus                                   75.94%    passed     13.76%
  58  RCOR1_Mus_musculus                                        68.44%    failed      0.60%
  59  RCOR1_Ovis_aries                                          74.82%    failed      1.43%
  60  RCOR1_Sus_scrofa                                          67.98%    failed      0.15%
  61  RCOR1_Oryctolagus_cuniculus                               75.21%    passed      5.00%
  62  RCOR1_Protobothrops_mucrosquamatus                        69.23%    failed      0.77%
  63  RCOR1_Thamnophis_sirtalis                                 69.10%    failed      1.03%
  64  RCOR1_Pantherophis_guttatus                               69.76%    failed      0.44%
  65  RCOR1_Pseudonaja_textilis                                 69.30%    failed      0.18%
  66  RCOR1_Gorilla_gorilla_gorilla                             74.82%    failed      3.63%
  67  RCOR1_Ochotona_princeps                                   70.94%    passed     18.61%
  68  RCOR1_Otolemur_garnettii                                  68.51%    passed      5.12%
  69  RCOR1_Rhinatrema_bivittatum                               71.07%    passed     10.56%
  70  RCOR1_Geotrypetes_seraphini                               70.68%    passed     11.51%
  71  RCOR1_Microcaecilia_unicolor                              70.68%    failed      4.97%
  72  RCOR1_Xenopus_tropicalis                                  71.60%    passed      6.13%
  73  RCOR1_Xenopus_laevis2                                     71.66%    failed      1.39%
  74  RCOR1_Xenopus_laevis                                      71.60%    failed      0.92%
  75  RCOR1_Nanorana_parkeri                                    71.47%    passed     25.42%
  76  RCOR1_Oryzias_latipes                                     70.35%    passed     15.92%
  77  RCOR1_Oreochromis_niloticus                               70.61%    passed     28.49%
  78  RCOR1_Neolamprologus_brichardi                            70.61%    passed     35.73%
  79  RCOR1_Pundamilia_nyererei                                 70.61%    passed     32.06%
  80  RCOR1_Haplochromis_burtoni                                70.61%    passed     33.46%
  81  RCOR1_Maylandia_zebra                                     70.61%    passed     33.69%
  82  RCOR1_Lates_calcarifer                                    69.76%    passed     27.61%
  83  RCOR1_Larimichthys_crocea                                 69.89%    passed     20.24%
  84  RCOR1_Xiphophorus_maculatus                               70.35%    passed     11.92%
  85  RCOR1_Poecilia_formosa                                    70.28%    passed     17.33%
  86  RCOR1_Fundulus_heteroclitus                               70.35%    passed     43.23%
  87  RCOR1_Cyprinodon_variegatus                               70.35%    passed     49.50%
  88  RCOR1_Takifugu_rubripes                                   70.94%    passed     66.78%
  89  RCOR1_Hippocampus_comes                                   71.33%    failed      0.22%
  90  RCOR3_Microcebus                                          63.64%    passed     99.49%
  91  RCOR3_Homo                                                63.64%    passed     99.33%
  92  RCOR3_Pan                                                 63.64%    passed     99.33%
  93  RCOR3_Pongo                                               63.64%    passed     99.33%
  94  RCOR3_Gorilla                                             63.64%    passed     98.91%
  95  RCOR3_Macaca                                              63.64%    passed     99.42%
  96  RCOR3_Papio                                               63.64%    passed     99.42%
  97  RCOR3_Chlorocebus                                         63.64%    passed     99.47%
  98  RCOR3_Tursiops                                            63.64%    passed     99.38%
  99  RCOR3_Nomascus                                            63.64%    passed     99.63%
 100  RCOR3_Callithrix                                          63.64%    passed     99.04%
 101  RCOR3_Otolemur                                            63.64%    passed     99.10%
 102  RCOR3_Canis                                               63.71%    passed     99.21%
 103  RCOR3_Rousettus                                           63.64%    passed     99.63%
 104  RCOR3_Felis                                               63.51%    passed     97.82%
 105  RCOR3_Equus                                               63.51%    passed     99.42%
 106  RCOR3_Loxodonta                                           67.46%    passed     94.55%
 107  RCOR3_Sus                                                 63.58%    passed     99.72%
 108  RCOR3_Tarsius                                             63.71%    passed     99.45%
 109  RCOR3_Dipodomys                                           67.52%    passed     92.59%
 110  RCOR3_Oryctolagus                                         63.64%    passed     99.45%
 111  RCOR3_Ochotona                                            63.64%    passed     99.64%
 112  RCOR3_Ovis                                                63.58%    passed     99.47%
 113  RCOR3_Bos                                                 63.58%    passed     99.63%
 114  RCOR3_Dasypus                                             63.97%    passed     91.75%
 115  RCOR3_Mus                                                 63.77%    passed     99.42%
 116  RCOR3_Rattus                                              63.77%    passed     99.60%
 117  RCOR3_Monodelphis                                         63.58%    passed     98.81%
 118  RCOR3_Sarcophilus                                         63.58%    passed     96.97%
 119  RCOR3_Phascolarctos                                       63.64%    passed     98.35%
 120  RCOR3_Vombatus                                            63.64%    passed     99.56%
 121  RCOR3_Choloepus                                           74.49%    passed     89.10%
 122  RCOR3_Gopherus                                            64.30%    passed     98.03%
 123  RCOR3_Chrysemys                                           64.30%    passed     97.65%
 124  RCOR3_Chelonia                                            64.30%    passed     96.78%
 125  RCOR3_Gallus                                              63.97%    passed     98.65%
 126  RCOR3_Anas                                                67.06%    passed     90.10%
 127  RCOR3_Taeniopygia                                         63.77%    passed     97.12%
 128  RCOR3_Meleagris                                           67.26%    passed     68.99%
 129  RCOR3_Alligator_sinensis                                  63.38%    passed     34.57%
 130  RCOR3_Gavialis                                            63.38%    passed     38.27%
 131  RCOR3_Alligator_mississippiensis                          59.76%    passed     20.10%
 132  RCOR3_Paroedura                                           63.71%    passed     81.82%
 133  RCOR3_Gekko                                               63.58%    passed     72.21%
 134  RCOR3_Podarcis                                            63.45%    passed     49.39%
 135  RCOR3_Zootoca                                             63.38%    passed     43.40%
 136  RCOR3_Lacerta                                             63.51%    passed     59.80%
 137  RCOR3_Protobothrops                                       63.58%    passed     79.32%
 138  RCOR3_Thamnophis                                          63.64%    passed     84.14%
 139  RCOR3_Latimeria                                           70.28%    passed     88.32%
 140  RCOR3_Nanorana                                            64.56%    passed     88.10%
 141  RCOR3_Xenopus_laevis                                      64.69%    passed     99.76%
 142  RCOR3_Xenopus_tropicalisXP_031757913.1                    64.63%    passed     99.99%
 143  RCOR3_Chiloscyllium                                       65.02%    passed     97.90%
 144  RCOR3_Amblyraja                                           65.02%    passed     99.40%
 145  RCOR3_Callorhinchus                                       65.55%    passed     98.31%
 146  RCOR3_Lates                                               63.71%    passed     89.25%
 147  RCOR3_Larimichthys                                        63.58%    passed     85.35%
 148  RCOR3_Epinephelus                                         63.71%    passed     93.57%
 149  RCOR3_Cyclopterus                                         63.71%    passed     87.66%
 150  RCOR3_Cynoglossus                                         63.71%    passed     97.74%
 151  RCOR3_Kryptolebias                                        63.84%    passed     79.73%
 152  RCOR3_Maylandia                                           63.77%    passed     62.37%
 153  RCOR3_Pundamilia                                          63.77%    passed     62.37%
 154  RCOR3_Haplochromis                                        63.77%    passed     65.80%
 155  RCOR3_Neolamprologus                                      63.91%    passed     38.52%
 156  RCOR3_Oreochromis                                         65.22%    passed     88.82%
 157  RCOR3_Oryzias                                             60.16%    passed     52.00%
 158  RCOR3_Fundulus                                            63.84%    passed     68.21%
 159  RCOR3_Poecilia                                            63.77%    passed     87.45%
 160  RCOR3_Xiphophorus                                         63.84%    passed     89.08%
 161  RCOR3_Takifugu                                            63.64%    passed     86.55%
 162  RCOR3_Cyprinodon                                          64.10%    passed     46.61%
 163  RCOR3_Pygocentrus                                         64.83%    passed     99.29%
 164  RCOR3_Ictalurus                                           64.50%    passed     97.69%
 165  RCOR3_Clupea                                              63.91%    passed     64.54%
 166  RCOR3_Danio                                               64.17%    passed     98.20%
 167  RCOR3_Eptatretus                                          64.56%    failed      4.10%
 168  RCOR3_Petromyzon                                          61.67%    failed      0.22%
 169  RCOR2_Microcebus                                          65.61%    passed     11.99%
 170  RCOR2_Propithecus                                         65.61%    passed      9.08%
 171  RCOR2_Macaca                                              65.61%    passed      5.46%
 172  RCOR2_Pan                                                 65.61%    failed      4.46%
 173  RCOR2_Gorilla                                             65.61%    failed      4.59%
 174  RCOR2_Nomascus                                            65.61%    passed      6.45%
 175  RCOR2_Papio                                               65.61%    passed      6.35%
 176  RCOR2_Chlorocebus                                         65.61%    passed      6.35%
 177  RCOR2_Homo                                                65.61%    failed      4.87%
 178  RCOR2_Otolemur1_garnetii_ENSOGAT00000007113.2             65.55%    passed      6.98%
 179  RCOR2_Otolemur2_garnetii_ENSOGAG00000031656               65.55%    passed      6.98%
 180  RCOR2_Pongo                                               65.68%    passed      7.20%
 181  RCOR2_Felis                                               65.61%    passed      6.46%
 182  RCOR2_Ailuropoda                                          65.61%    passed      6.85%
 183  RCOR2_Canis                                               65.61%    passed     14.95%
 184  RCOR2_Pteropus                                            65.61%    passed      6.33%
 185  RCOR2_Ovis                                                65.61%    passed      5.56%
 186  RCOR2_Bos                                                 65.61%    passed      6.10%
 187  RCOR2_Sus                                                 65.61%    failed      4.20%
 188  RCOR2_Mustela                                             65.75%    passed     12.80%
 189  RCOR2_Callithrix                                          69.56%    passed     91.45%
 190  RCOR2_Mus                                                 65.61%    passed     14.27%
 191  RCOR2_Rattus15                                            65.61%    passed     16.59%
 192  RCOR2_Rattus1                                             65.61%    passed     16.59%
 193  RCOR2_Ictidomys                                           65.61%    passed      7.86%
 194  RCOR2_Tursiops                                            65.55%    passed      5.20%
 195  RCOR2_Cavia                                               65.55%    passed      7.41%
 196  RCOR2_Loxodonta                                           65.55%    passed      7.09%
 197  RCOR2_Dipodomys                                           65.61%    passed     12.06%
 198  RCOR2_Tupaia                                              73.50%    failed      0.88%
 199  RCOR2_Dasypus                                             70.28%    failed      0.74%
 200  RCOR2_Equus                                               65.61%    failed      2.63%
 201  RCOR2_Ochotona                                            65.68%    passed     10.83%
 202  RCOR2_Phascolarctos                                       65.88%    passed     20.23%
 203  RCOR2_Macropus                                            66.07%    passed     20.88%
 204  RCOR2_Pseudonaja                                          65.22%    passed     30.49%
 205  RCOR2_Thamnophis                                          65.22%    passed     19.51%
 206  RCOR2_Podarcis                                            64.96%    passed     28.59%
 207  RCOR2_Zootoca                                             65.09%    passed     29.77%
 208  RCOR2_Lacerta                                             64.89%    passed     25.94%
 209  RCOR2_Paroedura                                           64.76%    passed     43.79%
 210  RCOR2_Gekko                                               64.76%    passed     32.63%
 211  RCOR2_Pelodiscus                                          64.89%    passed     65.38%
 212  RCOR2_Chrysemys                                           67.72%    passed     97.53%
 213  RCOR2_Alligator                                           69.89%    passed     53.94%
 214  RCOR2_Latimeria                                           65.15%    passed     72.91%
 215  RCOR2_Rhincodon_typus_XP_020376387.1                      62.92%    passed     91.15%
 216  RCOR2_Camarhynchus_parvulus_XP_030825756.1                70.28%    failed      0.07%
 217  RCOR2_Molothrus_ater_XP_036261525.1                       71.79%    failed      1.23%
 218  RCOR2_Corvus_moneduloides_XP_031950701.1                  68.18%    failed      0.00%
 219  RCOR2_Pseudopodoces_humilis_XP_014117628.1                78.63%    failed      3.84%
 220  RCOR2_Chiroxiphia_lanceolata_XP_032533629.1               68.44%    failed      0.00%
 221  RCOR2_Taeniopygia_guttata_ENSTGUT00000040400.1            71.14%    failed      0.26%
 222  RCOR2_Pipra_filicauda_XP_027600681.1                      67.52%    failed      0.00%
 223  RCOR2_Nicator_chloris_NXX27500.1                          78.17%    failed      0.10%
 224  RCOR2_Sturnus_vulgaris_XP_014748527.1                     75.15%    failed      0.60%
 225  RCOR2_Vidua_chalybeata_NXB88857.1                         80.74%    failed      0.08%
 226  RCOR2_Catharus_ustulatus_XP_032939384.1                   71.27%    failed      0.08%
 227  RCOR2_Melopsittacus_undulatus_XP_033927736.1              71.33%    passed     20.50%
 228  RCOR2_Strigops_habroptila_XP_030330330.1                  68.38%    failed      0.01%
 229  RCOR2_Nanorana                                            67.13%    passed     86.05%
 230  RCOR2_Xenopus_tropicalis                                  67.19%    passed     45.15%
 231  RCOR2_Xenopus_laevis                                      66.93%    passed     53.96%
 232  RCOR2_Larimichthys                                        64.50%    passed     54.28%
 233  RCOR2_Lates                                               64.43%    passed     24.46%
 234  RCOR2_Maylandia                                           64.50%    passed     31.52%
 235  RCOR2_Haplochromis                                        64.50%    passed     31.52%
 236  RCOR2_Pundamilia                                          64.50%    passed     31.15%
 237  RCOR2_Neolamprologus                                      71.99%    passed     26.29%
 238  RCOR2_Oreochromis                                         64.50%    passed     39.90%
 239  RCOR2_Kryptolebias                                        63.91%    failed      3.75%
 240  RCOR2_Cynoglossus                                         64.17%    failed      2.59%
 241  RCOR2_Gasterosteus                                        65.09%    passed     49.56%
 242  RCOR2_Fundulus                                            64.50%    passed      6.27%
 243  RCOR2_Cyprinodon                                          64.76%    passed     22.45%
 244  RCOR2_Poecilia                                            60.16%    passed     20.08%
 245  RCOR2_Takifugu                                            64.50%    passed     39.18%
 246  RCOR2_Hippocampus                                         65.94%    passed     82.17%
 247  RCOR2_Oryzias                                             65.02%    failed      3.82%
 248  RCOR2_Tetraodon                                           65.29%    passed     51.74%
 249  RCOR2_Gadus                                               63.18%    passed     25.85%
 250  RCOR2_Pygocentrus                                         65.02%    passed     43.12%
 251  RCOR2_Ictalurus                                           64.89%    passed     13.46%
 252  RCOR2_Danio                                               64.76%    passed     79.83%
 253  RCOR2_Clupea                                              64.69%    passed     56.87%
 254  RCOR2_Aquila_chrysaetos_chrysaetos_ENSACCT00020018829.1   75.41%    failed      0.00%
WARNING: 250 sequences contain more than 50% gaps/ambiguity
****  TOTAL                                                     66.90%  72 sequences failed composition chi2 test (p-value<5%; df=19)
NOTE: RCOR1_Taeniopygia_guttata is identical to RCOR1_Ficedula_albicollis but kept for subsequent analysis
NOTE: RCOR1_Alligator_sinensis is identical to RCOR1_Gavialis_gangeticus but kept for subsequent analysis
NOTE: RCOR3_Pan is identical to RCOR3_Homo but kept for subsequent analysis
NOTE: RCOR3_Papio is identical to RCOR3_Macaca but kept for subsequent analysis
NOTE: RCOR3_Pundamilia is identical to RCOR3_Maylandia but kept for subsequent analysis
NOTE: RCOR2_Chlorocebus is identical to RCOR2_Papio but kept for subsequent analysis
NOTE: RCOR2_Otolemur2_garnetii_ENSOGAG00000031656 is identical to RCOR2_Otolemur1_garnetii_ENSOGAT00000007113.2 but kept for subsequent analysis
NOTE: RCOR2_Rattus1 is identical to RCOR2_Rattus15 but kept for subsequent analysis
NOTE: RCOR2_Haplochromis is identical to RCOR2_Maylandia but kept for subsequent analysis
NOTE: 1 identical sequences (see below) will be ignored for subsequent analysis
NOTE: RCOR3_Pongo (identical to RCOR3_Homo) is ignored but added at the end

For your convenience alignment with unique sequences printed to Finalcorests.fasta.uniqueseq.phy


Create initial parsimony tree by phylogenetic likelihood library (PLL)... 0.101 seconds
NOTE: ModelFinder requires 436 MB RAM!
ModelFinder will test 546 protein models (sample size: 1521) ...
 No. Model         -LnL         df  AIC          AICc         BIC
  1  Dayhoff       43613.923    503 88233.846    88732.395    90913.389
  2  Dayhoff+I     43455.700    504 87919.400    88420.424    90604.270
  3  Dayhoff+G4    41376.242    504 83760.484    84261.507    86445.354
  4  Dayhoff+I+G4  41374.421    505 83758.843    84262.350    86449.040
  5  Dayhoff+R2    41743.427    505 84496.853    85000.361    87187.051
  6  Dayhoff+R3    41465.113    507 83944.226    84452.728    86645.078
  7  Dayhoff+R4    41376.419    509 83770.839    84284.370    86482.345
  8  Dayhoff+R5    41355.788    511 83733.577    84252.173    86455.737
  9  Dayhoff+R6    41349.042    513 83724.085    84247.783    86456.899
 14  Dayhoff+F     43903.663    522 88851.326    89398.432    91632.085
 15  Dayhoff+F+I   43751.172    523 88548.344    89098.097    91334.429
 16  Dayhoff+F+G4  41575.090    523 84196.179    84745.933    86982.265
 17  Dayhoff+F+I+G4 41573.501    524 84195.001    84747.411    86986.414
 18  Dayhoff+F+R2  41959.438    524 84966.877    85519.286    87758.289
 19  Dayhoff+F+R3  41670.578    526 84393.157    84950.907    87195.223
 20  Dayhoff+F+R4  41579.460    528 84214.920    84778.049    87027.641
 21  Dayhoff+F+R5  41553.949    530 84167.897    84736.443    86991.273
 22  Dayhoff+F+R6  41545.776    532 84155.552    84729.552    86989.581
 23  Dayhoff+F+R7  41541.343    534 84150.687    84730.180    86995.371
 27  mtMAM         46592.292    503 94190.584    94689.133    96870.127
 28  mtMAM+I       46338.096    504 93684.191    94185.215    96369.061
 29  mtMAM+G4      43399.015    504 87806.030    88307.054    90490.900
 30  mtMAM+I+G4    43390.249    505 87790.497    88294.005    90480.695
 31  mtMAM+R2      44081.942    505 89173.884    89677.392    91864.081
 32  mtMAM+R3      43603.112    507 88220.224    88728.725    90921.075
 33  mtMAM+R4      43456.762    509 87931.525    88445.056    90643.031
 34  mtMAM+R5      43390.563    511 87803.126    88321.723    90525.286
 35  mtMAM+R6      43363.152    513 87752.303    88276.001    90485.117
 36  mtMAM+R7      43341.795    515 87713.591    88242.426    90457.059
 37  mtMAM+R8      43327.020    517 87688.040    88222.050    90442.163
 38  mtMAM+R9      43319.188    519 87676.376    88215.597    90441.153
 39  mtMAM+R10     43313.125    521 87668.250    88212.718    90443.681
 40  mtMAM+F       44723.620    522 90491.240    91038.346    93271.998
 41  mtMAM+F+I     44524.255    523 90094.509    90644.262    92880.595
 42  mtMAM+F+G4    41964.004    523 84974.008    85523.761    87760.093
 43  mtMAM+F+I+G4  41958.598    524 84965.196    85517.606    87756.609
 44  mtMAM+F+R2    42525.454    524 86098.908    86651.317    88890.320
 45  mtMAM+F+R3    42134.085    526 85320.170    85877.920    88122.237
 46  mtMAM+F+R4    42002.753    528 85061.506    85624.635    87874.227
 47  mtMAM+F+R5    41958.773    530 84977.546    85546.091    87800.921
 48  mtMAM+F+R6    41944.460    532 84952.921    85526.921    87786.951
 49  mtMAM+F+R7    41933.933    534 84935.867    85515.360    87780.551
 50  mtMAM+F+R8    41927.114    536 84926.229    85511.253    87781.567
 53  JTT           43059.313    503 87124.626    87623.175    89804.169
 54  JTT+I         42883.743    504 86775.486    87276.509    89460.356
 55  JTT+G4        40827.809    504 82663.618    83164.642    85348.488
 56  JTT+I+G4      40824.050    505 82658.100    83161.607    85348.297
 57  JTT+R2        41182.521    505 83375.042    83878.549    86065.239
 58  JTT+R3        40904.658    507 82823.317    83331.818    85524.168
 59  JTT+R4        40819.911    509 82657.823    83171.354    85369.328
 60  JTT+R5        40805.623    511 82633.246    83151.843    85355.406
 61  JTT+R6        40802.953    513 82631.906    83155.604    85364.720
 66  JTT+F         43168.488    522 87380.976    87928.082    90161.734
 67  JTT+F+I       43000.041    523 87046.083    87595.836    89832.168
 68  JTT+F+G4      40895.838    523 82837.677    83387.430    85623.762
 69  JTT+F+I+G4    40892.273    524 82832.546    83384.955    85623.958
 70  JTT+F+R2      41251.075    524 83550.150    84102.560    86341.563
 71  JTT+F+R3      40981.967    526 83015.934    83573.685    85818.001
 72  JTT+F+R4      40890.569    528 82837.138    83400.267    85649.859
 73  JTT+F+R5      40872.679    530 82805.358    83373.904    85628.734
 74  JTT+F+R6      40869.556    532 82803.111    83377.111    85637.141
 79  WAG           44091.396    503 89188.793    89687.341    91868.336
 80  WAG+I         43924.473    504 88856.946    89357.970    91541.816
 81  WAG+G4        41702.203    504 84412.406    84913.430    87097.276
 82  WAG+I+G4      41699.686    505 84409.372    84912.880    87099.569
 83  WAG+R2        42092.778    505 85195.556    85699.063    87885.753
 84  WAG+R3        41806.558    507 84627.116    85135.617    87327.967
 85  WAG+R4        41704.142    509 84426.285    84939.816    87137.791
 86  WAG+R5        41683.864    511 84389.728    84908.324    87111.888
 87  WAG+R6        41680.439    513 84386.877    84910.575    87119.692
 92  WAG+F         44338.896    522 89721.792    90268.898    92502.550
 93  WAG+F+I       44182.857    523 89411.715    89961.468    92197.800
 94  WAG+F+G4      41871.567    523 84789.134    85338.887    87575.220
 95  WAG+F+I+G4    41869.603    524 84787.206    85339.616    87578.619
 96  WAG+F+R2      42270.085    524 85588.171    86140.581    88379.584
 97  WAG+F+R3      41983.645    526 85019.291    85577.041    87821.358
 98  WAG+F+R4      41877.310    528 84810.619    85373.748    87623.340
 99  WAG+F+R5      41853.006    530 84766.011    85334.557    87589.386
100  WAG+F+R6      41848.833    532 84761.665    85335.665    87595.695
105  cpREV         44705.704    503 90417.409    90915.958    93096.952
106  cpREV+I       44559.716    504 90127.432    90628.456    92812.303
107  cpREV+G4      42138.318    504 85284.636    85785.660    87969.506
108  cpREV+I+G4    42136.884    505 85283.769    85787.276    87973.966
109  cpREV+R2      42606.196    505 86222.392    86725.899    88912.589
110  cpREV+R3      42277.438    507 85568.877    86077.378    88269.728
111  cpREV+R4      42159.349    509 85336.698    85850.229    88048.204
112  cpREV+R5      42129.737    511 85281.474    85800.070    88003.634
113  cpREV+R6      42124.887    513 85275.773    85799.472    88008.588
118  cpREV+F       44770.601    522 90585.202    91132.308    93365.960
119  cpREV+F+I     44642.213    523 90330.426    90880.179    93116.511
120  cpREV+F+G4    42085.483    523 85216.966    85766.719    88003.051
121  cpREV+F+I+G4  42084.812    524 85217.623    85770.033    88009.036
122  cpREV+F+R2    42570.222    524 86188.444    86740.854    88979.857
123  cpREV+F+R3    42230.078    526 85512.156    86069.907    88314.223
124  cpREV+F+R4    42114.315    528 85284.629    85847.758    88097.350
125  cpREV+F+R5    42077.766    530 85215.533    85784.078    88038.908
126  cpREV+F+R6    42070.483    532 85204.965    85778.965    88038.995
131  mtREV         45442.829    503 91891.658    92390.207    94571.201
132  mtREV+I       45228.527    504 91465.054    91966.078    94149.925
133  mtREV+G4      42814.580    504 86637.159    87138.183    89322.029
134  mtREV+I+G4    42808.740    505 86627.480    87130.987    89317.677
135  mtREV+R2      43333.074    505 87676.148    88179.655    90366.345
136  mtREV+R3      42954.470    507 86922.941    87431.442    89623.792
137  mtREV+R4      42837.911    509 86693.822    87207.354    89405.328
138  mtREV+R5      42801.753    511 86625.506    87144.103    89347.666
139  mtREV+R6      42793.184    513 86612.368    87136.066    89345.182
140  mtREV+R7      42777.126    515 86584.252    87113.088    89327.720
141  mtREV+R8      42769.651    517 86573.302    87107.312    89327.424
142  mtREV+R9      42767.871    519 86573.741    87112.962    89338.518
144  mtREV+F       44247.957    522 89539.914    90087.020    92320.672
145  mtREV+F+I     44079.208    523 89204.416    89754.169    91990.501
146  mtREV+F+G4    41728.596    523 84503.192    85052.945    87289.277
147  mtREV+F+I+G4  41725.830    524 84499.660    85052.070    87291.072
148  mtREV+F+R2    42210.585    524 85469.171    86021.580    88260.583
149  mtREV+F+R3    41868.008    526 84788.016    85345.767    87590.083
150  mtREV+F+R4    41757.829    528 84571.657    85134.786    87384.378
151  mtREV+F+R5    41724.706    530 84509.413    85077.958    87332.788
152  mtREV+F+R6    41716.075    532 84496.151    85070.151    87330.180
153  mtREV+F+R7    41698.364    534 84464.728    85044.221    87309.412
154  mtREV+F+R8    41694.732    536 84461.464    85046.488    87316.802
157  rtREV         44660.787    503 90327.574    90826.122    93007.117
158  rtREV+I       44479.867    504 89967.734    90468.757    92652.604
159  rtREV+G4      42163.275    504 85334.550    85835.573    88019.420
160  rtREV+I+G4    42158.774    505 85327.547    85831.054    88017.744
161  rtREV+R2      42613.833    505 86237.665    86741.173    88927.863
162  rtREV+R3      42285.672    507 85585.344    86093.845    88286.195
163  rtREV+R4      42177.651    509 85373.301    85886.833    88084.807
164  rtREV+R5      42149.777    511 85321.553    85840.150    88043.713
165  rtREV+R6      42144.241    513 85314.482    85838.180    88047.296
170  rtREV+F       44347.370    522 89738.739    90285.846    92519.498
171  rtREV+F+I     44183.214    523 89412.427    89962.181    92198.513
172  rtREV+F+G4    41893.730    523 84833.460    85383.213    87619.545
173  rtREV+F+I+G4  41890.959    524 84829.917    85382.327    87621.330
174  rtREV+F+R2    42322.316    524 85692.631    86245.041    88484.044
175  rtREV+F+R3    42016.007    526 85084.014    85641.764    87886.081
176  rtREV+F+R4    41907.583    528 84871.165    85434.294    87683.886
177  rtREV+F+R5    41880.456    530 84820.912    85389.457    87644.287
178  rtREV+F+R6    41874.940    532 84813.881    85387.881    87647.910
183  mtART         46851.715    503 94709.431    95207.979    97388.974
184  mtART+I       46595.657    504 94199.315    94700.338    96884.185
185  mtART+G4      43523.261    504 88054.522    88555.545    90739.392
186  mtART+I+G4    43513.178    505 88036.356    88539.864    90726.554
187  mtART+R2      44248.263    505 89506.527    90010.034    92196.724
188  mtART+R3      43760.122    507 88534.243    89042.745    91235.095
189  mtART+R4      43598.169    509 88214.337    88727.869    90925.843
190  mtART+R5      43531.263    511 88084.527    88603.123    90806.687
191  mtART+R6      43512.182    513 88050.363    88574.061    90783.177
192  mtART+R7      43472.870    515 87975.740    88504.576    90719.208
193  mtART+R8      43461.758    517 87957.517    88491.527    90711.639
194  mtART+R9      43454.522    519 87947.045    88486.266    90711.822
196  mtART+F       44925.320    522 90894.640    91441.747    93675.399
197  mtART+F+I     44749.411    523 90544.822    91094.575    93330.908
198  mtART+F+G4    42114.461    523 85274.922    85824.675    88061.007
199  mtART+F+I+G4  42110.979    524 85269.958    85822.368    88061.371
200  mtART+F+R2    42703.889    524 86455.779    87008.188    89247.191
201  mtART+F+R3    42300.147    526 85652.295    86210.045    88454.362
202  mtART+F+R4    42167.060    528 85390.119    85953.248    88202.840
203  mtART+F+R5    42119.946    530 85299.892    85868.437    88123.267
204  mtART+F+R6    42106.578    532 85277.156    85851.156    88111.186
205  mtART+F+R7    42082.343    534 85232.685    85812.178    88077.369
206  mtART+F+R8    42076.947    536 85225.894    85810.919    88081.232
209  mtZOA         45184.096    503 91374.192    91872.740    94053.735
210  mtZOA+I       44969.775    504 90947.550    91448.573    93632.420
211  mtZOA+G4      42351.000    504 85710.000    86211.024    88394.871
212  mtZOA+I+G4    42343.455    505 85696.911    86200.418    88387.108
213  mtZOA+R2      42928.129    505 86866.257    87369.765    89556.455
214  mtZOA+R3      42512.788    507 86039.575    86548.077    88740.427
215  mtZOA+R4      42387.329    509 85792.657    86306.188    88504.163
216  mtZOA+R5      42342.222    511 85706.444    86225.041    88428.604
217  mtZOA+R6      42329.654    513 85685.308    86209.006    88418.123
218  mtZOA+R7      42306.458    515 85642.917    86171.753    88386.385
219  mtZOA+R8      42302.055    517 85638.109    86172.119    88392.232
222  mtZOA+F       44095.865    522 89235.731    89782.837    92016.489
223  mtZOA+F+I     43943.604    523 88933.208    89482.961    91719.294
224  mtZOA+F+G4    41556.552    523 84159.105    84708.858    86945.190
225  mtZOA+F+I+G4  41554.369    524 84156.739    84709.148    86948.151
226  mtZOA+F+R2    42052.153    524 85152.306    85704.716    87943.719
227  mtZOA+F+R3    41706.133    526 84464.266    85022.017    87266.333
228  mtZOA+F+R4    41590.950    528 84237.900    84801.029    87050.621
229  mtZOA+F+R5    41555.189    530 84170.378    84738.924    86993.754
230  mtZOA+F+R6    41545.692    532 84155.384    84729.384    86989.413
231  mtZOA+F+R7    41531.363    534 84130.727    84710.220    86975.411
232  mtZOA+F+R8    41530.011    536 84132.022    84717.046    86987.360
235  VT            43955.253    503 88916.506    89415.054    91596.049
236  VT+I          43780.426    504 88568.853    89069.877    91253.723
237  VT+G4         41695.232    504 84398.463    84899.487    87083.333
238  VT+I+G4       41692.048    505 84394.096    84897.603    87084.293
239  VT+R2         42045.872    505 85101.744    85605.252    87791.941
240  VT+R3         41773.224    507 84560.449    85068.950    87261.300
241  VT+R4         41688.203    509 84394.407    84907.938    87105.913
242  VT+R5         41673.630    511 84369.259    84887.856    87091.419
243  VT+R6         41672.344    513 84370.689    84894.387    87103.503
248  VT+F          43985.363    522 89014.726    89561.832    91795.484
249  VT+F+I        43822.218    523 88690.437    89240.190    91476.522
250  VT+F+G4       41695.996    523 84437.993    84987.746    87224.078
251  VT+F+I+G4     41693.508    524 84435.015    84987.425    87226.428
252  VT+F+R2       42044.541    524 85137.082    85689.492    87928.495
253  VT+F+R3       41783.594    526 84619.188    85176.938    87421.255
254  VT+F+R4       41693.000    528 84442.000    85005.129    87254.721
255  VT+F+R5       41675.904    530 84411.809    84980.354    87235.184
256  VT+F+R6       41673.876    532 84411.752    84985.752    87245.781
261  LG            44307.066    503 89620.131    90118.680    92299.675
262  LG+I          44123.682    504 89255.363    89756.387    91940.233
263  LG+G4         41809.264    504 84626.528    85127.552    87311.399
264  LG+I+G4       41804.906    505 84619.812    85123.319    87310.009
265  LG+R2         42234.865    505 85479.730    85983.237    88169.927
266  LG+R3         41925.367    507 84864.735    85373.236    87565.586
267  LG+R4         41820.961    509 84659.922    85173.453    87371.428
268  LG+R5         41794.891    511 84611.782    85130.379    87333.942
269  LG+R6         41791.524    513 84609.048    85132.746    87341.862
274  LG+F          44050.072    522 89144.143    89691.249    91924.902
275  LG+F+I        43885.334    523 88816.667    89366.421    91602.753
276  LG+F+G4       41587.735    523 84221.471    84771.224    87007.556
277  LG+F+I+G4     41584.846    524 84217.691    84770.101    87009.104
278  LG+F+R2       41993.889    524 85035.778    85588.187    87827.190
279  LG+F+R3       41707.369    526 84466.739    85024.489    87268.806
280  LG+F+R4       41600.213    528 84256.425    84819.554    87069.146
281  LG+F+R5       41574.545    530 84209.089    84777.635    87032.465
282  LG+F+R6       41570.715    532 84205.430    84779.430    87039.460
287  DCMut         43618.101    503 88242.202    88740.750    90921.745
288  DCMut+I       43459.521    504 87927.043    88428.066    90611.913
289  DCMut+G4      41385.846    504 83779.693    84280.716    86464.563
290  DCMut+I+G4    41383.864    505 83777.727    84281.235    86467.925
291  DCMut+R2      41745.727    505 84501.454    85004.962    87191.652
292  DCMut+R3      41473.916    507 83961.833    84470.334    86662.684
293  DCMut+R4      41390.438    509 83798.876    84312.407    86510.382
294  DCMut+R5      41370.218    511 83762.436    84281.032    86484.596
295  DCMut+R6      41366.786    513 83759.573    84283.271    86492.387
300  DCMut+F       43905.960    522 88855.920    89403.026    91636.678
301  DCMut+F+I     43753.205    523 88552.410    89102.164    91338.496
302  DCMut+F+G4    41583.154    523 84212.309    84762.062    86998.394
303  DCMut+F+I+G4  41581.465    524 84210.931    84763.340    87002.343
304  DCMut+F+R2    41959.024    524 84966.047    85518.457    87757.460
305  DCMut+F+R3    41677.901    526 84407.801    84965.552    87209.868
306  DCMut+F+R4    41593.984    528 84243.968    84807.097    87056.689
307  DCMut+F+R5    41569.194    530 84198.388    84766.933    87021.763
308  DCMut+F+R6    41564.462    532 84192.925    84766.925    87026.955
313  PMB           44725.930    503 90457.860    90956.409    93137.403
314  PMB+I         44540.126    504 90088.251    90589.275    92773.122
315  PMB+G4        42363.813    504 85735.626    86236.650    88420.496
316  PMB+I+G4      42360.417    505 85730.833    86234.341    88421.031
317  PMB+R2        42738.265    505 86486.531    86990.038    89176.728
318  PMB+R3        42450.310    507 85914.620    86423.122    88615.472
319  PMB+R4        42359.668    509 85737.336    86250.867    88448.842
320  PMB+R5        42342.361    511 85706.722    86225.319    88428.882
321  PMB+R6        42340.251    513 85706.502    86230.200    88439.317
326  PMB+F         44776.019    522 90596.038    91143.144    93376.796
327  PMB+F+I       44609.369    523 90264.739    90814.492    93050.824
328  PMB+F+G4      42379.190    523 85804.380    86354.133    88590.465
329  PMB+F+I+G4    42377.216    524 85802.432    86354.842    88593.844
330  PMB+F+R2      42751.542    524 86551.083    87103.493    89342.496
331  PMB+F+R3      42475.155    526 86002.310    86560.061    88804.377
332  PMB+F+R4      42379.750    528 85815.501    86378.630    88628.222
333  PMB+F+R5      42360.139    530 85780.279    86348.824    88603.654
334  PMB+F+R6      42357.107    532 85778.214    86352.214    88612.243
339  HIVb          44787.461    503 90580.923    91079.472    93260.466
340  HIVb+I        44594.081    504 90196.162    90697.186    92881.032
341  HIVb+G4       42024.372    504 85056.743    85557.767    87741.614
342  HIVb+I+G4     42018.281    505 85046.562    85550.069    87736.759
343  HIVb+R2       42478.423    505 85966.846    86470.353    88657.043
344  HIVb+R3       42143.446    507 85300.893    85809.394    88001.744
345  HIVb+R4       42030.675    509 85079.350    85592.881    87790.856
346  HIVb+R5       42000.818    511 85023.636    85542.233    87745.796
347  HIVb+R6       41996.500    513 85019.000    85542.698    87751.814
352  HIVb+F        44318.040    522 89680.080    90227.186    92460.838
353  HIVb+F+I      44133.398    523 89312.796    89862.549    92098.882
354  HIVb+F+G4     41573.029    523 84192.058    84741.812    86978.144
355  HIVb+F+I+G4   41568.173    524 84184.347    84736.756    86975.759
356  HIVb+F+R2     42023.830    524 85095.659    85648.069    87887.072
357  HIVb+F+R3     41695.555    526 84443.109    85000.860    87245.176
358  HIVb+F+R4     41581.091    528 84218.182    84781.311    87030.904
359  HIVb+F+R5     41552.102    530 84164.204    84732.750    86987.580
360  HIVb+F+R6     41547.504    532 84159.008    84733.008    86993.038
365  HIVw          46719.163    503 94444.326    94942.875    97123.869
366  HIVw+I        46541.207    504 94090.415    94591.439    96775.285
367  HIVw+G4       43854.106    504 88716.212    89217.236    91401.082
368  HIVw+I+G4     43849.362    505 88708.723    89212.231    91398.921
369  HIVw+R2       44337.599    505 89685.197    90188.705    92375.395
370  HIVw+R3       43982.651    507 88979.301    89487.803    91680.153
371  HIVw+R4       43868.377    509 88754.753    89268.284    91466.259
372  HIVw+R5       43836.477    511 88694.955    89213.551    91417.115
373  HIVw+R6       43830.805    513 88687.609    89211.308    91420.424
378  HIVw+F        45898.662    522 92841.324    93388.430    95622.082
379  HIVw+F+I      45707.537    523 92461.073    93010.826    95247.159
380  HIVw+F+G4     43032.713    523 87111.427    87661.180    89897.512
381  HIVw+F+I+G4   43025.978    524 87099.956    87652.365    89891.368
382  HIVw+F+R2     43511.413    524 88070.826    88623.235    90862.238
383  HIVw+F+R3     43155.802    526 87363.603    87921.354    90165.670
384  HIVw+F+R4     43040.951    528 87137.901    87701.030    89950.622
385  HIVw+F+R5     43012.120    530 87084.240    87652.786    89907.616
386  HIVw+F+R6     43008.209    532 87080.418    87654.418    89914.447
391  JTTDCMut      43092.466    503 87190.933    87689.481    89870.476
392  JTTDCMut+I    42917.608    504 86843.215    87344.239    89528.085
393  JTTDCMut+G4   40853.007    504 82714.014    83215.038    85398.884
394  JTTDCMut+I+G4 40849.365    505 82708.729    83212.236    85398.926
395  JTTDCMut+R2   41204.351    505 83418.701    83922.209    86108.898
396  JTTDCMut+R3   40933.195    507 82880.391    83388.892    85581.242
397  JTTDCMut+R4   40847.706    509 82713.413    83226.944    85424.918
398  JTTDCMut+R5   40831.544    511 82685.087    83203.684    85407.247
399  JTTDCMut+R6   40829.396    513 82684.793    83208.491    85417.607
404  JTTDCMut+F    43202.888    522 87449.775    87996.881    90230.534
405  JTTDCMut+F+I  43035.043    523 87116.086    87665.839    89902.171
406  JTTDCMut+F+G4 40921.292    523 82888.585    83438.338    85674.670
407  JTTDCMut+F+I+G4 40917.870    524 82883.739    83436.149    85675.152
408  JTTDCMut+F+R2 41272.965    524 83593.930    84146.339    86385.342
409  JTTDCMut+F+R3 41010.814    526 83073.628    83631.379    85875.695
410  JTTDCMut+F+R4 40919.752    528 82895.504    83458.633    85708.225
411  JTTDCMut+F+R5 40900.230    530 82860.459    83429.005    85683.835
412  JTTDCMut+F+R6 40897.354    532 82858.707    83432.707    85692.737
417  FLU           45015.933    503 91037.866    91536.415    93717.409
418  FLU+I         44844.329    504 90696.658    91197.682    93381.529
419  FLU+G4        42139.130    504 85286.260    85787.283    87971.130
420  FLU+I+G4      42134.746    505 85279.492    85783.000    87969.690
421  FLU+R2        42617.399    505 86244.799    86748.306    88934.996
422  FLU+R3        42273.826    507 85561.652    86070.154    88262.504
423  FLU+R4        42153.974    509 85325.948    85839.479    88037.454
424  FLU+R5        42119.420    511 85260.841    85779.437    87983.001
425  FLU+R6        42113.755    513 85253.511    85777.209    87986.325
430  FLU+F         44829.905    522 90703.810    91250.916    93484.568
431  FLU+F+I       44667.879    523 90381.758    90931.511    93167.843
432  FLU+F+G4      41876.646    523 84799.291    85349.045    87585.377
433  FLU+F+I+G4    41873.048    524 84794.095    85346.505    87585.508
434  FLU+F+R2      42369.160    524 85786.321    86338.730    88577.733
435  FLU+F+R3      42015.294    526 85082.588    85640.338    87884.655
436  FLU+F+R4      41891.402    528 84838.805    85401.934    87651.526
437  FLU+F+R5      41855.903    530 84771.805    85340.351    87595.180
438  FLU+F+R6      41850.690    532 84765.380    85339.380    87599.410
443  Blosum62      45041.588    503 91089.176    91587.725    93768.719
444  Blosum62+I    44862.974    504 90733.947    91234.971    93418.817
445  Blosum62+G4   42682.155    504 86372.310    86873.334    89057.180
446  Blosum62+I+G4 42678.562    505 86367.124    86870.632    89057.322
447  Blosum62+R2   43059.730    505 87129.460    87632.967    89819.657
448  Blosum62+R3   42765.139    507 86544.279    87052.780    89245.130
449  Blosum62+R4   42677.017    509 86372.033    86885.564    89083.539
450  Blosum62+R5   42659.525    511 86341.049    86859.646    89063.209
451  Blosum62+R6   42656.963    513 86339.927    86863.625    89072.741
456  Blosum62+F    44917.106    522 90878.212    91425.318    93658.970
457  Blosum62+F+I  44757.985    523 90561.969    91111.723    93348.055
458  Blosum62+F+G4 42515.955    523 86077.911    86627.664    88863.996
459  Blosum62+F+I+G4 42513.670    524 86075.339    86627.749    88866.752
460  Blosum62+F+R2 42895.566    524 86839.131    87391.541    89630.544
461  Blosum62+F+R3 42610.876    526 86273.752    86831.503    89075.819
462  Blosum62+F+R4 42516.704    528 86089.407    86652.536    88902.128
463  Blosum62+F+R5 42496.366    530 86052.733    86621.278    88876.108
464  Blosum62+F+R6 42493.298    532 86050.596    86624.596    88884.626
469  mtMet         45301.026    503 91608.052    92106.600    94287.595
470  mtMet+I       45089.281    504 91186.563    91687.586    93871.433
471  mtMet+G4      42738.192    504 86484.385    86985.408    89169.255
472  mtMet+I+G4    42731.922    505 86473.844    86977.351    89164.041
473  mtMet+R2      43201.020    505 87412.039    87915.547    90102.237
474  mtMet+R3      42843.224    507 86700.449    87208.950    89401.300
475  mtMet+R4      42749.023    509 86516.045    87029.577    89227.551
476  mtMet+R5      42716.610    511 86455.220    86973.817    89177.380
477  mtMet+R6      42711.358    513 86448.717    86972.415    89181.531
482  mtMet+F       43464.002    522 87972.003    88519.110    90752.762
483  mtMet+F+I     43304.604    523 87655.208    88204.961    90441.294
484  mtMet+F+G4    41067.704    523 83181.408    83731.161    85967.493
485  mtMet+F+I+G4  41065.339    524 83178.679    83731.089    85970.092
486  mtMet+F+R2    41488.417    524 84024.834    84577.244    86816.247
487  mtMet+F+R3    41197.539    526 83447.077    84004.828    86249.144
488  mtMet+F+R4    41087.243    528 83230.485    83793.614    86043.206
489  mtMet+F+R5    41060.735    530 83181.470    83750.015    86004.845
490  mtMet+F+R6    41056.575    532 83177.151    83751.151    86011.180
495  mtVer         45338.439    503 91682.878    92181.426    94362.421
496  mtVer+I       45117.786    504 91243.572    91744.595    93928.442
497  mtVer+G4      42664.876    504 86337.752    86838.775    89022.622
498  mtVer+I+G4    42657.478    505 86324.956    86828.464    89015.153
499  mtVer+R2      43171.804    505 87353.608    87857.115    90043.805
500  mtVer+R3      42790.000    507 86594.000    87102.502    89294.852
501  mtVer+R4      42685.913    509 86389.826    86903.357    89101.332
502  mtVer+R5      42649.686    511 86321.372    86839.969    89043.532
503  mtVer+R6      42643.656    513 86313.313    86837.011    89046.127
508  mtVer+F       44040.642    522 89125.284    89672.391    91906.043
509  mtVer+F+I     43865.500    523 88777.001    89326.754    91563.086
510  mtVer+F+G4    41497.903    523 84041.805    84591.558    86827.891
511  mtVer+F+I+G4  41494.592    524 84037.184    84589.593    86828.596
512  mtVer+F+R2    41951.014    524 84950.029    85502.438    87741.441
513  mtVer+F+R3    41645.102    526 84342.205    84899.955    87144.271
514  mtVer+F+R4    41526.590    528 84109.180    84672.309    86921.901
515  mtVer+F+R5    41496.459    530 84052.919    84621.464    86876.294
516  mtVer+F+R6    41491.913    532 84047.826    84621.826    86881.856
521  mtInv         45872.044    503 92750.088    93248.637    95429.631
522  mtInv+I       45662.482    504 92332.965    92833.988    95017.835
523  mtInv+G4      43394.949    504 87797.898    88298.922    90482.768
524  mtInv+I+G4    43388.588    505 87787.176    88290.683    90477.373
525  mtInv+R2      43831.227    505 88672.454    89175.962    91362.651
526  mtInv+R3      43489.061    507 87992.122    88500.623    90692.973
527  mtInv+R4      43399.355    509 87816.710    88330.241    90528.216
528  mtInv+R5      43373.411    511 87768.821    88287.418    90490.981
529  mtInv+R6      43370.637    513 87767.275    88290.973    90500.089
534  mtInv+F       43483.530    522 88011.059    88558.165    90791.818
535  mtInv+F+I     43332.183    523 87710.365    88260.119    90496.451
536  mtInv+F+G4    41135.223    523 83316.447    83866.200    86102.532
537  mtInv+F+I+G4  41133.199    524 83314.399    83866.808    86105.811
538  mtInv+F+R2    41538.483    524 84124.966    84677.376    86916.379
539  mtInv+F+R3    41255.738    526 83563.476    84121.226    86365.543
540  mtInv+F+R4    41152.031    528 83360.061    83923.190    86172.782
541  mtInv+F+R5    41128.890    530 83317.780    83886.325    86141.155
542  mtInv+F+R6    41125.307    532 83314.614    83888.614    86148.643
Akaike Information Criterion:           JTT+R6
Corrected Akaike Information Criterion: JTT+R5
Bayesian Information Criterion:         JTT+I+G4
Best-fit model: JTT+I+G4 chosen according to BIC

All model information printed to Finalcorests.fasta.model.gz
CPU time for ModelFinder: 5518.974 seconds (1h:31m:58s)
Wall-clock time for ModelFinder: 6129.556 seconds (1h:42m:9s)

NOTE: 174 MB RAM (0 GB) is required!
Estimate model parameters (epsilon = 0.010)
Thoroughly optimizing +I+G parameters from 10 start values...
Init pinv, alpha: 0.000, 1.000 / Estimate: 0.000, 0.866 / LogL: -40827.781
Init pinv, alpha: 0.044, 1.000 / Estimate: 0.013, 0.900 / LogL: -40824.035
Init pinv, alpha: 0.087, 1.000 / Estimate: 0.013, 0.899 / LogL: -40824.035
Init pinv, alpha: 0.131, 1.000 / Estimate: 0.013, 0.900 / LogL: -40824.042
Init pinv, alpha: 0.174, 1.000 / Estimate: 0.013, 0.900 / LogL: -40824.042
Init pinv, alpha: 0.218, 1.000 / Estimate: 0.013, 0.899 / LogL: -40824.048
Init pinv, alpha: 0.261, 1.000 / Estimate: 0.013, 0.900 / LogL: -40824.054
Init pinv, alpha: 0.305, 1.000 / Estimate: 0.013, 0.900 / LogL: -40824.061
Init pinv, alpha: 0.348, 1.000 / Estimate: 0.013, 0.899 / LogL: -40824.061
Init pinv, alpha: 0.392, 1.000 / Estimate: 0.013, 0.900 / LogL: -40824.069
Optimal pinv,alpha: 0.013, 0.900 / LogL: -40824.035

Parameters optimization took 137.667 sec
BEST SCORE FOUND : -40824.035
Total tree length: 29.560

Total number of iterations: 0
CPU time used for tree search: 0.000 sec (0h:0m:0s)
Wall-clock time used for tree search: 0.000 sec (0h:0m:0s)
Total CPU time used: 137.595 sec (0h:2m:17s)
Total wall-clock time used: 137.680 sec (0h:2m:17s)

Analysis results written to: 
  IQ-TREE report:                Finalcorests.fasta.iqtree
  Tree used for ModelFinder:     Finalcorests.fasta.treefile
  Screen log file:               Finalcorests.fasta.log

Date and Time: Tue Nov 24 12:26:47 2020
