# Supplementary material for: Evolution of lysine-specific demethylase 1 and REST corepressor gene families and their molecular interaction
Source: Commun Biol. 2023 Dec 14;6:1267. doi: 10.1038/s42003-023-05652-x (PMC10721905; doi:10.1038/s42003-023-05652-x)
Supplement: Supplementary file 5 — Supplementary Data 7 [file 42003_2023_5652_MOESM5_ESM.zip › Trees suporting data/RCOR vertebrata/RCOR_vertebrata.treefile]

(MIDEAS_Homo:0.0031875141,MIDEAS_Gorilla:0.0000022862,(MIDEAS_Mustela:0.0413328627,(MIDEAS_Mus:0.0302397951,((((((RCOR1_Lepisosteus_oculatus:0.1770233734,((((RCOR1_Danio_rerio:0.0762892309,RCOR1_Sinocyclocheilus_rhinocerous:0.0708361206)99.5/1/100:0.0786875027,(RCOR1_Ictalurus_punctatus:0.1015807702,RCOR1_Pygocentrus_nattereri:0.0365700294)90.5/0.997/100:0.0361680559)96.5/1/100:0.0582573703,RCOR1_Clupea_harengus:0.1447802482)86.1/0.996/100:0.0665093444,(RCOR1_Gadus_morhua:0.2351626448,((((((RCOR1_Oryzias_latipes:0.1968851613,(((RCOR1_Xiphophorus_maculatus:0.0184828966,RCOR1_Poecilia_formosa:0.0086993274)98/1/100:0.0394307527,RCOR1_Fundulus_heteroclitus:0.0500546306)71.1/0.993/100:0.0315723628,RCOR1_Cyprinodon_variegatus:0.0731094972)100/1/100:0.1525131116)94.6/1/100:0.0619965264,(RCOR1_Oreochromis_niloticus:0.0079175861,(RCOR1_Neolamprologus_brichardi:0.0069240566,((RCOR1_Pundamilia_nyererei:0.0034594850,RCOR1_Haplochromis_burtoni:0.0034492895)0/0.333/54:0.0000022848,RCOR1_Maylandia_zebra:0.0034501920)77.9/0.993/98:0.0034612548)77.6/0.954/99:0.0058938776)99.4/1/100:0.0877575336)92.9/1/100:0.0376866217,RCOR1_Lates_calcarifer:0.0294973953)36.5/0.781/63:0.0339344761,RCOR1_Larimichthys_crocea:0.0975191063)56.5/0.897/74:0.0489762363,RCOR1_Takifugu_rubripes:0.3827402772)27.6/0.512/82:0.0308662425,RCOR1_Hippocampus_comes:0.5638691200)100/1/100:0.3186831900)99/1/100:0.1647943852)99.5/1/100:0.1604836668)99.7/1/100:0.1844224801,(RCOR1_Latimeria_chalumnae:0.2453125716,(((((RCOR1_Ficedula_albicollis:0.0000022848,(RCOR1_Taeniopygia_guttata:0.0000022848,(RCOR1_Gallus_gallus:0.0074520175,(((RCOR1_Gavialis_gangeticus:0.0000022848,(RCOR1_Alligator_sinensis:0.0000022848,RCOR1_Crocodylus_porosus:0.0226772694)0/0.333/48:0.0000025001)0/0.333/82:0.0000022596,RCOR1_Alligator_mississippiensis:0.0000029239)88.5/0.994/99:0.0130436289,((RCOR1_Chrysemys_picta_bellii:0.0066240434,RCOR1_Chelonia_mydas:0.0095069636)40/0.63/100:0.0046152178,RCOR1_Pelodiscus_sinensis:0.0127870427)99.3/1/100:0.0390821056)89.4/1/98:0.0120781733)76.5/0.91/97:0.0060869694)0/0.333/33:0.0000026070)0/0.333/63:0.0000024822,(RCOR1_Meleagris_gallopavo:0.0215858721,RCOR1_Anas_platyrhynchos:0.0238103340)97.6/1/100:0.0398624795)88.8/0.993/99:0.0191046995,(RCOR1_Protobothrops_mucrosquamatus:0.0130125739,((RCOR1_Thamnophis_sirtalis:0.0086196901,RCOR1_Pantherophis_guttatus:0.0029920307)0/0.333/57:0.0000022848,RCOR1_Pseudonaja_textilis:0.0144886228)60.8/0.367/95:0.0014332354)100/1/100:0.0670622905)88.4/0.999/96:0.0160120423,((((RCOR1_Sarcophilus_harrisii:0.0169633879,RCOR1_Monodelphis_domestica:0.0093218723)92.3/1/100:0.0122383348,RCOR1_Vombatus:0.0118117502)78.2/0.977/100:0.0100156300,RCOR1_Phascolarctos_cinereus:0.0000028195)99.6/1/100:0.0593467403,((((((((RCOR1_Delphinapterus_leucas:0.0182997494,RCOR1_Equus_caballus:0.0086883567)74.9/0.676/69:0.0055098448,RCOR1_Felis_catus:0.0273729117)84.6/0.918/28:0.0084144217,(((RCOR1_Pteropus_vampyrus:0.0209226257,(RCOR1_Rattus_norvegicus:0.0499410204,RCOR1_Mus_musculus:0.0049822939)98.8/1/100:0.0494536826)0/0.333/75:0.0000020753,(RCOR1_Bos_taurus:0.0000029300,RCOR1_Ovis_aries:0.0474796371)97.1/1/100:0.0211510335)81/0.923/87:0.0068100034,RCOR1_Sus_scrofa:0.0423720739)29.3/0.823/47:0.0074470226)0/0.334/42:0.0000029625,(RCOR1_Canis_lupus_dingo:0.0000026318,(RCOR1_Ailuropoda_melanoleuca:0.0000022848,RCOR1_Mustela_putorius_furo:0.0413427100)92.5/1/100:0.0090805019)93/1/85:0.0189994736)86/0.99/82:0.0071239339,((((RCOR1_Propithecus_coquereli:0.0054525193,RCOR1_Microcebus_murinus:0.0025137243)99.2/1/100:0.0256317584,(((((((RCOR1_Chlorocebus_sabaeus:0.0000022848,RCOR1_Macaca_mulatta:0.0025199995)0/0.333/44:0.0000011473,RCOR1_Papio_anubis:0.0050691678)0/0.333/40:0.0000013302,RCOR1_Nomascus_leucogenys:0.0000022848)0/0.339/57:0.0025315107,RCOR1_Pongo_abelii:0.0050908249)0/0.334/62:0.0000027381,RCOR1_Pan_troglodytes:0.0000022848)0/0.333/67:0.0000021316,RCOR1_Homo_sapiens:0.0050562154)77.4/0.946/82:0.0098827394,(RCOR1_Callithrix_jacchus:0.0000020536,RCOR1_Gorilla_gorilla_gorilla:0.0348725381)84.2/0.675/88:0.0062394613)90.4/1/98:0.0196149585)0/0.333/65:0.0000029092,((RCOR1_Oryctolagus_cuniculus:0.0135914348,RCOR1_Ochotona_princeps:0.0541172676)98.6/1/100:0.0538237621,RCOR1_Otolemur_garnettii:0.0740411074)68.5/0.434/73:0.0041455050)0/0.333/46:0.0000020610,(RCOR1_Cavia_porcellus:0.0218248405,RCOR1_Ictidomys_tridecemlineatus:0.0270882082)85.3/0.974/96:0.0092966746)0/0.353/72:0.0079024847)75.4/0.915/77:0.0056420904,RCOR1_Tupaia_chinensis:0.0125656003)75.8/0.994/98:0.0059747207,RCOR1_Dasypus_novemcinctus:0.0207086021)77.7/0.882/99:0.0055491421,RCOR1_Loxodonta_africana:0.0173255303)90.7/1/100:0.0240943003)92.3/1/100:0.0230303303)93.1/1/100:0.0381701317,((RCOR1_Rhinatrema_bivittatum:0.0288281518,(RCOR1_Geotrypetes_seraphini:0.0288013244,RCOR1_Microcaecilia_unicolor:0.0283428277)94.7/1/100:0.0242827502)99.1/1/100:0.0732795935,((RCOR1_Xenopus_tropicalis:0.0405892382,(RCOR1_Xenopus_laevis2:0.0400656442,RCOR1_Xenopus_laevis:0.0797072998)86.1/0.999/100:0.0156881793)97.8/1/100:0.0669238502,RCOR1_Nanorana_parkeri:0.1296274611)99.9/1/100:0.0992236218)95.7/1/100:0.0621713101)98.7/1/100:0.1236268246)33.9/0.649/98:0.0384167179)84.9/0.999/98:0.1037871527,((RCOR1_Amblyraja_radiata:0.1641032673,((RCOR1_Chiloscyllium_punctatum:0.0110706229,RCOR1_Rhincodon_typus:0.0232162563)98.9/1/100:0.0441430844,RCOR1_Scyliorhinus_torazame:0.0319120671)90.5/0.999/100:0.0260030548)86.6/0.957/100:0.0260595342,RCOR1_Callorhinchus_milii:0.1235642610)99/1/100:0.1693811953)100/1/100:0.4795039609,(RCOR3_Eptatretus:0.4691649209,RCOR3_Petromyzon:0.4550119693)98.5/1/100:0.1853388908)68.5/0.948/94:0.0715027568,(((((((((((((((((((RCOR3_Microcebus:0.0000020214,RCOR3_Otolemur:0.0047781939)83.7/0.991/98:0.0023874848,RCOR3_Callithrix:0.0048155817)0/0.333/36:0.0000022848,RCOR3_Nomascus:0.0023901515)0/0.333/17:0.0000022848,((RCOR3_Homo:0.0000000000,RCOR3_Pongo:0.0000000000):0.0000022848,RCOR3_Pan:0.0000022848)0/0.333/29:0.0000022848)0/0.333/20:0.0000022848,(((RCOR3_Macaca:0.0000022848,RCOR3_Papio:0.0000022848)0/0.333/73:0.0000022848,RCOR3_Chlorocebus:0.0023869458)84.9/0.997/100:0.0023888154,RCOR3_Equus:0.0023833358)0/0.333/19:0.0000022848)0/0.333/35:0.0000021732,((RCOR3_Tursiops:0.0000028964,RCOR3_Sus:0.0047729610)0/0.333/77:0.0000021954,((RCOR3_Rousettus:0.0048515739,(RCOR3_Ovis:0.0023894436,RCOR3_Bos:0.0121149818)93.5/1/98:0.0073353199)74/0.7/92:0.0022789563,RCOR3_Choloepus:0.0277588450)78.1/0.844/76:0.0024239125)80.2/0.997/71:0.0047532024)0/0.337/42:0.0020482542,RCOR3_Dipodomys:0.0080334309)0/0.333/24:0.0003270477,RCOR3_Loxodonta:0.0053261373)0/0.333/23:0.0000022609,RCOR3_Canis:0.0000022848)0/0.333/53:0.0000020575,RCOR3_Dasypus:0.0803525532)0/0.333/60:0.0000022848,RCOR3_Gorilla:0.0000022848)0/0.333/57:0.0000021847,(RCOR3_Felis:0.0024069756,((RCOR3_Oryctolagus:0.0072938366,RCOR3_Ochotona:0.0072866339)72.4/0.834/98:0.0024759696,(RCOR3_Mus:0.0132110952,RCOR3_Rattus:0.0169267706)99.4/1/100:0.0218191968)78.3/0.722/69:0.0023340602)78.9/0.975/63:0.0024001332)82.4/0.961/81:0.0023955598,RCOR3_Tarsius:0.0000024722)96.1/1/100:0.0208123610,(RCOR3_Monodelphis:0.0037820946,(RCOR3_Sarcophilus:0.0000022848,(RCOR3_Phascolarctos:0.0048285197,RCOR3_Vombatus:0.0097075669)47.8/0.979/99:0.0048456145)87.1/0.613/100:0.0034436197)91.9/0.999/100:0.0124048583)99.9/1/100:0.0515332677,((RCOR3_Gopherus:0.0024904975,(RCOR3_Chrysemys:0.0024886569,RCOR3_Chelonia:0.0024936668)0/0.333/63:0.0000021909)92.2/1/100:0.0082269793,(((((RCOR3_Gallus:0.0082673253,RCOR3_Meleagris:0.0265801096)86.7/0.991/100:0.0167640575,RCOR3_Anas:0.0000022848)0/0.463/53:0.0083106176,RCOR3_Taeniopygia:0.0206129111)97.5/1/100:0.0282399304,(RCOR3_Alligator_sinensis:0.0022258866,(RCOR3_Gavialis:0.0022250751,RCOR3_Alligator_mississippiensis:0.0000025081)0/0.333/94:0.0000026296)98.5/1/100:0.0320449652)70/0.555/67:0.0027791041,(((RCOR3_Paroedura:0.0042944922,RCOR3_Gekko:0.0095417211)70.3/0.48/100:0.0027319527,(RCOR3_Podarcis:0.0000021517,(RCOR3_Zootoca:0.0000022848,RCOR3_Lacerta:0.0051515442)83.1/0.991/100:0.0025616762)97.9/1/100:0.0135475755)39.7/0.631/99:0.0033309174,(RCOR3_Protobothrops:0.0033228407,RCOR3_Thamnophis:0.0112333239)99.5/1/100:0.0323978945)100/1/100:0.0637747052)76.2/0.84/94:0.0029157695)97.3/1/100:0.0373915343)94.5/1/100:0.0368932396,(RCOR3_Nanorana:0.0758725439,(RCOR3_Xenopus_laevis:0.0491927241,RCOR3_Xenopus_tropicalisXP_031757913.1:0.0316495509)97.7/1/100:0.0548085512)99.9/1/100:0.1199906725)97.4/1/99:0.0480995637,RCOR3_Latimeria:0.0811683414)77/0.769/98:0.0219743795,(((((RCOR3_Lates:0.0128843502,((RCOR3_Larimichthys:0.0108303854,RCOR3_Takifugu:0.1171006079)84.3/0.987/100:0.0051462019,(RCOR3_Epinephelus:0.0069563824,RCOR3_Cyclopterus:0.0420254484)94.6/1/100:0.0114719356)92.3/1/100:0.0104046169)86.7/0.983/100:0.0066361137,((RCOR3_Kryptolebias:0.0309479127,RCOR3_Oryzias:0.0588253182)65.2/0.806/91:0.0035779823,((RCOR3_Fundulus:0.0356865904,RCOR3_Cyprinodon:0.0990664333)19.5/0.566/100:0.0076465396,(RCOR3_Poecilia:0.0083870973,RCOR3_Xiphophorus:0.0165809284)97.5/1/100:0.0196560692)100/1/100:0.0559483898)89.3/0.998/91:0.0138615649)17.4/0.607/87:0.0050003713,RCOR3_Cynoglossus:0.0648977717)83.5/0.877/98:0.0128422400,((((RCOR3_Maylandia:0.0000022848,RCOR3_Pundamilia:0.0000022848)82.2/0.999/100:0.0022430879,RCOR3_Haplochromis:0.0000022848)74.9/0.936/100:0.0033055261,RCOR3_Neolamprologus:0.0358798157)83.2/0.924/100:0.0054912902,RCOR3_Oreochromis:0.0254548266)99.8/1/100:0.0616369375)100/1/100:0.1069606039,(((RCOR3_Pygocentrus:0.0428673286,RCOR3_Ictalurus:0.0575463311)96.7/1/100:0.0322103738,RCOR3_Clupea:0.1161851571)47.4/0.83/98:0.0219801381,RCOR3_Danio:0.1103734539)85.8/0.994/100:0.0363300407)100/1/100:0.1584020940)93.1/1/97:0.0606608551,((RCOR3_Chiloscyllium:0.0554969545,RCOR3_Amblyraja:0.0807708989)97.2/1/100:0.0392446563,RCOR3_Callorhinchus:0.1542997060)97.3/1/100:0.0702777053)99.9/1/99:0.2149135443)35.1/0.472/58:0.1132589853,(((((((((((((((RCOR2_Microcebus:0.0027838861,RCOR2_Propithecus:0.0027890897)0/0.333/60:0.0000029335,((((((RCOR2_Macaca:0.0028130339,(RCOR2_Papio:0.0000022848,RCOR2_Chlorocebus:0.0000022848)0/0.333/85:0.0000022848)87.6/0.993/100:0.0028159677,RCOR2_Pongo:0.0084710543)0/0.333/66:0.0000022787,RCOR2_Nomascus:0.0000022848)0/0.333/62:0.0000022788,((RCOR2_Pan:0.0028164383,RCOR2_Homo:0.0056347407)0/0.333/81:0.0000022848,RCOR2_Gorilla:0.0000022848)85.2/0.999/100:0.0028125014)78.7/0.975/98:0.0028103764,RCOR2_Callithrix:0.0069491432)80.8/0.891/100:0.0027986296,(RCOR2_Otolemur1_garnetii_ENSOGAT00000007113.2:0.0000022848,RCOR2_Otolemur2_garnetii_ENSOGAG00000031656:0.0000022848)93.8/1/100:0.0084160066)0/0.333/79:0.0000021866)75.9/0.988/84:0.0027865482,(RCOR2_Loxodonta:0.0283124575,RCOR2_Dasypus:0.0201283171)74.9/0.812/91:0.0027279790)0/0.333/56:0.0000023937,(RCOR2_Ictidomys:0.0168903520,RCOR2_Cavia:0.0169947336)73.4/0.945/98:0.0027971115)0/0.333/47:0.0000022779,(RCOR2_Mus:0.0080619156,(RCOR2_Rattus15:0.0000022848,RCOR2_Rattus1:0.0000022848)89.6/1/100:0.0098904854)96.9/1/100:0.0157366888)78.5/0.632/54:0.0027972618,(((((RCOR2_Felis:0.0028116574,RCOR2_Canis:0.0084004559)78.7/0.96/100:0.0027933832,(RCOR2_Ailuropoda:0.0000022848,RCOR2_Mustela:0.0085308888)0/0.333/69:0.0000020424)94.9/1/100:0.0084346989,((RCOR2_Ovis:0.0028140701,(RCOR2_Sus:0.0057134683,RCOR2_Tursiops:0.0086309902)69.1/0.929/95:0.0028257359)0/0.333/84:0.0000023766,RCOR2_Bos:0.0056317166)83.6/1/92:0.0056710817)0/0.333/89:0.0000020412,RCOR2_Pteropus:0.0055877223)0/0.333/60:0.0000020480,RCOR2_Equus:0.0409075872)92.3/0.999/86:0.0056066671)0/0.333/41:0.0000024880,RCOR2_Tupaia:0.0210281977)91.1/1/85:0.0086477787,RCOR2_Ochotona:0.0460803673)62.8/0.364/49:0.0014951769,RCOR2_Dipodomys:0.0356687919)95.5/1/100:0.0638501084,(RCOR2_Phascolarctos:0.0181154996,RCOR2_Macropus:0.0195914589)93/1/100:0.0414811623)100/1/100:0.2372979918,(((RCOR2_Pseudonaja:0.0343337422,RCOR2_Thamnophis:0.0214261150)100/1/100:0.1157987383,((RCOR2_Podarcis:0.0058826811,(RCOR2_Zootoca:0.0077982820,RCOR2_Lacerta:0.0038409987)77.2/0.989/99:0.0038841417)95/1/99:0.0226171605,(RCOR2_Paroedura:0.0423035225,RCOR2_Gekko:0.0162121291)91.5/0.999/100:0.0182533344)84.8/0.952/100:0.0189398779)99.1/1/100:0.0760987646,((RCOR2_Pelodiscus:0.0575470911,RCOR2_Chrysemys:0.0141062031)96.7/1/100:0.0459678283,(RCOR2_Alligator:0.1439790289,((((((RCOR2_Camarhynchus_parvulus_XP_030825756.1:0.0394996322,RCOR2_Molothrus_ater_XP_036261525.1:0.0172075673)95.4/1/98:0.0420771003,((RCOR2_Pseudopodoces_humilis_XP_014117628.1:0.0139561468,((RCOR2_Taeniopygia_guttata_ENSTGUT00000040400.1:0.0735624038,RCOR2_Vidua_chalybeata_NXB88857.1:0.0440618343)87.6/0.996/99:0.0719419555,(RCOR2_Sturnus_vulgaris_XP_014748527.1:0.0602561103,RCOR2_Catharus_ustulatus_XP_032939384.1:0.1668903928)77.4/0.937/99:0.0164263551)85.1/0.989/89:0.0417583060)83.3/0.971/88:0.0543347599,RCOR2_Nicator_chloris_NXX27500.1:0.1688923584)0/0.333/36:0.0000027870)94.8/1/75:0.0430812256,RCOR2_Corvus_moneduloides_XP_031950701.1:0.0096232993)12/0.483/54:0.0090696006,(RCOR2_Chiroxiphia_lanceolata_XP_032533629.1:0.0152719033,RCOR2_Pipra_filicauda_XP_027600681.1:0.3013692616)94.2/1/80:0.0568626325)99.4/1/100:0.1255707951,(RCOR2_Melopsittacus_undulatus_XP_033927736.1:0.2017291235,RCOR2_Strigops_habroptila_XP_030330330.1:0.0065669489)99.1/1/100:0.1258881695)96.4/1/100:0.1570509779,RCOR2_Aquila_chrysaetos_chrysaetos_ENSACCT00020018829.1:0.4972579808)99.9/1/100:0.3043563262)98.8/1/100:0.1374657851)96/1/99:0.0583269903)85.1/1/99:0.0514857262)93/1/100:0.0750906716,(RCOR2_Nanorana:0.3723512269,(RCOR2_Xenopus_tropicalis:0.0279822347,RCOR2_Xenopus_laevis:0.0715139185)99.6/1/100:0.1397804042)100/1/100:0.4091197257)90.9/1/99:0.0890467368,RCOR2_Latimeria:0.2131381110)84.9/0.998/99:0.0730648407,(((((RCOR2_Larimichthys:0.0449989623,RCOR2_Gasterosteus:0.0972068783)77/0.957/100:0.0127577511,(RCOR2_Lates:0.0200874682,((((((RCOR2_Maylandia:0.0000022848,RCOR2_Haplochromis:0.0000022848)0/0.333/71:0.0000022848,RCOR2_Pundamilia:0.0068673630)0/0.333/95:0.0000022611,RCOR2_Neolamprologus:0.0069546894)84.4/0.736/100:0.0097621629,RCOR2_Oreochromis:0.0044889001)100/1/100:0.0534939455,(RCOR2_Kryptolebias:0.0742549033,(((RCOR2_Fundulus:0.0535821946,RCOR2_Poecilia:0.0416177366)84.3/0.997/100:0.0147763040,RCOR2_Cyprinodon:0.0362511291)96.9/1/100:0.0343455453,RCOR2_Oryzias:0.1091021684)64.6/0.958/100:0.0197807058)90.7/0.999/92:0.0170268362)88.9/0.999/92:0.0144487753,((RCOR2_Takifugu:0.0301745687,RCOR2_Tetraodon:0.1798166203)99.8/1/100:0.0629587965,RCOR2_Hippocampus:0.0970513415)77.6/0.995/85:0.0221927176)81/0.981/77:0.0178309817)77.8/0.979/77:0.0097857356)87.8/0.984/77:0.0172698060,RCOR2_Cynoglossus:0.0665415445)96.2/1/100:0.0595208250,RCOR2_Gadus:0.2010875095)99.5/1/100:0.1343459634,(((RCOR2_Pygocentrus:0.0343306660,RCOR2_Ictalurus:0.1213989465)98.9/1/100:0.0815504432,RCOR2_Danio:0.1544300035)68.6/0.992/100:0.0540043623,RCOR2_Clupea:0.2194286210)92.5/0.989/100:0.0690929341)100/1/100:0.5064204764)74.1/0.982/96:0.0646679324,RCOR2_Rhincodon_typus_XP_020376387.1:0.2678361710)87.2/0.938/100:0.2799367960)100/1/100:7.0855799570)97.8/1/100:0.1025342428)100/1/100:0.0420737265);
