# Supplementary material for: Evolution of lysine-specific demethylase 1 and REST corepressor gene families and their molecular interaction
Source: Commun Biol. 2023 Dec 14;6:1267. doi: 10.1038/s42003-023-05652-x (PMC10721905; doi:10.1038/s42003-023-05652-x)
Supplement: Supplementary file 5 — Supplementary Data 7 [file 42003_2023_5652_MOESM5_ESM.zip › Trees suporting data/RCOR vertebrata/Log_Tree.fasta.log]

IQ-TREE multicore version 1.6.12 for Mac OS X 64-bit built Aug 15 2019
Developed by Bui Quang Minh, Nguyen Lam Tung, Olga Chernomor,
Heiko Schmidt, Dominik Schrempf, Michael Woodhams.

Host:    Gianlucas-MBP (AVX2, FMA3, 16 GB RAM)
Command: ./iqtree -s Finalcorests.fasta -st AA -m JTT+I+G4 -bb 1000 -nm 1000 -alrt 1000 -abayes -nt 2
Seed:    807126 (Using SPRNG - Scalable Parallel Random Number Generator)
Time:    Mon Dec 21 14:58:37 2020
Kernel:  AVX+FMA - 2 threads (16 CPU cores detected)

Reading alignment file Finalcorests.fasta ... Fasta format detected
Alignment most likely contains protein sequences
WARNING: 4 sites contain only gaps or ambiguous characters.
Alignment has 254 sequences with 1521 columns, 1094 distinct patterns
672 parsimony-informative, 253 singleton sites, 596 constant sites
                                                         Gap/Ambiguity  Composition  p-value
   1  MIDEAS_Homo                                               27.74%    failed      0.00%
   2  MIDEAS_Gorilla                                            31.16%    failed      0.00%
   3  MIDEAS_Mustela                                            27.15%    failed      0.00%
   4  MIDEAS_Mus                                                29.59%    failed      0.10%
   5  RCOR1_Lepisosteus_oculatus                                69.63%    passed     25.16%
   6  RCOR1_Danio_rerio                                         69.89%    passed     10.98%
   7  RCOR1_Sinocyclocheilus_rhinocerous                        69.89%    passed     37.46%
   8  RCOR1_Ictalurus_punctatus                                 69.89%    passed     42.84%
   9  RCOR1_Pygocentrus_nattereri                               70.87%    passed     35.15%
  10  RCOR1_Clupea_harengus                                     69.63%    passed     44.66%
  11  RCOR1_Gadus_morhua                                        69.89%    passed     59.28%
  12  RCOR1_Amblyraja_radiata                                   70.61%    passed     70.90%
  13  RCOR1_Chiloscyllium_punctatum                             70.61%    passed     35.14%
  14  RCOR1_Rhincodon_typus                                     70.68%    passed     30.62%
  15  RCOR1_Scyliorhinus_torazame                               69.76%    passed     37.10%
  16  RCOR1_Callorhinchus_milii                                 74.49%    passed     13.00%
  17  RCOR1_Latimeria_chalumnae                                 77.78%    passed     11.22%
  18  RCOR1_Ficedula_albicollis                                 74.88%    failed      1.56%
  19  RCOR1_Taeniopygia_guttata                                 74.88%    failed      1.56%
  20  RCOR1_Gallus_gallus                                       70.48%    failed      1.08%
  21  RCOR1_Gavialis_gangeticus                                 76.86%    failed      0.75%
  22  RCOR1_Alligator_sinensis                                  76.86%    failed      0.75%
  23  RCOR1_Crocodylus_porosus                                  75.35%    failed      1.58%
  24  RCOR1_Alligator_mississippiensis                          74.88%    failed      3.29%
  25  RCOR1_Meleagris_gallopavo                                 75.02%    failed      0.23%
  26  RCOR1_Anas_platyrhynchos                                  74.82%    failed      1.45%
  27  RCOR1_Chrysemys_picta_bellii                              70.35%    passed      5.57%
  28  RCOR1_Chelonia_mydas                                      70.41%    passed      7.94%
  29  RCOR1_Pelodiscus_sinensis                                 70.74%    failed      3.34%
  30  RCOR1_Sarcophilus_harrisii                                66.67%    failed      0.00%
  31  RCOR1_Phascolarctos_cinereus                              66.86%    failed      0.00%
  32  RCOR1_Vombatus                                            66.54%    failed      0.00%
  33  RCOR1_Monodelphis_domestica                               67.13%    failed      0.03%
  34  RCOR1_Delphinapterus_leucas                               68.38%    failed      0.12%
  35  RCOR1_Equus_caballus                                      75.94%    failed      3.28%
  36  RCOR1_Propithecus_coquereli                               68.57%    failed      3.66%
  37  RCOR1_Microcebus_murinus                                  68.38%    failed      2.29%
  38  RCOR1_Pteropus_vampyrus                                   74.88%    passed      7.55%
  39  RCOR1_Canis_lupus_dingo                                   67.72%    failed      0.04%
  40  RCOR1_Tupaia_chinensis                                    74.88%    passed      7.56%
  41  RCOR1_Chlorocebus_sabaeus                                 76.86%    failed      2.91%
  42  RCOR1_Papio_anubis                                        68.05%    failed      0.58%
  43  RCOR1_Nomascus_leucogenys                                 74.88%    passed      7.51%
  44  RCOR1_Macaca_mulatta                                      67.98%    failed      0.26%
  45  RCOR1_Pongo_abelii                                        68.38%    failed      0.34%
  46  RCOR1_Pan_troglodytes                                     68.31%    failed      1.03%
  47  RCOR1_Homo_sapiens                                        68.11%    failed      0.30%
  48  RCOR1_Callithrix_jacchus                                  70.35%    passed     15.10%
  49  RCOR1_Dasypus_novemcinctus                                74.88%    failed      4.85%
  50  RCOR1_Felis_catus                                         68.05%    failed      0.04%
  51  RCOR1_Ailuropoda_melanoleuca                              75.61%    failed      3.34%
  52  RCOR1_Cavia_porcellus                                     75.94%    passed      8.59%
  53  RCOR1_Ictidomys_tridecemlineatus                          76.86%    failed      2.97%
  54  RCOR1_Loxodonta_africana                                  75.74%    failed      1.41%
  55  RCOR1_Mustela_putorius_furo                               75.28%    passed     12.62%
  56  RCOR1_Bos_taurus                                          68.05%    failed      0.03%
  57  RCOR1_Rattus_norvegicus                                   75.94%    passed     13.76%
  58  RCOR1_Mus_musculus                                        68.44%    failed      0.60%
  59  RCOR1_Ovis_aries                                          74.82%    failed      1.43%
  60  RCOR1_Sus_scrofa                                          67.98%    failed      0.15%
  61  RCOR1_Oryctolagus_cuniculus                               75.21%    passed      5.00%
  62  RCOR1_Protobothrops_mucrosquamatus                        69.23%    failed      0.77%
  63  RCOR1_Thamnophis_sirtalis                                 69.10%    failed      1.03%
  64  RCOR1_Pantherophis_guttatus                               69.76%    failed      0.44%
  65  RCOR1_Pseudonaja_textilis                                 69.30%    failed      0.18%
  66  RCOR1_Gorilla_gorilla_gorilla                             74.82%    failed      3.63%
  67  RCOR1_Ochotona_princeps                                   70.94%    passed     18.61%
  68  RCOR1_Otolemur_garnettii                                  68.51%    passed      5.12%
  69  RCOR1_Rhinatrema_bivittatum                               71.07%    passed     10.56%
  70  RCOR1_Geotrypetes_seraphini                               70.68%    passed     11.51%
  71  RCOR1_Microcaecilia_unicolor                              70.68%    failed      4.97%
  72  RCOR1_Xenopus_tropicalis                                  71.60%    passed      6.13%
  73  RCOR1_Xenopus_laevis2                                     71.66%    failed      1.39%
  74  RCOR1_Xenopus_laevis                                      71.60%    failed      0.92%
  75  RCOR1_Nanorana_parkeri                                    71.47%    passed     25.42%
  76  RCOR1_Oryzias_latipes                                     70.35%    passed     15.92%
  77  RCOR1_Oreochromis_niloticus                               70.61%    passed     28.49%
  78  RCOR1_Neolamprologus_brichardi                            70.61%    passed     35.73%
  79  RCOR1_Pundamilia_nyererei                                 70.61%    passed     32.06%
  80  RCOR1_Haplochromis_burtoni                                70.61%    passed     33.46%
  81  RCOR1_Maylandia_zebra                                     70.61%    passed     33.69%
  82  RCOR1_Lates_calcarifer                                    69.76%    passed     27.61%
  83  RCOR1_Larimichthys_crocea                                 69.89%    passed     20.24%
  84  RCOR1_Xiphophorus_maculatus                               70.35%    passed     11.92%
  85  RCOR1_Poecilia_formosa                                    70.28%    passed     17.33%
  86  RCOR1_Fundulus_heteroclitus                               70.35%    passed     43.23%
  87  RCOR1_Cyprinodon_variegatus                               70.35%    passed     49.50%
  88  RCOR1_Takifugu_rubripes                                   70.94%    passed     66.78%
  89  RCOR1_Hippocampus_comes                                   71.33%    failed      0.22%
  90  RCOR3_Microcebus                                          63.64%    passed     99.49%
  91  RCOR3_Homo                                                63.64%    passed     99.33%
  92  RCOR3_Pan                                                 63.64%    passed     99.33%
  93  RCOR3_Pongo                                               63.64%    passed     99.33%
  94  RCOR3_Gorilla                                             63.64%    passed     98.91%
  95  RCOR3_Macaca                                              63.64%    passed     99.42%
  96  RCOR3_Papio                                               63.64%    passed     99.42%
  97  RCOR3_Chlorocebus                                         63.64%    passed     99.47%
  98  RCOR3_Tursiops                                            63.64%    passed     99.38%
  99  RCOR3_Nomascus                                            63.64%    passed     99.63%
 100  RCOR3_Callithrix                                          63.64%    passed     99.04%
 101  RCOR3_Otolemur                                            63.64%    passed     99.10%
 102  RCOR3_Canis                                               63.71%    passed     99.21%
 103  RCOR3_Rousettus                                           63.64%    passed     99.63%
 104  RCOR3_Felis                                               63.51%    passed     97.82%
 105  RCOR3_Equus                                               63.51%    passed     99.42%
 106  RCOR3_Loxodonta                                           67.46%    passed     94.55%
 107  RCOR3_Sus                                                 63.58%    passed     99.72%
 108  RCOR3_Tarsius                                             63.71%    passed     99.45%
 109  RCOR3_Dipodomys                                           67.52%    passed     92.59%
 110  RCOR3_Oryctolagus                                         63.64%    passed     99.45%
 111  RCOR3_Ochotona                                            63.64%    passed     99.64%
 112  RCOR3_Ovis                                                63.58%    passed     99.47%
 113  RCOR3_Bos                                                 63.58%    passed     99.63%
 114  RCOR3_Dasypus                                             63.97%    passed     91.75%
 115  RCOR3_Mus                                                 63.77%    passed     99.42%
 116  RCOR3_Rattus                                              63.77%    passed     99.60%
 117  RCOR3_Monodelphis                                         63.58%    passed     98.81%
 118  RCOR3_Sarcophilus                                         63.58%    passed     96.97%
 119  RCOR3_Phascolarctos                                       63.64%    passed     98.35%
 120  RCOR3_Vombatus                                            63.64%    passed     99.56%
 121  RCOR3_Choloepus                                           74.49%    passed     89.10%
 122  RCOR3_Gopherus                                            64.30%    passed     98.03%
 123  RCOR3_Chrysemys                                           64.30%    passed     97.65%
 124  RCOR3_Chelonia                                            64.30%    passed     96.78%
 125  RCOR3_Gallus                                              63.97%    passed     98.65%
 126  RCOR3_Anas                                                67.06%    passed     90.10%
 127  RCOR3_Taeniopygia                                         63.77%    passed     97.12%
 128  RCOR3_Meleagris                                           67.26%    passed     68.99%
 129  RCOR3_Alligator_sinensis                                  63.38%    passed     34.57%
 130  RCOR3_Gavialis                                            63.38%    passed     38.27%
 131  RCOR3_Alligator_mississippiensis                          59.76%    passed     20.10%
 132  RCOR3_Paroedura                                           63.71%    passed     81.82%
 133  RCOR3_Gekko                                               63.58%    passed     72.21%
 134  RCOR3_Podarcis                                            63.45%    passed     49.39%
 135  RCOR3_Zootoca                                             63.38%    passed     43.40%
 136  RCOR3_Lacerta                                             63.51%    passed     59.80%
 137  RCOR3_Protobothrops                                       63.58%    passed     79.32%
 138  RCOR3_Thamnophis                                          63.64%    passed     84.14%
 139  RCOR3_Latimeria                                           70.28%    passed     88.32%
 140  RCOR3_Nanorana                                            64.56%    passed     88.10%
 141  RCOR3_Xenopus_laevis                                      64.69%    passed     99.76%
 142  RCOR3_Xenopus_tropicalisXP_031757913.1                    64.63%    passed     99.99%
 143  RCOR3_Chiloscyllium                                       65.02%    passed     97.90%
 144  RCOR3_Amblyraja                                           65.02%    passed     99.40%
 145  RCOR3_Callorhinchus                                       65.55%    passed     98.31%
 146  RCOR3_Lates                                               63.71%    passed     89.25%
 147  RCOR3_Larimichthys                                        63.58%    passed     85.35%
 148  RCOR3_Epinephelus                                         63.71%    passed     93.57%
 149  RCOR3_Cyclopterus                                         63.71%    passed     87.66%
 150  RCOR3_Cynoglossus                                         63.71%    passed     97.74%
 151  RCOR3_Kryptolebias                                        63.84%    passed     79.73%
 152  RCOR3_Maylandia                                           63.77%    passed     62.37%
 153  RCOR3_Pundamilia                                          63.77%    passed     62.37%
 154  RCOR3_Haplochromis                                        63.77%    passed     65.80%
 155  RCOR3_Neolamprologus                                      63.91%    passed     38.52%
 156  RCOR3_Oreochromis                                         65.22%    passed     88.82%
 157  RCOR3_Oryzias                                             60.16%    passed     52.00%
 158  RCOR3_Fundulus                                            63.84%    passed     68.21%
 159  RCOR3_Poecilia                                            63.77%    passed     87.45%
 160  RCOR3_Xiphophorus                                         63.84%    passed     89.08%
 161  RCOR3_Takifugu                                            63.64%    passed     86.55%
 162  RCOR3_Cyprinodon                                          64.10%    passed     46.61%
 163  RCOR3_Pygocentrus                                         64.83%    passed     99.29%
 164  RCOR3_Ictalurus                                           64.50%    passed     97.69%
 165  RCOR3_Clupea                                              63.91%    passed     64.54%
 166  RCOR3_Danio                                               64.17%    passed     98.20%
 167  RCOR3_Eptatretus                                          64.56%    failed      4.10%
 168  RCOR3_Petromyzon                                          61.67%    failed      0.22%
 169  RCOR2_Microcebus                                          65.61%    passed     11.99%
 170  RCOR2_Propithecus                                         65.61%    passed      9.08%
 171  RCOR2_Macaca                                              65.61%    passed      5.46%
 172  RCOR2_Pan                                                 65.61%    failed      4.46%
 173  RCOR2_Gorilla                                             65.61%    failed      4.59%
 174  RCOR2_Nomascus                                            65.61%    passed      6.45%
 175  RCOR2_Papio                                               65.61%    passed      6.35%
 176  RCOR2_Chlorocebus                                         65.61%    passed      6.35%
 177  RCOR2_Homo                                                65.61%    failed      4.87%
 178  RCOR2_Otolemur1_garnetii_ENSOGAT00000007113.2             65.55%    passed      6.98%
 179  RCOR2_Otolemur2_garnetii_ENSOGAG00000031656               65.55%    passed      6.98%
 180  RCOR2_Pongo                                               65.68%    passed      7.20%
 181  RCOR2_Felis                                               65.61%    passed      6.46%
 182  RCOR2_Ailuropoda                                          65.61%    passed      6.85%
 183  RCOR2_Canis                                               65.61%    passed     14.95%
 184  RCOR2_Pteropus                                            65.61%    passed      6.33%
 185  RCOR2_Ovis                                                65.61%    passed      5.56%
 186  RCOR2_Bos                                                 65.61%    passed      6.10%
 187  RCOR2_Sus                                                 65.61%    failed      4.20%
 188  RCOR2_Mustela                                             65.75%    passed     12.80%
 189  RCOR2_Callithrix                                          69.56%    passed     91.45%
 190  RCOR2_Mus                                                 65.61%    passed     14.27%
 191  RCOR2_Rattus15                                            65.61%    passed     16.59%
 192  RCOR2_Rattus1                                             65.61%    passed     16.59%
 193  RCOR2_Ictidomys                                           65.61%    passed      7.86%
 194  RCOR2_Tursiops                                            65.55%    passed      5.20%
 195  RCOR2_Cavia                                               65.55%    passed      7.41%
 196  RCOR2_Loxodonta                                           65.55%    passed      7.09%
 197  RCOR2_Dipodomys                                           65.61%    passed     12.06%
 198  RCOR2_Tupaia                                              73.50%    failed      0.88%
 199  RCOR2_Dasypus                                             70.28%    failed      0.74%
 200  RCOR2_Equus                                               65.61%    failed      2.63%
 201  RCOR2_Ochotona                                            65.68%    passed     10.83%
 202  RCOR2_Phascolarctos                                       65.88%    passed     20.23%
 203  RCOR2_Macropus                                            66.07%    passed     20.88%
 204  RCOR2_Pseudonaja                                          65.22%    passed     30.49%
 205  RCOR2_Thamnophis                                          65.22%    passed     19.51%
 206  RCOR2_Podarcis                                            64.96%    passed     28.59%
 207  RCOR2_Zootoca                                             65.09%    passed     29.77%
 208  RCOR2_Lacerta                                             64.89%    passed     25.94%
 209  RCOR2_Paroedura                                           64.76%    passed     43.79%
 210  RCOR2_Gekko                                               64.76%    passed     32.63%
 211  RCOR2_Pelodiscus                                          64.89%    passed     65.38%
 212  RCOR2_Chrysemys                                           67.72%    passed     97.53%
 213  RCOR2_Alligator                                           69.89%    passed     53.94%
 214  RCOR2_Latimeria                                           65.15%    passed     72.91%
 215  RCOR2_Rhincodon_typus_XP_020376387.1                      62.92%    passed     91.15%
 216  RCOR2_Camarhynchus_parvulus_XP_030825756.1                70.28%    failed      0.07%
 217  RCOR2_Molothrus_ater_XP_036261525.1                       71.79%    failed      1.23%
 218  RCOR2_Corvus_moneduloides_XP_031950701.1                  68.18%    failed      0.00%
 219  RCOR2_Pseudopodoces_humilis_XP_014117628.1                78.63%    failed      3.84%
 220  RCOR2_Chiroxiphia_lanceolata_XP_032533629.1               68.44%    failed      0.00%
 221  RCOR2_Taeniopygia_guttata_ENSTGUT00000040400.1            71.14%    failed      0.26%
 222  RCOR2_Pipra_filicauda_XP_027600681.1                      67.52%    failed      0.00%
 223  RCOR2_Nicator_chloris_NXX27500.1                          78.17%    failed      0.10%
 224  RCOR2_Sturnus_vulgaris_XP_014748527.1                     75.15%    failed      0.60%
 225  RCOR2_Vidua_chalybeata_NXB88857.1                         80.74%    failed      0.08%
 226  RCOR2_Catharus_ustulatus_XP_032939384.1                   71.27%    failed      0.08%
 227  RCOR2_Melopsittacus_undulatus_XP_033927736.1              71.33%    passed     20.50%
 228  RCOR2_Strigops_habroptila_XP_030330330.1                  68.38%    failed      0.01%
 229  RCOR2_Nanorana                                            67.13%    passed     86.05%
 230  RCOR2_Xenopus_tropicalis                                  67.19%    passed     45.15%
 231  RCOR2_Xenopus_laevis                                      66.93%    passed     53.96%
 232  RCOR2_Larimichthys                                        64.50%    passed     54.28%
 233  RCOR2_Lates                                               64.43%    passed     24.46%
 234  RCOR2_Maylandia                                           64.50%    passed     31.52%
 235  RCOR2_Haplochromis                                        64.50%    passed     31.52%
 236  RCOR2_Pundamilia                                          64.50%    passed     31.15%
 237  RCOR2_Neolamprologus                                      71.99%    passed     26.29%
 238  RCOR2_Oreochromis                                         64.50%    passed     39.90%
 239  RCOR2_Kryptolebias                                        63.91%    failed      3.75%
 240  RCOR2_Cynoglossus                                         64.17%    failed      2.59%
 241  RCOR2_Gasterosteus                                        65.09%    passed     49.56%
 242  RCOR2_Fundulus                                            64.50%    passed      6.27%
 243  RCOR2_Cyprinodon                                          64.76%    passed     22.45%
 244  RCOR2_Poecilia                                            60.16%    passed     20.08%
 245  RCOR2_Takifugu                                            64.50%    passed     39.18%
 246  RCOR2_Hippocampus                                         65.94%    passed     82.17%
 247  RCOR2_Oryzias                                             65.02%    failed      3.82%
 248  RCOR2_Tetraodon                                           65.29%    passed     51.74%
 249  RCOR2_Gadus                                               63.18%    passed     25.85%
 250  RCOR2_Pygocentrus                                         65.02%    passed     43.12%
 251  RCOR2_Ictalurus                                           64.89%    passed     13.46%
 252  RCOR2_Danio                                               64.76%    passed     79.83%
 253  RCOR2_Clupea                                              64.69%    passed     56.87%
 254  RCOR2_Aquila_chrysaetos_chrysaetos_ENSACCT00020018829.1   75.41%    failed      0.00%
WARNING: 250 sequences contain more than 50% gaps/ambiguity
****  TOTAL                                                     66.90%  72 sequences failed composition chi2 test (p-value<5%; df=19)
NOTE: RCOR1_Taeniopygia_guttata is identical to RCOR1_Ficedula_albicollis but kept for subsequent analysis
NOTE: RCOR1_Alligator_sinensis is identical to RCOR1_Gavialis_gangeticus but kept for subsequent analysis
NOTE: RCOR3_Pan is identical to RCOR3_Homo but kept for subsequent analysis
NOTE: RCOR3_Papio is identical to RCOR3_Macaca but kept for subsequent analysis
NOTE: RCOR3_Pundamilia is identical to RCOR3_Maylandia but kept for subsequent analysis
NOTE: RCOR2_Chlorocebus is identical to RCOR2_Papio but kept for subsequent analysis
NOTE: RCOR2_Otolemur2_garnetii_ENSOGAG00000031656 is identical to RCOR2_Otolemur1_garnetii_ENSOGAT00000007113.2 but kept for subsequent analysis
NOTE: RCOR2_Rattus1 is identical to RCOR2_Rattus15 but kept for subsequent analysis
NOTE: RCOR2_Haplochromis is identical to RCOR2_Maylandia but kept for subsequent analysis
NOTE: 1 identical sequences (see below) will be ignored for subsequent analysis
NOTE: RCOR3_Pongo (identical to RCOR3_Homo) is ignored but added at the end

For your convenience alignment with unique sequences printed to Finalcorests.fasta.uniqueseq.phy

Create initial parsimony tree by phylogenetic likelihood library (PLL)... 0.107 seconds
Generating 1000 samples for ultrafast bootstrap (seed: 807126)...

NOTE: 178 MB RAM (0 GB) is required!
Estimate model parameters (epsilon = 0.100)
Thoroughly optimizing +I+G parameters from 10 start values...
Init pinv, alpha: 0.000, 1.000 / Estimate: 0.000, 0.878 / LogL: -40845.770
Init pinv, alpha: 0.044, 1.000 / Estimate: 0.014, 0.916 / LogL: -40842.121
Init pinv, alpha: 0.087, 1.000 / Estimate: 0.014, 0.916 / LogL: -40842.100
Init pinv, alpha: 0.131, 1.000 / Estimate: 0.014, 0.915 / LogL: -40842.089
Init pinv, alpha: 0.174, 1.000 / Estimate: 0.014, 0.916 / LogL: -40842.115
Init pinv, alpha: 0.218, 1.000 / Estimate: 0.014, 0.916 / LogL: -40842.138
Init pinv, alpha: 0.261, 1.000 / Estimate: 0.014, 0.915 / LogL: -40842.103
Init pinv, alpha: 0.305, 1.000 / Estimate: 0.014, 0.915 / LogL: -40842.118
Init pinv, alpha: 0.348, 1.000 / Estimate: 0.014, 0.916 / LogL: -40842.134
Init pinv, alpha: 0.392, 1.000 / Estimate: 0.014, 0.916 / LogL: -40842.150
Optimal pinv,alpha: 0.014, 0.915 / LogL: -40842.089

Parameters optimization took 59.391 sec
Computing ML distances based on estimated model parameters... 10.844 sec
Computing BIONJ tree...
0.032 seconds
Log-likelihood of BIONJ tree: -41363.838
--------------------------------------------------------------------
|             INITIALIZING CANDIDATE TREE SET                      |
--------------------------------------------------------------------
Generating 98 parsimony trees... 10.215 second
Computing log-likelihood of 98 initial trees ... 38.150 seconds
Current best score: -40842.089

Do NNI search on 20 best initial trees
Estimate model parameters (epsilon = 0.100)
BETTER TREE FOUND at iteration 1: -40743.636
Estimate model parameters (epsilon = 0.100)
BETTER TREE FOUND at iteration 2: -40728.665
Estimate model parameters (epsilon = 0.100)
BETTER TREE FOUND at iteration 4: -40719.255
Iteration 10 / LogL: -40731.032 / Time: 0h:3m:21s
Iteration 20 / LogL: -40746.327 / Time: 0h:4m:47s
Finish initializing candidate tree set (20)
Current best tree score: -40719.255 / CPU time: 217.129
Number of iterations: 20
--------------------------------------------------------------------
|               OPTIMIZING CANDIDATE TREE SET                      |
--------------------------------------------------------------------
Iteration 30 / LogL: -40731.000 / Time: 0h:6m:8s (0h:15m:41s left)
Estimate model parameters (epsilon = 0.100)
BETTER TREE FOUND at iteration 34: -40718.235
Iteration 40 / LogL: -40726.771 / Time: 0h:7m:38s (0h:18m:24s left)
Estimate model parameters (epsilon = 0.100)
BETTER TREE FOUND at iteration 44: -40718.167
Iteration 50 / LogL: -40734.860 / Time: 0h:9m:1s (0h:17m:18s left)
Log-likelihood cutoff on original alignment: -40788.667
Iteration 60 / LogL: -40722.813 / Time: 0h:10m:11s (0h:14m:30s left)
Iteration 70 / LogL: -40718.540 / Time: 0h:11m:25s (0h:12m:15s left)
Iteration 80 / LogL: -40752.822 / Time: 0h:12m:50s (0h:10m:23s left)
Iteration 90 / LogL: -40747.103 / Time: 0h:14m:9s (0h:8m:35s left)
Iteration 100 / LogL: -40720.454 / Time: 0h:15m:21s (0h:6m:49s left)
Log-likelihood cutoff on original alignment: -40775.216
NOTE: Bootstrap correlation coefficient of split occurrence frequencies: 0.997
Iteration 110 / LogL: -40718.540 / Time: 0h:16m:41s (0h:13m:46s left)
Iteration 120 / LogL: -40721.624 / Time: 0h:17m:54s (0h:12m:2s left)
Iteration 130 / LogL: -40725.884 / Time: 0h:19m:9s (0h:10m:23s left)
Iteration 140 / LogL: -40721.916 / Time: 0h:20m:23s (0h:8m:48s left)
TREE SEARCH COMPLETED AFTER 145 ITERATIONS / Time: 0h:21m:3s

--------------------------------------------------------------------
|                    FINALIZING TREE SEARCH                        |
--------------------------------------------------------------------
Performs final model parameters optimization
Estimate model parameters (epsilon = 0.010)
1. Initial log-likelihood: -40718.167
Optimal log-likelihood: -40718.163
Proportion of invariable sites: 0.012
Gamma shape alpha: 0.907
Parameters optimization took 1 rounds (0.602 sec)
BEST SCORE FOUND : -40718.163

Testing tree branches by SH-like aLRT with 1000 replicates...
Testing tree branches by aBayes parametric test...
Alternative NNI shows better log-likelihood -40718.154 > -40718.163
2.818 sec.
Creating bootstrap support values...
Split supports printed to NEXUS file Finalcorests.fasta.splits.nex
Total tree length: 28.881

Total number of iterations: 145
CPU time used for tree search: 2369.793 sec (0h:39m:29s)
Wall-clock time used for tree search: 1193.099 sec (0h:19m:53s)
Total CPU time used: 2517.904 sec (0h:41m:57s)
Total wall-clock time used: 1267.901 sec (0h:21m:7s)

Computing bootstrap consensus tree...
Reading input file Finalcorests.fasta.splits.nex...
253 taxa and 1736 splits.
Consensus tree written to Finalcorests.fasta.contree
Reading input trees file Finalcorests.fasta.contree
Log-likelihood of consensus tree: -40718.177

Analysis results written to: 
  IQ-TREE report:                Finalcorests.fasta.iqtree
  Maximum-likelihood tree:       Finalcorests.fasta.treefile
  Likelihood distances:          Finalcorests.fasta.mldist

Ultrafast bootstrap approximation results written to:
  Split support values:          Finalcorests.fasta.splits.nex
  Consensus tree:                Finalcorests.fasta.contree
  Screen log file:               Finalcorests.fasta.log

Date and Time: Mon Dec 21 15:19:49 2020
